# Supplementary material for: A Feedback Loop Between Fatty Acid Metabolism and Epigenetics in Clear Cell Renal Carcinoma
Source: Adv Sci (Weinh). 2025 May 20;12(28):e04532. doi: 10.1002/advs.202504532 (PMC12302539; doi:10.1002/advs.202504532)
Supplement: Supplementary file 2 — Supporting Information [file ADVS-12-e04532-s002.xlsx]

## Sheet: Table S1_DEGs for tissues
Sup. Table S1 The DEGs in the paired ccRCC tissues
	Row.names	baseMean	log2FoldChange	lfcSE	stat	pvalue	padj	A01	A02	A03	A05	A06	A10	A11	A12	A13	A14	A15	A16	A19	A20	A21	A22	A23	A25	A26	A28	A29	A31	A32	A34	B01	B02	B03	B05	B06	B10	B11	B12	B13	B14	B15	B16	B19	B20	B21	B22	B23	B25
46175	GSG1L2	20.8558	8.83403	1.98027	4.46103	8.16e-06	0.000192191	0	0	0	0	0	78.8958	0	0	14.916	258.365	0	2.33202	22.6283	0	0	0	0	0	0	215.185	0	0	0	406.846	0	0	0	0	0	0.564074	0	0	0	0	0	0	0	0	0	0	0	0
51225	AC079466.1	132.433	7.51229	1.12395	6.68385	2.33e-11	1.03e-08	46.644	1194.5	36.9419	217.387	0	2275.63	490.549	0	0	211.121	0	0	2.66215	0	42.4553	7.59636	2.40535	0	0	0	7.51455	11.4801	1.9081	1774.2	0	0	0	2.71756	0	7.89703	5.52277	1.53134	0	0	0	0	0	1.80096	0	5.64172	0	0
57519	XIST	29.7463	7.26254	1.75094	4.1478	3.36e-05	0.000555029	0	0	0	1.26756	0	0	2.10536	1.56809	2.20978	5.90548	0	0	2.66215	0	0	2433.37	883.964	0	0	0	177.844	0	339.642	1.55087	0	0	7.99833	0	0	0	1.10455	0	0	0	0	0	0	0	0	1800.65	1034.2	0
25115	PPDPFL	12.2596	5.90279	1.15313	5.11892	3.07e-07	1.7e-05	0	351.799	1.84709	0	0	37.0327	6.31608	54.8833	1.10489	2.95274	10.9952	0	13.3108	0	1.92979	15.1927	2.40535	0	0	77.6439	0	0	0	3188.6	0	0	0	0	0	0	0	0	0	0	0	0	0	0	0	3.76115	0	47.5803
22706	DDX43P3	4.17358	5.50488	1.33136	4.13477	3.55e-05	0.000580116	0	0	1.84709	1.26756	0	0.536706	4.21072	17.249	4.41956	0	133.042	2.33202	0	0	1.92979	0	0	0	0	0	15.0291	16.4002	0	2.06783	0	0	0	0	0	0	0	0	0	0	0	0	0	0	0	0	0	0
12426	SST	190.787	5.40599	0.939182	5.75607	8.61e-09	1.17e-06	619.698	0	4388.69	44.3646	0	0	3.15804	0	1.10489	0	0	256.522	0	211.223	28.9468	1961.13	19.2428	2.24954	7.50118	0	7.51455	1394.01	0.95405	0	2.57565	14.7122	0	2.71756	1.76057	5.07666	4.41821	0	0	7.45651	3.41918	16.4739	10.2277	3.60193	2.7342	7.5223	13.698	0
28658	FIBCD1	28.4026	5.28383	0.783859	6.7408	1.58e-11	8e-09	0	1.61747	54.4893	12.6756	2.17777	121.832	490.023	5.48833	67.9507	0	15.3933	186.562	21.2972	32.7247	45.35	2.53212	0	8.99815	2.50039	2.2184	18.7864	99.2209	133.567	3.10175	0	0	0	0	0	0	3.31366	4.59402	0.950338	0	3.41918	2.74565	6.81845	0	10.9368	0	0	0
17569	SPINK13	82.5879	5.16441	0.715991	7.21295	5.48e-13	5.07e-10	0	283.866	13.8532	9.50671	0	144.374	7.8951	202.284	101.097	106.299	1169.89	23.3202	39.9323	32.7247	36.6659	379.818	0	5.62384	0	77.6439	11.2718	1.64002	60.1051	1148.68	0	6.86568	0	4.07635	6.162	2.82037	4.41821	10.7194	3.80135	3.72825	0	0	5.11384	0	0	0.940287	0	8.12346
15034	LINC02269	3.72897	5.07966	1.92876	2.63363	0.00844766	0.0359649	0	12.9397	0	0	0	0	14.7375	0	0	0	96.7581	0	0	0	0	0	0	0	2.50039	48.8048	0	0	0	0.516958	0	0	0	0	0	0	0	0	0	0	0	0	0	0	0	0	1.71226	0
31863	SAA2	109.431	5.05679	0.959584	5.26978	1.37e-07	9.37e-06	1.66586	537.808	0	1.26756	0	6.44047	40.5282	30.5778	9.39157	0	5.49762	0	0	666.393	0	1800.34	0	2.24954	0	1339.91	0	0	145.016	513.339	3.86347	1.96162	1.99958	4.07635	1.76057	1.69222	1.10455	32.1581	21.3826	1.4913	4.27397	0	0	0	0	7.5223	0	12.7654
24813	TEX15	38.9207	5.0332	1.02682	4.90172	9.5e-07	3.88e-05	1.66586	4.8524	0	0	0	69.7718	0	91.7335	1.10489	70.8658	93.4595	72.2927	356.729	0	34.7362	416.534	43.2962	0	0	0	3.75728	6.56006	1.9081	542.806	0	0	0	0	1.76057	0	1.10455	0.765669	0	2.9826	0	2.74565	0	0	0	3.76115	0	366.716
19481	AL109615.2	595.352	5.01773	0.621335	8.07573	6.71e-16	2.35e-12	574.72	1642.54	229.963	1101.51	1.08888	616.675	215.273	287.745	1315.37	3621.54	907.107	8563.18	1546.71	264.772	599.199	178.514	1653.67	11.2477	7.50118	468.082	242.97	2486.26	439.817	743.386	12.8782	3.92325	11.9975	13.5878	1.76057	3.38444	3.86594	3.06268	0.950338	5.96521	41.0301	5.49129	3.40922	0	2.7342	3.76115	6.84902	29.0124
45281	HP	627.835	5.0143	0.881058	5.69122	1.26e-08	1.58e-06	18.3244	42698.7	12.0061	10.1405	0	128.273	31.0541	19.6012	5.52445	134.35	10.9952	18.6562	3.99323	25.2872	0	1355.95	0	11.2477	21.2533	2863.95	18.7864	3.28003	24490.5	51123	50.2252	26.4819	19.9958	31.9314	6.162	5.64074	7.1796	16.8447	23.2833	14.913	166.685	0	6.81845	0	0	68.641	0	23.2099
26938	ME2P1	4.22628	5.01423	0.972795	5.15446	2.54e-07	1.48e-05	0	0	3.69419	0	0	4.29365	31.5804	15.6809	6.62934	26.5747	57.1753	16.3241	18.6351	0	8.68404	0	0	0	0	0	2.50485	6.56006	0	1.03392	0	0	1.99958	0	0	0	0	0	0	1.4913	0	0	0	0	0	0	0	0
14795	FGG	472.239	4.96887	0.954818	5.204	1.95e-07	1.23e-05	0	520.824	0	2.53512	2.17777	0	0	1.56809	2143.49	2.95274	0	39.6444	3757.63	2899.11	3.85957	53674.6	2.40535	221.579	5.00078	5425.09	0	1521.93	4177.78	1190.04	79.8451	4.90406	0	1.35878	0	3.38444	2.20911	85.755	8.55305	99.9172	0	0	13.6369	14.4077	16.4052	30.0892	0	2290.82
5535	SOX11	30.6757	4.94505	0.544953	9.07426	1.14e-19	1.8e-15	73.2976	22.6445	159.774	70.3496	2.17777	151.888	201.062	32.1459	86.1814	17.7165	97.8576	6.99606	53.2431	92.224	61.7532	97.4866	50.5123	2.24954	7.50118	39.9312	32.5631	9.84009	34.3458	23.7801	0	0	0	4.75574	0	1.12815	0	3.06268	0	1.4913	10.2575	0	0	0	0	0	0	199.605
28781	PAEP	3.32101	4.91973	1.41025	3.48854	0.000485673	0.00413934	0	178.73	0	1.26756	0	3.22024	5.2634	1.56809	0	0	15.3933	6.99606	0	5.94994	0	73.4315	0	0	0	2.2184	0	0	0	42.3906	0	0	0	0	0	0	0	0	0	0	1.70959	0	0	0	0	0	0	48.7408
595	LINC02783	149.705	4.82587	0.776425	6.2155	5.12e-10	1.29e-07	14.9927	140.72	31.4006	605.26	0	741.191	538.446	102.71	394.998	1368.6	91.2605	359.131	1172.68	90.7365	23.1574	175.982	7.21604	1.12477	0	38.822	83.9125	191.882	75.3699	690.139	2.57565	1.96162	0	8.15269	0	0	4.97049	15.3134	1.90068	4.4739	0	0	0	0	0	0	3.42451	4.64198
51388	LGI4	1344.73	4.69533	0.56334	8.33481	7.76e-17	4.07e-13	529.742	308.936	6773.29	1763.18	104.533	150.278	3878.6	48.6109	337.544	197.834	25835.5	209.882	226.283	169.573	409.115	386.148	389.666	15.7468	57.509	137.541	17289.7	2730.63	173.637	24.814	36.0591	54.9255	98.9794	76.0918	24.648	15.7941	35.898	167.682	112.14	25.3521	111.978	79.6237	34.0922	21.6116	45.1143	86.5064	20.5471	710.223
33872	SLN	21.0283	4.66845	1.26476	3.69118	0.000223215	0.00231062	0	1.61747	0	0	0	13.9544	33.6858	17.249	0	5.90548	566.255	0	58.5674	11.8999	46.3149	78.4957	0	0	0	0	0	0	125.935	11.3731	0	0	11.9975	0	0	0	0	0	0	0	1.70959	0	0	0	0	13.164	0	0
17558	SCGB3A2	7.22025	4.66014	0.875057	5.32552	1.01e-07	7.42e-06	0	3.23493	0	23.4499	0	28.4454	50.5287	1.56809	2.76223	48.7202	23.09	2.33202	29.2837	7.43742	4.82447	0	0	0	2.50039	58.7875	5.0097	0	1.9081	39.8058	0	0	0	0.679391	0	0	0	0	0	0	0	0	0	0	0	0	0	10.4444
29100	SFTA1P	13.9017	4.61923	0.721141	6.40545	1.5e-10	4.82e-08	36.6488	1.61747	12.9297	21.5485	0	351.006	2.10536	6.27238	14.916	5.90548	8.79619	6.99606	38.6012	11.8999	30.8766	15.1927	7.21604	0	0	44.368	2.50485	9.84009	9.5405	2.06783	0	0	0	1.35878	0	1.12815	0	3.06268	0	0	1.70959	0	0	0	0	0	0	11.6049
7816	TUBA3D	95.0832	4.61279	0.542664	8.50027	1.89e-17	1.19e-13	4.99757	8411.64	7.38837	7.60537	1.08888	11.8075	25.2643	83.109	14.3636	33.9565	2133.08	38.4784	49.2499	34.2121	124.471	35.4497	40.8909	13.4972	25.0039	34.3852	17.534	13.9401	7.6324	1614.46	6.43912	5.88487	9.99792	6.11452	3.52114	4.51259	4.41821	7.65669	9.02821	1.4913	12.8219	2.74565	6.81845	7.20385	5.4684	11.2834	11.9858	15.0864
28932	AL358216.1	12.5758	4.60986	1.11739	4.12554	3.7e-05	0.000596458	63.3025	0	313.082	13.3094	0	2.14682	3.15804	0	34.804	0	0	24.4862	0	29.7497	0	0	0	0	0	0	1.25243	91.8408	1.9081	1.03392	0	2.94244	0	0	1.76057	0	1.10455	0	0	2.9826	0	0	0	0	5.4684	0	0	0
14396	IL21-AS1	2.1926	4.58431	1.24979	3.66808	0.00024438	0.0024712	0	0	0	0	0	1.07341	2.10536	40.7705	2.20978	7.38185	12.0948	0	5.32431	0	0	2.53212	0	0	0	0	1.25243	0	0	30.5005	0	0	0	0	0	0	0	0	0	0	0	0	0	0	0	0	0	0
45282	HPR	133.302	4.57835	0.874558	5.23504	1.65e-07	1.08e-05	8.32928	1847.15	0.923547	1.26756	0	7.51388	1.57902	3.92024	0	22.1456	2.19905	2.33202	1.33108	1.48748	0	89.8902	0	51.7394	1.2502	587.875	1.25243	0	909.209	2599.78	70.8304	16.6738	1.99958	12.9084	24.648	1.69222	4.97049	5.35968	5.22686	7.45651	8.54794	0	0	0	0	8.46258	0	2.32099
17961	LINC01411	2.18508	4.56962	1.98164	2.30598	0.0211118	0.072174	0	1.61747	0	0	0	0	2.10536	3.13619	0	0	60.4738	0	0	8.92491	0	0	0	0	0	11.092	17.534	0	0	0	0	0	0	0	0	0	0	0	0	0	0	0	0	0	0	0	0	0
14796	AC107385.2	2.39188	4.56769	1.29091	3.53834	0.000402648	0.00360084	0	0	0	0	0	0	2.10536	0	4.41956	0	0	0	5.32431	5.94994	0	39.2479	0	0	0	52.1324	0	2.46002	1.9081	0.516958	0	0	0	0	0	0	0	0	0	0.745651	0	0	0	0	0	0	0	0
5757	APOB	329.522	4.56433	0.694585	6.5713	4.99e-11	1.89e-08	3.33171	1830.97	16.6238	5.70403	4.35554	17.1746	1665.34	314.403	345.831	2.95274	15.3933	104.941	79.8646	252.872	17.3681	139.267	52.9176	25.8697	7.50118	7164.32	30.0582	0	180.315	2898.07	56.6643	7.84649	0	14.2672	38.7326	26.5115	47.4958	15.3134	4.75169	14.913	0	5.49129	27.2738	3.60193	17.7723	1.88057	17.1226	227.457
15311	AC122719.1	2.19118	4.55922	0.792179	5.75529	8.65e-09	1.17e-06	3.33171	3.23493	11.0826	3.80268	0	2.14682	1.05268	3.13619	1.65734	32.4802	12.0948	0	5.32431	8.92491	1.92979	0	0	0	0	3.3276	2.50485	0	1.9081	7.23741	0	0	0	0	0	0	0	0	0	0	0	0	0	0	0	0	0	0
36929	LINC01234	8.49854	4.36847	1.4186	3.07942	0.00207404	0.0123864	0	112.414	0	0	0	0	3.15804	0	1.10489	2.95274	51.6776	2.33202	0	80.3241	0	8.86242	0	0	0	17.7472	1.25243	0	13.3567	93.5694	0	0	0	0	0	0	0	0	0	0	0	0	0	0	0	0	0	156.667
17327	AC010378.2	75.7485	4.32674	0.750607	5.76432	8.2e-09	1.15e-06	14.9927	261.221	1.84709	29.1539	0	12.8809	26.317	3.13619	0	193.405	63.7724	1489	826.599	8.92491	5.78936	7.59636	0	14.622	7.50118	61.0059	20.0388	3.28003	408.333	3.61871	19.3174	15.693	0.999792	1.35878	1.76057	1.12815	7.73187	4.59402	6.1772	2.9826	6.83836	2.74565	0	21.6116	0	0	0	52.2222
31861	SAA4	3.19762	4.31781	1.18463	3.64486	0.000267536	0.00263923	0	2.4262	0	0	0	0.536706	0	0.784047	0.552445	0	0	0	0	13.3874	0	39.2479	0	0	0	63.2243	0	0	1.9081	25.3309	0	0	0	0	0	0	0	0	0	1.4913	0	0	0	0	0	0	0	0
16612	AC074132.1	2.18141	4.30946	1.04786	4.11263	3.91e-05	0.000620981	0	1.61747	0	3.80268	0	15.5645	10.5268	0	1.10489	1.47637	37.3838	0	0	0	1.92979	17.7248	0	0	0	5.54599	0	0	4.77025	1.55087	0	0	0	0	0	0	0	0	0	0	1.70959	0	0	0	0	0	0	0
19528	MEP1A	2.15716	4.30668	0.904443	4.7617	1.92e-06	6.63e-05	0	3.23493	3.69419	3.80268	0	5.36706	6.31608	14.8969	30.9369	0	4.3981	2.33202	5.32431	0	0	7.59636	1.20267	0	0	11.092	0	1.64002	0	0	0	0	0	0	0	0	0	0	0	0	1.70959	0	0	0	0	0	0	0
3620	CRP	7.52272	4.25726	0.952264	4.47067	7.8e-06	0.000185953	0	1752.53	0	3.80268	0	2.14682	6.31608	9.40857	14.3636	8.85823	0	81.6207	0	139.824	0	3917.19	0	0	0	64.3335	0	0	3.8162	7.23741	2.57565	0	0	1.35878	1.76057	0	1.65683	0	0	1.4913	0	0	0	0	0	0	0	2.32099
27684	LYPLA2P3	2.24895	4.23507	0.98089	4.31758	1.58e-05	0.000312312	6.66342	0	1.84709	7.60537	0	3.22024	1.05268	12.5448	2.76223	8.85823	24.1895	9.32809	0	0	0	7.59636	0	0	0	0	0	0	0	20.6783	0	0	0	0	0	1.12815	0	0	0.475169	0	0	0	0	0	0	0	0	0
5856	AC015977.2	7.59531	4.21024	0.755914	5.56973	2.55e-08	2.66e-06	41.6464	2.4262	1.84709	5.07024	0	5.36706	4.21072	1.56809	1.10489	7.38185	17.5924	16.3241	10.6486	0	4.82447	26.5873	3.60802	0	0	21.0748	36.3203	31.9803	21.9431	85.2981	0	0.980812	0	0	0	0	0	1.53134	0	0	0	0	0	0	0	0	0	0
7266	LINC01127	278.686	4.20252	0.631678	6.65295	2.87e-11	1.24e-08	29.9854	714.112	3.69419	91.2644	2.17777	271.037	920.043	350.469	287.824	2551.17	361.743	23.3202	183.689	264.772	17.3681	93.6884	0	35.9926	5.00078	4005.32	10.0194	0	137.383	2327.86	15.4539	9.80812	35.9925	35.3283	7.04228	6.76888	11.0455	13.782	11.4041	11.9304	128.219	2.74565	3.40922	14.4077	13.671	67.7007	0	1964.72
12508	LINC02036	3.4657	4.19093	0.563837	7.43287	1.06e-13	1.39e-10	3.33171	7.2786	5.54128	7.60537	2.17777	8.05059	7.8951	0	2.20978	13.2873	6.59714	15.1581	5.32431	5.94994	4.82447	10.1285	16.8374	0	0	15.5288	5.0097	1.64002	11.4486	3.61871	0	0	0	0.679391	0	0	0	0	0	1.4913	0	0	0	0	0	0.940287	0	0
10514	ITIH1	23.1942	4.18695	1.13064	3.70318	0.000212912	0.00222888	0	367.974	0	2.53512	0	1.07341	5.2634	10.1926	1.10489	2.95274	0	0	0	0	0	374.754	4.81069	2.24954	0	207.42	71.3882	1.64002	1.9081	0	0	0	0	0	0	0	1.65683	0	5.70203	1.4913	3.41918	0	0	0	0	0	3.42451	32.4938
33144	LINC02747	183.158	4.18307	0.772491	5.41504	6.13e-08	5.28e-06	6.66342	427.011	249.358	2101.62	2.17777	11.8075	40.0019	0	256.335	0	215.507	426.76	42.5945	118.999	538.411	12.6606	1622.41	2.24954	2.50039	96.5003	513.494	1129.97	509.463	6.2035	0	7.84649	0	17.6642	1.76057	1.12815	2.20911	1.53134	0.950338	0	1.70959	2.74565	6.81845	3.60193	0	0	10.2735	9.28395
22034	AC023669.2	2.65546	4.18125	1.25028	3.34425	0.000825059	0.00618088	0	0	0	0	0	2.68353	0.52634	0	15.4685	0	2.19905	54.8025	1.33108	0	0	0	0	2.24954	0	0	0	0	27.6674	14.9918	0	0	0	0	0	0	0	0	0	0	0	0	0	0	0	0	0	0
13962	IBSP	8.45289	4.17872	0.862952	4.84235	1.28e-06	4.9e-05	0	4.8524	0	1.26756	0	67.625	23.159	97.2219	6.62934	11.811	68.1705	4.66404	2.66215	2.97497	0	0	7.21604	0	0	22.184	0	1.64002	7.6324	53.7636	0	0.980812	0	0	0	0	1.10455	0	0	0	3.41918	0	3.40922	0	0	0	0	4.64198
22918	NPTX2	2261.24	4.13781	0.737228	5.61266	1.99e-08	2.21e-06	584.715	7671.65	1116.57	1715.64	10.8888	3947.47	4179.67	294.802	657.41	16948.7	1560.22	4430.84	13101.8	1228.66	4786.84	11029.9	72.1604	11.2477	0	226.277	1171.02	7229.19	1058.04	19669.7	0	5.88487	9.99792	92.3972	22.8874	18.0504	14.3592	21.4387	7.60271	7.45651	63.2548	5.49129	30.683	3.60193	10.9368	15.0446	6.84902	662.642
51975	IGFL2	3.20087	4.13158	0.826631	4.9981	5.79e-07	2.66e-05	0	3.23493	0	1.90134	0	11.2708	10.5268	8.62452	2.20978	2.95274	2.19905	0	1.33108	5.94994	3.85957	0	2.40535	2.24954	0	0	0	1.64002	38.162	49.628	0	0	0	0	0	1.12815	0	1.53134	0	1.4913	0	0	0	0	0	0	0	0
18069	FAM153CP	182.963	4.13149	0.443458	9.31655	1.2e-20	3.78e-16	646.352	87.3432	368.495	365.058	2.17777	801.302	993.204	63.5078	557.417	94.4877	705.894	1414.37	594.992	93.7115	33.7713	335.506	401.693	8.99815	15.0024	56.5691	115.223	250.922	66.7835	235.216	28.3321	3.92325	9.99792	5.43513	15.8451	46.8181	24.8525	5.35968	14.2551	11.9304	7.69315	32.9478	13.6369	0	2.7342	1.88057	17.1226	37.1358
52299	IGLON5	50.6319	4.12159	0.919524	4.48231	7.38e-06	0.000178801	9.99513	6.46987	3.69419	2.53512	2.17777	7.51388	32.1068	3.13619	160.209	76.7713	515.677	875.674	15.9729	74.3742	0	20.257	0	2.24954	0	471.41	0	0	7.6324	10.8561	7.72695	1.96162	0	0	0	0	3.31366	4.59402	0.475169	0	79.4959	0	0	3.60193	0	0	0	0
34451	AP000844.2	2.31948	4.10873	1.81028	2.26967	0.0232276	0.0774905	0	9.7048	0	0	0	7.51388	0	0	0	0	24.1895	0	0	8.92491	0	45.5781	0	0	0	8.87359	0	0	1.9081	0	0	0	0	0	0	0	0	0	0	0	0	0	0	0	0	0	0	4.64198
35166	AC022509.2	36.5146	4.10389	0.660772	6.21075	5.27e-10	1.3e-07	194.905	8.08734	35.0948	14.577	0	9.124	2.10536	15.6809	19.888	10.3346	113.251	74.6247	3.99323	31.2372	9.64893	540.607	14.4321	0	0	14.4196	77.6504	123.821	53.4268	290.014	0	0	0	0	3.52114	1.12815	0	7.65669	5.70203	1.4913	0	2.74565	0	3.60193	5.4684	0	0	12.7654
9085	AC114803.1	1.59277	4.10084	0.98054	4.18223	2.89e-05	0.000495838	23.322	0	0	1.90134	0	6.97718	1.05268	3.13619	0	4.42911	4.3981	3.49803	0	0	0.964893	8.86242	0	0	0	5.54599	0	0	6.67835	5.68654	0	0	0	0	0	0	0	0	0	0	0	0	0	0	0	0	0	0
11623	IL20RB	70.9129	4.05493	0.530538	7.64306	2.12e-14	3.34e-11	26.6537	304.084	21.2416	12.0418	0	76.749	149.481	235.998	33.6992	2.95274	56.0757	11.6601	15.9729	358.484	33.7713	22.7891	20.4454	2.24954	5.00078	715.433	46.3397	3.28003	332.963	723.224	0	5.88487	9.99792	1.35878	1.76057	10.1533	8.83643	5.35968	7.60271	5.21956	16.2411	6.86412	0	7.20385	16.4052	3.76115	0	2359.28
15329	SLC6A3	1907.4	4.05396	0.750621	5.40081	6.63e-08	5.57e-06	6223.64	3121.71	1401.02	10563.9	6.5333	585.546	951.623	1346.99	742.486	1671.25	6435.51	1607.93	2549.01	16.3623	6050.85	82.2939	20130.3	8.99815	2.50039	346.07	5945.26	8043.45	1385.28	7137.64	2.57565	19.6162	0	132.481	12.324	2.25629	8.83643	13.782	0.950338	1.4913	12.8219	16.4739	10.2277	3.60193	5.4684	3.76115	101.023	1760.47
597	PADI1	233.869	4.04595	0.868795	4.65696	3.21e-06	9.52e-05	3.33171	5495.35	50.7951	505.757	2.17777	408.97	424.23	31.3619	128.167	246.554	46.18	132.925	938.41	681.268	13.5085	12.6606	12.0267	0	0	4.4368	834.115	466.584	119.256	26.8818	2.57565	7.84649	3.99917	17.6642	1.76057	1.12815	0	6.89102	5.70203	2.9826	0	0	0	1.80096	0	0	0	60.3457
19480	AL109615.1	37.1587	4.01457	0.56064	7.1607	8.03e-13	7.02e-10	49.9757	68.7424	6.46483	64.6456	4.35554	20.3948	7.8951	21.9533	40.3285	122.539	18.6919	775.397	63.8917	14.8748	36.6659	12.6606	96.2138	0	1.2502	24.4024	13.7767	168.102	8.58645	36.704	15.4539	0	0	8.15269	3.52114	1.12815	2.20911	4.59402	0.950338	1.4913	1.70959	8.23694	3.40922	0	2.7342	0	0	3.48148
24779	LINC02099	2.76623	3.98638	1.00262	3.97594	7.01e-05	0.000969566	0	0	11.0826	3.80268	0	1.07341	4.21072	47.0428	22.0978	0	17.5924	10.4941	0	0	1.92979	0	2.40535	0	0	3.3276	0	0	0	2.06783	0	0	0	0	0	0	0	3.06268	0	0	1.70959	0	0	0	0	0	0	0
14794	FGA	846.199	3.96537	0.839706	4.72234	2.33e-06	7.51e-05	0	462.596	5.54128	5.07024	6.5333	20.3948	14.7375	1414.42	613.767	318.896	212.208	83.9528	843.903	1523.18	48.2447	19221.3	28.8641	272.194	2.50039	4241.58	2.50485	73.8007	6182.24	2574.45	87.5721	39.2325	0	8.15269	15.8451	10.1533	1.10455	45.9402	5.70203	161.061	6.83836	5.49129	0	28.8154	0	60.1784	0	749.679
52317	SIGLEC8	123.349	3.93937	0.607022	6.48966	8.6e-11	3.05e-08	108.281	880.711	289.994	132.46	17.4221	40.2529	403.703	1140	460.187	186.023	330.957	338.143	141.094	361.459	55.9638	108.881	43.2962	2.24954	0	143.087	90.1746	67.2406	189.856	26.8818	2.57565	3.92325	0	9.51148	0	0	7.73187	39.8148	19.9571	4.4739	7.69315	0	0	0	0	1.88057	3.42451	160.148
55283	AC023490.5	6.10034	3.93625	0.730311	5.38983	7.05e-08	5.75e-06	9.99513	50.1415	11.0826	6.33781	0	2.14682	21.0536	0	1.10489	8.85823	4.3981	9.32809	10.6486	2.97497	3.85957	10.1285	16.8374	0	0	4.4368	20.0388	65.6006	9.5405	4.13567	0	0	0	1.35878	0	0	0	0	0	0	0	0	0	0	0	0	3.42451	2.32099
23372	AC006148.2	1.5272	3.93263	0.987574	3.98211	6.83e-05	0.000951823	0	1.61747	1.84709	3.1689	0	0.536706	33.1594	2.35214	1.65734	2.95274	0	4.66404	3.99323	7.43742	0	1.26606	0	0	0	0	0	0	7.6324	0	0	0	0	0	0	0	0	0	0	0	0	0	0	0	0	0	0	0
5762	AC018742.1	15.0609	3.9028	1.05942	3.6839	0.000229691	0.00236211	4.99757	241.811	0.923547	89.3631	0	0	4.73706	0	11.0489	0	0	9.32809	10.6486	0	73.3319	0	109.443	0	0	0	60.1164	62.3206	0	0	0	3.92325	0	0	0	3.94852	2.76138	0	0	1.4913	0	0	0	0	0	0	0	1.16049
12510	LINC02048	33.2875	3.88294	0.573414	6.77161	1.27e-11	6.68e-09	139.932	62.2725	32.3241	69.7159	0	32.2024	25.7907	59.5876	41.9858	73.8185	130.843	177.234	51.912	23.7997	50.1745	45.5781	86.5924	0	2.50039	70.9887	122.738	9.84009	44.8403	142.163	0	3.92325	3.99917	4.07635	0	0	0	4.59402	0.950338	4.4739	0	0	0	0	0	0	10.2735	16.2469
39889	HIF1A-AS3	157.044	3.88049	0.518145	7.4892	6.93e-14	9.48e-11	223.225	18.6009	144.073	279.497	1.08888	462.104	363.175	127.016	459.082	637.792	8.79619	825.536	1339.06	126.436	521.042	53.1745	322.316	7.87338	2.50039	238.478	300.582	0.820008	163.143	434.245	3.86347	3.92325	29.9938	10.1909	7.92257	11.8455	2.20911	13.0164	2.85102	3.72825	89.7534	2.74565	5.11384	7.20385	2.7342	15.0446	0	82.3951
11737	PAQR9-AS1	1.80784	3.85603	1.0058	3.8338	0.00012618	0.00149661	3.33171	0	2.77064	0	0	0.536706	2.10536	0	1.65734	0	14.2938	3.49803	0	8.92491	1.92979	0	0	0	0	4.4368	15.0291	23.7802	0	0	0	0	0	0	0	0	0	0	0	0	0	0	0	3.60193	0	0	0	0
23371	AC006148.1	3.54953	3.83937	0.832827	4.61004	4.03e-06	0.000112849	9.99513	0	3.69419	2.53512	0	3.22024	37.8965	4.70428	3.31467	0	6.59714	24.4862	23.9594	25.2872	0	0	0	0	2.50039	2.2184	7.51455	0	1.9081	0	0	0	0	0	0	0	1.10455	1.53134	0.950338	1.4913	0	0	0	0	5.4684	0	0	0
18623	SCGN	207.189	3.8339	0.645968	5.93512	2.94e-09	5.19e-07	5185.81	0	920.776	379.635	50.0887	8.5873	23.159	3.13619	67.3983	193.405	10.9952	343.973	18.6351	53.5494	352.186	63.303	328.33	20.2458	0	2.2184	265.514	927.429	70.5997	5.16958	39.9226	51.983	15.9967	20.3817	5.28171	4.51259	24.3002	11.485	21.3826	26.8434	0	21.9652	17.0461	5.40289	8.2026	15.0446	20.5471	0
46176	AC027045.3	1.56432	3.81535	1.93086	1.97599	0.0481564	0.133502	0	0	0	0	0	14.4911	0	0	2.76223	20.6692	0	0	1.33108	0	0	0	0	0	0	22.184	0	0	0	11.89	0	0	0	0	0	0	0	0	0	0	0	0	0	0	0	0	0	0
12511	LINC00887	451.372	3.80581	0.644057	5.90911	3.44e-09	5.92e-07	1652.53	1832.59	495.021	950.037	9.79996	563.541	290.013	370.07	625.368	884.346	1110.52	1192.83	628.269	321.297	500.78	1361.01	661.47	8.99815	0	302.811	900.494	274.703	2987.13	2295.29	34.7713	11.7697	0	8.15269	5.28171	2.82037	1.10455	6.12535	7.12754	16.4043	1.70959	0	3.40922	7.20385	10.9368	8.46258	10.2735	278.519
58640	GABRQ	10.7448	3.80449	0.557784	6.82073	9.06e-12	5.18e-09	3.33171	16.1747	55.4128	26.6188	0	9.66071	1.05268	4.70428	18.7831	8.85823	13.1943	2.33202	55.9052	17.8498	73.3319	12.6606	45.7016	1.12477	0	11.092	32.5631	13.9401	3.8162	53.2467	2.57565	0	1.99958	4.07635	0	0	0	1.53134	0	2.9826	1.70959	0	0	0	0	0	0	9.28395
38062	LINC01077	19.8362	3.79917	0.822132	4.62112	3.82e-06	0.000108446	1.66586	21.0271	13.8532	3.80268	0	27.372	114.742	18.8171	16.0209	168.306	64.8719	45.4744	97.1686	38.6746	2.89468	5.06424	3.60802	0	0	82.0807	50.097	31.1603	13.3567	67.2046	0	0	0	0	0	0	1.10455	0	0.950338	0	0.854794	0	0	0	0	0	0	8.12346
22129	EGFR-AS1	143.131	3.7957	0.54821	6.92381	4.4e-12	2.94e-09	66.6342	904.164	140.379	263.653	0	33.2758	552.657	102.71	471.236	47.2439	21.9905	1146.19	199.662	874.641	161.137	21.523	33.6748	0	2.50039	29.9484	468.407	260.762	581.97	24.814	10.3026	17.6546	7.99833	9.51148	3.52114	7.89703	6.62732	6.89102	0.950338	8.94781	18.8055	10.9826	5.11384	1.80096	16.4052	9.40287	0	82.3951
51976	AC006262.2	1.2428	3.78648	1.2277	3.08419	0.00204106	0.0122452	0	1.61747	0	2.53512	0	4.29365	20.5273	0.784047	1.10489	0	2.19905	0	2.66215	0	0	0	0	0	0	2.2184	0	0	60.1051	21.7122	0	0	0	0	0	0	0	0	0	0	0	0	0	0	0	0	0	0
205	AL805961.1	2.02621	3.78552	1.24614	3.0378	0.00238312	0.0137749	1.66586	4.8524	0	0	0	0	0	0	0	2.95274	0	0	0	8.92491	0	12.6606	0	0	0	0	2.50485	39.3604	0	19.6444	0	0	0	0	0	0	0	0	0	1.4913	0	0	0	0	0	0	0	2.32099
9533	LINC01880	1.25121	3.77962	1.31116	2.88264	0.00394353	0.0201917	0	0	0	0	0	0	1.05268	0	0	0	0	2.33202	0	0	0	2.53212	0	6.74861	0	2.2184	5.0097	10.6601	5.7243	23.7801	0	0	0	0	0	0	0	0	0	0	0	0	0	0	0	0	0	0
7733	TUBA3E	5.05794	3.77183	1.31975	2.85799	0.0042633	0.0214008	0	629.195	0	0	0	1.07341	0	1.56809	0	0	83.5638	0	0	2.97497	3.85957	0	0	0	3.75059	17.7472	0	1.64002	0	110.629	0	0.980812	0	0	0	0	0	0.765669	1.42551	0	0	0	0	0	0	0	0	6.96297
55691	LINC01638	11.7637	3.77173	0.793568	4.75288	2.01e-06	6.82e-05	6.66342	0	1.84709	3.80268	0	42.3998	21.0536	14.1129	5.52445	137.302	10.9952	4.66404	51.912	35.6996	7.71915	5.06424	0	4.49907	0	2.2184	6.26213	0	23.8512	141.13	0	0	0	0	0	0	0	3.82835	0	2.9826	13.6767	0	0	0	0	0	0	9.28395
5857	AC015977.1	1.2429	3.77042	1.12979	3.33729	0.000845997	0.00627649	0	0.808734	0	3.1689	0	0	1.05268	0	0	0	4.3981	6.99606	1.33108	0	0	0	0	0	0	2.2184	5.0097	10.6601	9.5405	14.4748	0	0	0	0	0	0	0	0	0	0	0	0	0	0	0	0	0	0
44976	CDH8	9.98558	3.76601	0.617345	6.10033	1.06e-09	2.24e-07	0	17.7921	25.8593	7.60537	0	21.4682	4.21072	0	14.3636	62.0076	4.3981	76.9567	30.6148	5.94994	69.4723	7.59636	16.8374	8.99815	0	15.5288	15.0291	32.8003	5.7243	3.10175	0	0	0	0	0	0	0	3.06268	1.90068	1.4913	3.41918	0	0	0	0	0	0	11.6049
20548	OR2A4	40.9151	3.7615	0.732515	5.13505	2.82e-07	1.6e-05	98.2855	127.78	85.8899	46.266	0	128.273	45.2653	97.2219	23.2027	175.688	260.587	54.8025	18.6351	37.1871	30.8766	183.579	152.739	0	0	6.65519	28.8058	13.1201	20.035	193.859	0	0.980812	0	0	0	0.564074	0.552277	1.53134	0	7.45651	0	5.49129	0	0	0	0	8.56128	70.7902
8047	RN7SL124P	1.36015	3.75072	0.985523	3.80582	0.000141337	0.00162676	0	3.23493	0	1.90134	0	3.75694	3.68438	0	0	0	0	0	0	1.48748	11.5787	0	9.62138	6.74861	0	8.87359	2.50485	9.84009	0	1.03392	0	0	0	0	0	0	0	0	0	0	0	0	0	0	0	0	0	0
7608	AC073257.2	13.7343	3.72806	0.590259	6.31597	2.68e-10	7.68e-08	21.6561	9.7048	40.6361	44.3646	0	35.9593	27.896	30.5778	67.3983	41.3384	95.6586	18.6562	31.9459	8.92491	53.0691	10.1285	4.81069	0	2.50039	22.184	21.2912	8.20008	9.5405	6.72046	0	0	0	4.07635	3.52114	0	2.20911	0	0.950338	0	0	0	0	0	0	0	0	19.7284
3939	MYOCOS	205.668	3.72199	0.565988	6.5761	4.83e-11	1.85e-08	456.444	159.321	486.709	209.781	2.17777	156.181	19.4746	131.72	198.328	1313.97	476.094	686.78	105.155	492.357	252.802	592.516	756.481	4.49907	1.2502	140.868	425.825	1032.39	208.937	865.905	9.01477	17.6546	1.99958	0.679391	15.8451	2.25629	10.4933	27.5641	5.70203	11.1848	2.56438	5.49129	0	0	8.2026	13.164	25.6838	1.16049
45048	AC009084.2	123.258	3.70973	0.430765	8.61195	7.18e-18	5.65e-14	113.278	293.57	185.633	115.348	14.1555	210.389	47.897	184.251	77.8948	403.049	474.994	293.835	149.081	28.2622	302.977	262.074	357.194	2.24954	0	106.483	139.019	73.8007	648.754	1012.2	5.1513	13.7314	6.99854	14.9466	19.3663	12.4096	5.52277	15.3134	19.4819	17.8956	13.6767	0	6.81845	14.4077	20.5065	3.76115	5.13677	15.0864
55761	AC002378.1	1.19482	3.69146	1.04635	3.52795	0.000418786	0.00369946	0	0.808734	0	4.43646	0	4.29365	0	0	0	11.811	0	2.33202	7.98646	0	0	2.53212	0	0	0	8.87359	3.75728	0.820008	7.6324	2.06783	0	0	0	0	0	0	0	0	0	0	0	0	0	0	0	0	0	0
25795	GDF6	130.494	3.67852	0.511818	7.18717	6.61e-13	5.95e-10	573.054	16.1747	1298.51	618.57	58.7997	110.561	153.691	4.70428	40.8809	366.14	21.9905	321.819	252.905	255.847	13.5085	50.6424	230.913	15.7468	10.0016	292.829	177.844	698.646	188.902	39.2888	10.3026	1.96162	7.99833	25.8169	10.5634	9.02518	47.4958	3.06268	70.325	14.913	5.98356	5.49129	6.81845	0	8.2026	13.164	6.84902	83.5556
21562	DNAH11	459.813	3.67325	0.637908	5.75827	8.5e-09	1.16e-06	1637.54	338.051	587.376	676.244	0	1991.18	1174.27	225.022	1060.69	45.7675	786.16	3165.72	1819.58	464.095	658.057	717.856	1526.19	17.9963	16.2525	1205.7	806.562	288.643	428.368	829.201	5.1513	6.86568	14.9969	38.7253	0.880285	14.6659	5.52277	6.89102	11.8792	5.96521	1.70959	21.9652	3.40922	28.8154	10.9368	0	3.42451	977.136
37423	AC148476.1	7.28769	3.65742	0.768696	4.75795	1.96e-06	6.71e-05	16.6586	0	16.6238	11.4081	0	3.22024	2.10536	6.27238	4.41956	16.2401	6.59714	18.6562	9.31754	0	3.85957	2.53212	0	0	0	0	5.0097	11.4801	6.67835	183.003	0	0	0	0	0	2.25629	0	1.53134	0	1.4913	1.70959	0	6.81845	0	0	0	0	0
57944	VSIG1	36.7988	3.6357	0.568809	6.39178	1.64e-10	5.11e-08	6.66342	66.3162	24.0122	53.2376	8.71107	78.8958	118.427	32.1459	59.1116	50.1966	152.834	102.609	49.2499	14.8748	137.98	155.725	13.2294	0	5.00078	146.414	25.0485	13.1201	139.291	181.969	0	1.96162	3.99917	0	0	1.12815	1.10455	10.7194	5.22686	7.45651	10.2575	0	0	0	0	0	0	48.7408
47671	HOXB13	1.68372	3.63339	1.38306	2.62708	0.0086122	0.0365024	0	3.23493	0	1.26756	0	0	0	4.70428	0	0	4.3981	0	0	41.6496	0	0	0	4.49907	0	0	17.534	0	1428.21	0	0	0	1.99958	0	0	0	0	1.53134	0	0	0	0	0	0	0	0	0	0
47747	TMEM92	60.7959	3.62342	0.765435	4.73381	2.2e-06	7.26e-05	0	286.292	9.23547	39.2944	0	101.437	154.744	96.4378	48.6152	94.4877	236.398	76.9567	138.432	104.124	86.8404	129.138	31.2695	4.49907	0	352.725	12.5243	0	431.231	264.166	0	0	11.9975	1.35878	0	1.12815	0	11.485	1.42551	0	38.4657	0	0	0	0	15.0446	0	11.6049
1807	AL592431.1	2.05906	3.61911	0.942537	3.83976	0.000123157	0.00146906	0	8.08734	0	1.90134	0	4.83035	1.05268	5.48833	0.552445	0	2.19905	0	0	0	7.71915	1.26606	2.40535	0	0	1.1092	0	0	3.8162	53.2467	0	0	0	0	0.880285	0	0	0.765669	0.950338	0	2.56438	0	0	0	0	0	0	0
52617	TNNT1	41.6964	3.61787	0.971572	3.72373	0.0001963	0.0020954	6.66342	65.5074	0	4.43646	2.17777	352.079	13.6848	232.078	0	2.95274	326.559	0	0	4.46245	0	581.121	0	0	0	180.799	8.76698	3.28003	19.081	46.5262	5.1513	0	0	1.35878	0	3.38444	1.10455	0.765669	1.42551	5.96521	1.70959	0	0	0	0	0	0	64.9877
43148	AC015722.2	34.2088	3.5968	0.815668	4.40963	1.04e-05	0.000228383	268.203	23.4533	12.9297	23.4499	0	1.61012	0	151.321	28.7271	109.251	613.534	0	0	0	5.78936	108.881	2.40535	1.12477	10.0016	7.76439	11.2718	0	92.5428	44.4584	2.57565	5.88487	5.99875	0	8.80285	3.38444	1.10455	16.0791	11.4041	7.45651	0	0	0	0	8.2026	0	0	0
50900	KCNN1	32.0568	3.59466	0.595296	6.03845	1.56e-09	3.08e-07	399.805	3.23493	36.9419	41.8295	8.71107	2.14682	30.0014	7.84047	30.3845	5.90548	0	73.4587	10.6486	2.97497	3.85957	287.396	2.40535	5.62384	0	37.7128	12.5243	406.724	7.6324	2.06783	2.57565	1.96162	3.99917	2.71756	3.52114	5.07666	0	4.59402	0.950338	2.9826	6.83836	8.23694	0	0	0	1.88057	13.698	348.148
53887	LINC01522	4.06426	3.59395	1.0271	3.49912	0.000466797	0.00401813	6.66342	51.759	0	0.633781	0	0	8.42144	7.84047	14.3636	14.7637	8.79619	0	0	4.46245	0	12.6606	0	0	0	4.4368	0	0	0	44.4584	0	0	0	0	0	0	0	0	0.950338	0	3.41918	2.74565	0	0	0	0	0	0
17559	C5orf46	88.8079	3.56976	0.901355	3.96044	7.48e-05	0.00101774	9.99513	172.26	61.8776	316.257	2.17777	255.472	174.745	1.56809	74.5801	129.921	108.853	4.66404	142.425	53.5494	27.9819	53.1745	12.0267	0	0	419.277	161.563	1.64002	75.3699	1672.36	0	0	0	9.51148	0	0	1.10455	0	0.950338	0	13.6767	0	0	0	0	1.88057	0	191.482
41761	PLA2G4D	4.9666	3.55683	1.40873	2.52485	0.0115746	0.0458715	3.33171	29.1144	0	0	0	22.5417	19.4746	0	8.28668	0	6.59714	0	0	0	0	84.826	0	0	0	6.65519	0	0	20.9891	17.5766	0	0	0	0	0	0.564074	0	0	0	0	0	0	0	0	0	0	0	0
43227	AC090164.5	379.295	3.55608	0.7711	4.6117	3.99e-06	0.000112053	83.2928	363.121	555.975	363.156	2.17777	86.4097	560.552	1233.31	272.355	310.038	1108.32	3668.27	194.337	107.099	390.782	484.901	596.526	2.24954	5.00078	254.007	916.775	395.244	286.215	4538.89	0	1.96162	1.99958	15.626	1.76057	2.82037	0	10.7194	0.950338	2.9826	8.54794	10.9826	1.70461	0	0	3.76115	27.3961	632.469
53886	AL357558.3	3.33264	3.55498	0.968093	3.67215	0.00024052	0.00244552	0	54.1852	0	0	0	2.68353	3.15804	3.13619	7.73423	5.90548	8.79619	0	0	2.97497	0	7.59636	0	0	0	6.65519	0	0	3.8162	39.8058	0	0	0	0	0	0	0	0	1.90068	0.745651	0	2.74565	0	0	0	0	0	2.32099
32204	LINC02685	3.73462	3.53299	0.91217	3.87317	0.000107427	0.00132193	13.3268	0.808734	0	5.07024	0	5.36706	0	0	28.7271	11.811	4.3981	0	10.6486	0	61.7532	0	10.8241	0	0	2.2184	8.76698	2.46002	0	0	0	0	0	0	0	0	0.552277	1.53134	0	1.4913	0	0	0	0	0	0	0	4.64198
22790	NIPA2P1	1.04618	3.52457	1.0864	3.24427	0.00117752	0.00809152	0	4.04367	0	0	0	1.07341	5.2634	5.48833	7.18179	2.95274	1.09952	0	7.98646	0	3.85957	5.06424	0	0	0	0	0	0	0	6.2035	0	0	0	0	0	0	0	0	0	0	0	0	0	0	0	0	0	0
22033	AC023669.1	3.02175	3.49639	1.1137	3.13945	0.00169267	0.0105911	0	0	0	6.33781	0	9.124	0	0	4.41956	0	0	146.917	9.31754	0	0	5.06424	2.40535	0	0	2.2184	3.75728	0	67.7375	23.2631	0	0	0	4.75574	0	1.12815	0	0	0	0	0	0	0	0	0	0	0	1.16049
35777	HOXC13	1.25767	3.49452	1.58248	2.20826	0.027226	0.0873379	0	0	0	0	0	1.07341	0	0	0	0	4.3981	0	0	0	29.9117	0	4.81069	0	0	1.1092	17.534	0	0	0	0	0	0	0	0	0	0	1.53134	0	0	0	0	0	0	0	0	0	0
8355	CHRNA1	9.88063	3.49365	0.852585	4.09772	4.17e-05	0.000650493	0	3.23493	62.8012	10.1405	0	8.05059	34.7385	39.9864	51.9298	0	13.1943	46.6404	42.5945	38.6746	0	12.6606	0	0	0	12.2012	8.76698	42.6404	5.7243	0	0	1.96162	0	0	0	0	0	3.06268	0	0	3.41918	0	0	0	0	0	3.42451	0
51907	APOC1	587.621	3.47323	0.527646	6.5825	4.63e-11	1.8e-08	503.088	1779.21	1764.9	304.215	23.9554	257.619	1915.35	4898.73	622.606	230.314	1593.21	924.646	798.646	5450.14	100.349	707.727	180.401	12.3725	16.2525	1235.65	169.077	945.469	838.61	603.807	43.786	51.0022	28.994	21.7405	8.80285	12.4096	35.3457	112.553	29.4605	49.2129	780.427	1.37282	11.9323	9.00482	2.7342	4.70144	17.1226	432.864
46177	GLP2R	8.77803	3.46653	0.8377	4.13815	3.5e-05	0.000574615	0	3.23493	1.84709	0	0	29.5188	7.36876	8.62452	7.73423	47.2439	0	2.33202	57.2363	0	0	2.53212	0	0	0	108.701	5.0097	3.28003	7.6324	93.5694	0	0	3.99917	4.07635	0	0	0	0	0.950338	1.4913	0	0	0	0	0	3.76115	0	0
34048	LINC02703	4.38644	3.46471	0.798919	4.33675	1.45e-05	0.000292355	0	0.808734	7.38837	0.633781	0	10.1974	11.0531	3.13619	6.0769	0	8.79619	4.66404	7.98646	23.7997	0	12.6606	0	0	0	19.9656	0	9.84009	4.77025	61.0011	2.57565	0.980812	0	0	0	0	0	0	0	0	0	0	0	0	0	0	0	0
31034	BTBD16	27.8352	3.4547	0.53981	6.39984	1.56e-10	4.93e-08	41.6464	161.747	57.2599	39.2944	4.35554	25.7619	43.1599	1.56809	13.8111	26.5747	86.8624	67.6286	69.216	17.8498	13.5085	115.211	4.81069	0	0	32.1668	87.6698	28.7003	181.269	104.943	14.1661	1.96162	0	2.71756	1.76057	7.89703	3.86594	9.18803	8.55305	4.4739	0	2.74565	10.2277	0	0	0	0	0
8372	HOXD13	2.54552	3.45382	0.853643	4.04598	5.21e-05	0.000772586	9.99513	6.46987	5.54128	5.07024	0	7.51388	2.10536	0	2.20978	5.90548	30.7867	2.33202	5.32431	0	19.2979	0	0	0	0	0	5.0097	0	1.9081	2.06783	0	0	0	0	0	0	0	0	0.950338	0	0	0	0	0	2.7342	0	0	6.96297
35167	AC022509.1	61.288	3.45235	0.610629	5.65376	1.57e-08	1.84e-06	461.442	29.9231	111.749	60.2092	1.08888	16.6379	10.5268	26.6576	37.0138	44.2911	177.023	72.2927	14.6419	10.4124	47.2798	1071.09	6.01336	0	7.50118	24.4024	102.699	87.7408	93.4969	180.418	0	4.90406	0	1.35878	0	0	0.552277	8.42236	4.75169	1.4913	0	10.9826	3.40922	1.80096	8.2026	5.64172	3.42451	35.9753
12424	AC068299.2	3.53725	3.45058	0.697732	4.94542	7.6e-07	3.23e-05	6.66342	3.23493	4.61773	8.87293	0	3.22024	10.0005	3.13619	2.20978	0	10.9952	27.9843	10.6486	16.3623	11.5787	7.59636	12.0267	1.12477	0	2.2184	5.0097	6.56006	0	1.03392	0	0	0	0	0	0	0	0	0	0	0	0	0	0	0	0	0	10.4444
32558	AP004247.2	1.76765	3.45008	0.911835	3.78366	0.000154537	0.00174548	3.33171	0	1.84709	1.26756	0	4.29365	23.6853	0	3.86712	14.7637	0	2.33202	0	2.97497	3.85957	5.06424	0	0	0	0	0	9.84009	1.9081	0	0	1.96162	0	0	0	0	1.10455	0	0	0	0	2.74565	0	0	0	0	0	0
33317	CHRDL2	99.7051	3.43671	0.672929	5.10709	3.27e-07	1.78e-05	3.33171	14.5572	16.6238	8.87293	4.35554	18.248	1677.97	23.5214	7.73423	372.045	30.7867	9.32809	18.6351	618.793	8.68404	15.1927	0	6.74861	2.50039	21.0748	1491.64	1.64002	1.9081	7.23741	0	16.6738	16.9965	16.3054	0	6.20481	13.2546	9.18803	4.75169	5.96521	107.704	10.9826	6.81845	7.20385	13.671	5.64172	6.84902	89.3581
4996	RNA5SP18	5.47613	3.41816	0.656859	5.20379	1.95e-07	1.23e-05	28.3195	13.7485	7.38837	7.60537	0	5.90377	8.94778	2.35214	1.10489	11.811	6.59714	8.16207	1.33108	4.46245	3.85957	15.1927	2.40535	0	0	29.9484	21.2912	0	41.9782	18.0935	0	0	0.999792	0	0	0	0.552277	0	0.475169	0	3.41918	0	0	0	0	0	0	6.96297
55354	AP000552.4	27.383	3.40762	0.872289	3.90653	9.36e-05	0.00120158	33.3171	151.233	29.5535	29.1539	0	4.29365	98.952	6.27238	2.20978	8.85823	15.3933	36.1463	37.2702	68.4243	50.1745	17.7248	96.2138	0	0	15.5288	102.699	304.223	77.278	15.5087	0	0	0	0	1.76057	0	0	0	0	0	0	0	0	0	5.4684	0	0	23.2099
29338	AL355798.1	0.965442	3.40609	1.17484	2.89919	0.00374131	0.0193496	0	0	3.69419	0	0	5.36706	1.57902	0	2.20978	0	2.19905	0	0	2.97497	11.5787	5.06424	0	0	0	4.4368	0	0	0	7.23741	0	0	0	0	0	0	0	0	0	0	0	0	0	0	0	0	0	0
34746	AC006511.6	1.55738	3.40394	0.687469	4.95142	7.37e-07	3.16e-05	8.32928	0.808734	10.159	6.33781	0	0	1.57902	6.27238	1.65734	0	2.19905	4.66404	0	2.97497	4.82447	1.26606	0	0	0	8.87359	2.50485	1.64002	3.8162	3.10175	0	0	0	0	0	0	1.10455	0.765669	0	0	0.854794	0	0	0	0	0	0	0
53743	AL035447.1	3.54918	3.39973	0.867494	3.91902	8.89e-05	0.00115269	0	0	11.0826	5.07024	2.17777	3.22024	0	3.92024	4.97201	0	0	0	3.99323	0	0	5.06424	2.40535	0	0	29.9484	25.0485	0	7.6324	52.7297	0	0	0	0	0.880285	1.12815	0	3.06268	0.950338	2.9826	3.41918	0	0	0	0	0	0	0
17783	AC008609.1	0.960959	3.39852	1.29695	2.6204	0.00878277	0.0370062	0	8.08734	0	0	0	0	0.52634	1.56809	2.20978	0	0	0	2.66215	0	0	10.1285	0	0	0	4.4368	0	4.10004	0	12.407	0	0	0	0	0	0	0	0	0	0	0	0	0	0	0	0	0	0
57942	NLRP3P1	16.0617	3.39851	0.696459	4.87969	1.06e-06	4.21e-05	3.33171	22.6445	5.54128	32.9566	0	42.3998	51.055	1.56809	43.0907	14.7637	47.2795	74.6247	43.9256	11.8999	50.1745	25.3212	18.0401	0	0	76.5347	12.5243	2.46002	32.4377	90.4677	0	0	0	0	0	0	0	1.53134	4.27652	0	0	0	0	0	0	0	6.84902	20.8889
17412	PCDHB17P	11.7798	3.39362	0.661722	5.12846	2.92e-07	1.64e-05	9.99513	1.61747	1.84709	7.60537	2.17777	6.97718	0	18.8171	6.0769	143.208	30.7867	4.66404	9.31754	26.7747	0	6.3303	0	0	0	16.638	0	10.6601	154.556	58.4163	0	0	1.99958	2.71756	2.64086	1.12815	2.20911	1.53134	0	4.4739	3.41918	0	10.2277	0	2.7342	0	0	0
47248	KRT223P	8.76391	3.39045	0.690023	4.91353	8.95e-07	3.71e-05	3.33171	4.8524	0	12.6756	8.71107	2.14682	1.05268	28.2257	0.552445	57.5785	0	2.33202	2.66215	0	71.4021	1019.18	7.21604	0	0	14.4196	0	62.3206	55.3349	46.5262	2.57565	1.96162	0	4.07635	3.52114	0	1.10455	0	1.90068	0	0	0	0	0	0	1.88057	0	150.864
18078	COL23A1	2266.77	3.39011	0.499422	6.78807	1.14e-11	6.28e-09	6853.33	11653	2535.14	4561.95	113.244	2398	1579.02	851.475	2768.3	4367.11	843.335	5767.09	8122.23	3650.29	4330.44	962.205	4536.48	105.728	30.0047	2344.85	5458.07	4756.86	12079.2	8661.12	118.48	75.5225	11.9975	110.061	95.9511	63.1762	57.4368	157.728	103.587	112.593	390.641	93.352	47.7291	75.6405	64.2537	43.2532	140.405	399.21
35687	KRT81	9.99703	3.38855	0.640015	5.29449	1.19e-07	8.46e-06	4.99757	13.7485	12.9297	10.7743	4.35554	111.635	0.52634	8.62452	2.76223	79.724	75.8672	16.3241	5.32431	29.7497	0	29.1194	9.62138	0	2.50039	5.54599	6.26213	2.46002	5.7243	0.516958	1.28782	0	1.99958	0	0	0	1.65683	10.7194	1.90068	0	5.12877	0	0	0	0	0	0	2.32099
4997	DUSP5P1	6.7653	3.38437	0.601221	5.62916	1.81e-08	2.07e-06	19.9903	12.9397	20.318	5.70403	0	23.6151	12.6322	3.13619	2.20978	14.7637	17.5924	11.6601	3.99323	0	1.92979	10.1285	14.4321	0	0	24.4024	17.534	4.92005	33.3917	42.3906	0	0	0	0.679391	0	0	0	1.53134	4.75169	0	8.54794	0	0	0	0	0	0	2.32099
57431	TEX11	57.1808	3.37735	0.687597	4.91181	9.02e-07	3.72e-05	31.6513	40.4367	73.8837	65.2794	2.17777	3.22024	372.123	72.9164	57.4543	67.9131	95.6586	25.6522	0	304.934	130.261	41.78	64.9443	0	1.2502	230.713	155.301	155.801	135.475	374.278	25.7565	0	0	0	1.76057	0	12.1501	1.53134	3.80135	5.96521	0	0	3.40922	0	8.2026	0	0	30.1729
21175	AL109924.1	0.953544	3.37717	1.53473	2.20049	0.0277719	0.0886195	0	3.23493	0	1.26756	0	11.8075	0	0	0	0	0	16.3241	0	5.94994	0	0	0	0	0	5.54599	0	1.64002	0	0	0	0	0	0	0	0	0	0	0	0	0	0	0	0	0	0	0	0
32521	P2RX3	2.50112	3.37497	0.879018	3.83947	0.0001233	0.00147021	0	0	1.84709	1.26756	0	0	1.57902	23.5214	2.20978	5.90548	6.59714	0	0	0	9.64893	7.59636	24.0535	2.24954	0	2.2184	8.76698	0	0	13.9579	0	0	0	1.35878	0	0	0	0	0.950338	0	2.56438	0	0	0	0	3.76115	0	0
5028	LINC01736	2.27282	3.37199	0.842944	4.00025	6.33e-05	0.00089884	3.33171	3.23493	5.54128	1.26756	2.17777	0	2.10536	0	4.41956	35.4329	23.09	0	0	2.97497	0	0	2.40535	0	0	0	7.51455	3.28003	1.9081	2.06783	2.57565	0	1.99958	0	0	0	0	1.53134	0	2.23695	0	0	0	0	0	0	0	0
22789	AC079760.2	63.7629	3.37172	0.504058	6.68916	2.24e-11	1.01e-08	103.283	114.84	111.749	75.4199	2.17777	54.2073	121.585	140.344	157.447	177.165	145.137	71.1267	239.594	255.847	113.857	65.8351	2.40535	1.12477	0	116.466	187.864	192.702	146.924	194.376	7.72695	4.90406	3.99917	8.15269	3.52114	5.64074	3.86594	9.18803	2.37585	4.4739	0	1.37282	1.70461	0	0	8.46258	5.13677	18.5679
27105	CA9	1350.29	3.36904	0.776224	4.34029	1.42e-05	0.000288611	4201.29	4207.03	2027.19	3231.65	10.8888	2055.58	3021.19	561.378	1365.09	3933.05	2858.76	3419.91	2686.11	4368.74	2681.44	2196.61	1270.02	2.24954	0	870.721	2000.12	1578.51	7977.76	2568.25	10.3026	3.92325	12.9973	45.5192	3.52114	5.64074	11.0455	7.65669	3.80135	1.4913	16.2411	0	0	0	17.7723	5.64172	20.5471	2638.96
22883	DLX6	3.05798	3.36019	0.746081	4.50379	6.68e-06	0.000165065	3.33171	4.8524	7.38837	24.0837	0	2.14682	2.10536	3.13619	3.31467	2.95274	0	0	0	0	9.64893	0	4.81069	2.24954	0	9.98279	36.3203	14.7601	1.9081	2.06783	0	0	1.99958	0	0	0	0	0	0.950338	0	0	0	0	0	0	3.76115	0	2.32099
34977	LINC01559	41.4165	3.35904	1.07031	3.13839	0.00169878	0.010623	0	207.036	0	3.80268	0	0.536706	107.9	28.2257	22.0978	0	40.6824	174.902	0	68.4243	0	119.01	7.21604	0	0	141.977	0	0	184.132	704.614	0	3.92325	0	1.35878	0	1.12815	0	3.06268	0.950338	0	1.70959	2.74565	0	0	0	1.88057	0	4.64198
5855	CIB4	13.9721	3.35684	0.711337	4.71905	2.37e-06	7.57e-05	38.3147	14.5572	1.84709	29.7877	0	10.1974	10.0005	15.6809	1.10489	2.95274	54.9762	37.3123	22.6283	5.94994	10.6138	60.7709	14.4321	0	0	29.9484	77.6504	54.9405	41.9782	75.9928	0	0	0	5.43513	0	0	0	0	0	0	0	0	0	0	0	10.3432	0	5.80247
9005	AC007749.2	68.7259	3.35524	0.764642	4.38799	1.14e-05	0.000245972	0	4.8524	228.116	136.263	4.35554	505.577	262.117	25.8736	0	157.972	503.582	124.763	133.108	5.94994	252.802	0	0	8.99815	0	281.737	2.50485	0	124.981	240.902	83.7086	9.80812	0	1.35878	21.1268	10.1533	6.62732	3.06268	2.85102	5.96521	0	2.74565	6.81845	5.40289	0	0	1.71226	70.7902
38473	AL445647.1	2.04255	3.35003	1.31478	2.54799	0.0108346	0.043603	0	0	40.6361	3.80268	0	0	10.5268	0	2.20978	0	0	0	0	8.92491	0	0	0	0	0	0	10.0194	0	0	14.9918	0	0	0	0	0	0	0	1.53134	0	0	0	0	0	0	0	1.88057	0	0
34628	AC005906.3	0.92047	3.33745	1.52712	2.18546	0.0288554	0.0910523	0	1.61747	0	0	0	15.0278	6.31608	0	0	0	4.3981	0	0	0	0	5.06424	0	0	0	2.2184	0	0	9.5405	0	0	0	0	0	0	0	0	0	0	0	0	0	0	0	0	0	0	0
26871	CDKN2A	119.875	3.33197	0.528207	6.30808	2.83e-10	7.94e-08	241.549	281.439	109.902	94.4333	10.8888	312.363	506.866	217.181	124.3	73.8185	437.611	66.4626	99.8308	281.135	146.664	230.423	170.78	10.1229	0	164.161	1049.53	163.182	225.156	215.055	10.3026	1.96162	2.99938	3.39696	1.76057	1.12815	1.65683	19.1417	14.2551	13.4217	58.126	1.37282	3.40922	0	0	8.46258	17.1226	29.0124
19479	C6orf223	816.221	3.33052	0.494987	6.72849	1.71e-11	8.49e-09	1817.45	1320.66	1181.22	2156.12	40.2887	121.296	638.977	52.5312	286.167	1302.16	378.236	2672.5	2216.24	636.643	2239.52	1107.8	2547.26	83.2329	22.5035	291.719	579.873	12632.2	1142.95	166.461	87.5721	87.2922	132.972	139.275	51.9368	33.8444	38.6594	24.5014	17.1061	29.0804	52.1425	31.5749	27.2738	10.8058	101.165	69.5812	138.693	962.05
54801	AF064858.2	5.57992	3.32662	0.795358	4.18255	2.88e-05	0.000495838	93.2879	1.61747	2.77064	37.3931	2.17777	21.4682	1.57902	0	20.9929	4.42911	0	490.891	14.6419	0	0.964893	0	0	0	0	2.2184	10.0194	24.6002	4.77025	0	0	3.92325	1.99958	0.679391	0	1.12815	0	0	0	0.745651	0	4.11847	0	0	0	1.88057	0	0
48265	AC007639.1	1.55391	3.32446	0.93298	3.56326	0.000366271	0.00335898	0	0	1.84709	0.633781	2.17777	0	0	1.56809	9.94401	0	14.2938	23.3202	0	0	1.92979	5.06424	0	0	2.50039	0	2.50485	1.64002	1.9081	1.03392	0	0	0	0	0	0	0	0	1.90068	0	0	0	0	0	0	0	0	2.32099
39493	NKX2-8	0.919373	3.32227	1.68103	1.97633	0.0481177	0.13343	0	0	0	0	0	0	4.21072	9.40857	2.20978	0	0	0	0	0	0	0	0	0	0	2.2184	25.0485	0	0	1.03392	0	0	0	0	0	0	0	0	0	0	0	0	0	0	0	0	0	0
25884	AP003469.2	3.15798	3.32021	0.747077	4.44427	8.82e-06	0.000204429	11.661	16.1747	0	6.97159	4.35554	2.14682	4.21072	9.40857	4.41956	0	17.5924	2.33202	7.98646	0	5.78936	0	0	0	0	14.4196	0	3.28003	20.035	7.75437	0	0	0	0.679391	1.76057	0	0	1.53134	0.950338	0	0	0	0	0	0	0	0	8.12346
20230	OSTM1-AS1	32.7502	3.28931	1.17457	2.80043	0.00510349	0.0245309	0	3.23493	87.7369	25.3512	0	70.8452	4.21072	0	74.0276	0	0	83.9528	29.2837	2.97497	117.717	43.046	285.033	0	0	26.6208	48.8446	215.662	149.786	157.672	0	0	0	0	0	0	0	0	0	0	0	0	0	0	0	0	0	118.37
137	AL391845.2	7.11227	3.27908	0.635342	5.16112	2.45e-07	1.44e-05	26.6537	14.5572	38.789	29.1539	0	8.5873	2.10536	3.13619	21.5454	8.85823	19.7914	2.33202	13.3108	7.43742	18.333	2.53212	27.6615	0	0	11.092	7.51455	21.3202	21.9431	3.10175	0	0	0	4.07635	0	0	0	4.59402	0	0	0.854794	0	0	0	0	0	0	13.9259
24965	AC007991.4	2.73011	3.27594	0.750315	4.36609	1.26e-05	0.000265449	0	0	13.8532	6.97159	0	10.1974	6.84242	22.7374	0.552445	5.90548	7.69667	12.8261	15.9729	0	0	0	6.01336	0	0	2.2184	2.50485	3.28003	0	2.06783	0	0	0	0	0	0	0	2.29701	0.475169	0	2.56438	0	0	0	0	0.940287	0	0
18805	Z98745.1	1.3391	3.2695	1.10549	2.95751	0.00310135	0.0168497	0	1.61747	12.9297	0	0	0	0	0	0	0	2.19905	6.99606	2.66215	8.92491	0	0	0	0	0	11.092	0	6.56006	5.7243	1.03392	2.57565	1.96162	0	0	0	0	0	0	0	0	0	0	0	0	0	0	0	0
55431	IGLV5-48	1.41679	3.24836	1.16391	2.79091	0.00525605	0.0250956	1.66586	0	0	0.633781	4.35554	0	0	33.714	6.0769	0	2.19905	6.99606	0	0	0	3.79818	0	0	0	2.2184	0	0	1.9081	0	0	0	0	0	0	0	0	0	15.6806	0	3.41918	0	0	0	0	0	0	0
46110	ALOX15B	94.5424	3.24686	0.696269	4.66323	3.11e-06	9.31e-05	44.9781	324.302	266.905	27.2526	1.08888	58.501	24.2117	1223.11	614.319	178.641	98.9572	206.384	50.5809	71.3992	0	165.854	38.4855	0	0	344.961	12.5243	31.1603	201.305	120.451	2.57565	21.5779	9.99792	0	0	1.12815	2.20911	69.6759	4.75169	27.5891	49.5781	10.9826	0	0	0	5.64172	3.42451	4.64198
16532	HAPLN1	111.161	3.24621	0.723943	4.48408	7.32e-06	0.000177597	23.322	299.231	219.804	204.077	2.17777	435.269	285.803	291.666	13.2587	56.1021	119.848	62.9646	545.742	56.5244	159.207	744.443	9.62138	8.99815	5.00078	330.541	32.5631	44.2804	381.62	494.729	2.57565	0	35.9925	29.8932	0	0	1.10455	16.8447	0	0	67.5288	5.49129	10.2277	0	21.8736	0	0	248.346
54206	BIRC7	86.7466	3.24173	0.791254	4.09695	4.19e-05	0.000651719	4796	225.637	368.495	33.5904	13.0666	581.253	183.166	87.0293	127.615	2.95274	17.5924	643.638	1243.23	83.2991	0	10.1285	0	2.24954	2.50039	27.73	0	19.6802	5.7243	64.6198	34.7713	0	3.99917	13.5878	0	4.51259	0	158.494	9.50338	13.4217	10.2575	2.74565	0	0	0	5.64172	0	48.7408
1814	CYP2J2	605.473	3.23554	0.398665	8.11593	4.82e-16	1.9e-12	556.396	2176.3	804.409	515.264	99.0884	321.487	1412.17	115.255	561.837	823.815	558.558	2010.2	1197.97	734.817	2589.77	2062.41	4769.8	69.7357	155.024	326.104	752.708	1379.25	181.269	2097.3	121.056	98.0812	13.9971	61.1452	181.339	112.251	107.142	15.3134	22.8081	52.9412	5.12877	68.6412	156.824	48.626	51.9498	43.2532	99.3108	113.728
35975	NDUFA4L2	11589.6	3.2333	0.643973	5.02087	5.14e-07	2.46e-05	33681.9	48729.4	19801.8	29171.7	118.688	11847.8	17342.9	5329.95	11201.4	32548.1	33616.8	19721.9	16976.6	30563.3	23061.9	24162.7	17722.6	139.471	81.2627	14569.3	15567.6	43326.7	38351.8	15195	59.2399	117.697	442.908	457.23	109.155	58.6637	101.619	202.137	95.0338	46.2303	666.74	101.589	23.8646	54.0289	79.2918	163.61	294.508	14904.2
35574	C1QL4	60.155	3.23311	0.71939	4.49423	6.98e-06	0.000170911	789.615	3.23493	7.38837	245.907	4.35554	16.1012	0	6.27238	6.62934	11.811	37.3838	11.6601	252.905	0	25.0872	86.0921	726.414	2.24954	0	6.65519	293.068	27.8803	45.7944	4.13567	7.72695	5.88487	23.995	47.5574	0	1.12815	6.62732	4.59402	4.75169	7.45651	0	19.2195	0	21.6116	5.4684	7.5223	3.42451	0
14383	TMEM155	24.729	3.22341	0.805465	4.00192	6.28e-05	0.000894542	3.33171	49.3328	178.245	38.6606	0	13.4176	54.213	465.724	14.3636	0	79.1657	19.8222	0	35.6996	34.7362	17.7248	26.4588	0	0	11.092	7.51455	4.92005	14.3107	4.13567	0	0	0	4.07635	1.76057	0	2.20911	27.5641	1.90068	0.745651	29.9178	0	0	0	0	0	0	25.5309
20465	CLVS2	3.57206	3.2208	1.04845	3.07197	0.00212654	0.0126138	0	1.61747	5.54128	5.07024	0	0	7.36876	0	2.20978	2.95274	0	4.66404	0	17.8498	0	0	45.7016	0	0	0	10.0194	51.6605	0	1.03392	2.57565	0	0	0	0	0	1.10455	1.53134	0	0	0	0	0	0	0	0	0	0
40184	PGF	1465.22	3.22037	0.522722	6.16076	7.24e-10	1.69e-07	1059.48	1107.97	2199.89	1594.59	166.599	6194.12	173.692	997.308	993.849	6848.88	6033.09	324.151	576.356	708.043	1362.43	6637.95	730.022	62.987	82.5129	795.296	1206.09	1088.97	9842.93	12728	25.7565	54.9255	111.977	123.649	41.3734	21.4348	39.7639	166.916	88.3815	41.7564	652.208	50.7945	27.2738	39.6212	90.2286	88.387	47.9432	4167.34
50282	AC008760.2	35.5965	3.2129	0.621788	5.16721	2.38e-07	1.41e-05	19.9903	139.102	69.266	49.4349	2.17777	6.44047	67.8979	42.3386	36.4614	54.6257	28.5876	4.66404	7.98646	678.293	57.8936	1296.45	16.8374	11.2477	0	22.184	7.51455	1.64002	105.9	96.6712	28.3321	1.96162	1.99958	2.71756	2.64086	0	0	8.42236	4.75169	2.9826	0	2.74565	0	1.80096	0	18.8057	0	11.6049
4441	CHIT1	65.78	3.212	0.677143	4.74346	2.1e-06	7.01e-05	9.99513	11.3223	34.1712	221.823	4.35554	8.5873	93.6886	159.162	229.817	11.811	27.4881	391.78	910.457	104.124	5.78936	79.7618	0	0	0	87.6267	26.3009	241.902	88.7266	99.7729	5.1513	1.96162	3.99917	5.43513	0	1.12815	2.76138	13.0164	6.65237	5.96521	23.9342	5.49129	0	0	0	5.64172	0	6.96297
50035	ATP8B3	192.451	3.21174	0.516881	6.2137	5.17e-10	1.29e-07	409.8	134.25	42.4832	62.7443	23.9554	132.03	355.806	383.399	111.594	62.0076	1808.72	19.8222	101.162	242.46	58.8585	2243.46	15.6347	11.2477	10.0016	163.052	160.31	313.243	193.672	1277.4	28.3321	24.5203	3.99917	17.6642	5.28171	2.25629	13.2546	45.9402	31.3612	14.913	144.46	8.23694	27.2738	7.20385	0	15.9849	17.1226	192.642
30341	LRIT2	1.55337	3.20761	1.12542	2.85014	0.00437001	0.0218182	9.99513	0	12.9297	1.26756	0	0	0	0	0	0	4.3981	0	7.98646	5.94994	0	7.59636	0	0	0	0	10.0194	4.92005	3.8162	0	0	3.92325	0	0	0	0	0	0	0	0	0	0	0	0	0	0	0	0
38696	LINC00460	17.0979	3.20752	0.750826	4.27198	1.94e-05	0.000366518	0	3.23493	2.77064	30.4215	0	69.7718	2.10536	10.1926	29.832	1.47637	17.5924	2.33202	0	43.137	0	393.745	0	0	0	17.7472	42.5825	0	63.9213	9.8222	7.72695	1.96162	1.99958	8.15269	1.76057	3.94852	0	5.35968	0.950338	0	3.41918	0	0	0	0	0	0	27.8519
23428	AC010655.2	1.05351	3.20238	0.969534	3.30301	0.00095652	0.00690445	0	0.808734	2.77064	1.90134	0	0	1.05268	0	0.552445	0	7.69667	15.1581	7.98646	0	2.89468	0	0	0	0	0	1.25243	0	1.9081	4.13567	0	0	0	0	0	0	0	0	0	0.745651	0	0	1.70461	0	0	0	0	0
53694	RNU2-52P	1.0277	3.1995	1.43306	2.23264	0.0255729	0.0833773	0	0	0	0	0	4.29365	0	6.27238	0	0	16.4929	0	0	0	0	1.26606	0	0	0	0	5.0097	0	2.86215	11.3731	0	0	0	0	0	0	0	0	0	0	0	0	0	0	0	0	0	0
18804	Z98745.2	2.46738	3.19701	0.92894	3.44156	0.000578365	0.00469236	0	4.8524	14.7767	2.53512	0	5.36706	0	3.13619	3.31467	16.2401	0	8.16207	6.65539	5.94994	0	0	0	0	0	5.54599	0	17.2202	10.4945	4.13567	0	0	0	0	0	0	0	0	0	5.96521	0	0	0	0	0	0	0	0
54711	LINC01426	180.786	3.19671	0.675161	4.73474	2.19e-06	7.24e-05	19.9903	589.567	216.11	142.601	0	315.046	223.168	136.424	250.81	431.1	669.61	361.463	768.032	220.148	64.6479	558.332	7.21604	6.74861	0	397.093	17.534	4.92005	1079.03	1343.06	15.4539	0	77.9838	13.5878	5.28171	1.12815	2.20911	8.42236	19.9571	13.4217	17.0959	2.74565	0	0	2.7342	9.40287	0	54.5432
3561	CD1A	5.09611	3.18166	0.825584	3.85382	0.000116287	0.00140468	16.6586	1.61747	7.38837	10.1405	6.5333	15.0278	0	7.05643	1.10489	8.85823	15.3933	1.16601	7.98646	0	0	115.211	3.60802	0	0	2.2184	0	1.64002	0	0	0	1.96162	0	0	0	0	0	7.65669	2.85102	2.9826	1.70959	0	0	0	0	0	0	0
17411	PCDHB6	76.0446	3.17563	0.458512	6.92594	4.33e-12	2.94e-09	73.2976	25.0707	10.159	32.9566	13.0666	52.5972	13.6848	18.8171	33.1467	301.18	70.3695	31.4823	51.912	416.496	44.3851	11.3945	31.2695	2.24954	18.7529	48.8048	21.2912	303.403	119.256	1542.6	10.3026	1.96162	23.995	23.0993	17.6057	5.64074	11.5978	24.5014	29.4605	21.6239	10.2575	10.9826	3.40922	7.20385	17.7723	8.46258	20.5471	30.1729
40086	AC004817.3	4.78492	3.15767	0.812804	3.88491	0.000102366	0.0012833	9.99513	6.46987	0	3.80268	0	5.36706	1.05268	20.3852	5.52445	0	24.1895	11.6601	0	17.8498	1.92979	17.7248	2.40535	0	0	0	0	0	36.2539	41.3567	0	0	1.99958	0	0	0	0	1.53134	0	0	3.41918	0	0	0	0	0	0	0
55207	AC000095.3	401.196	3.15648	0.578213	5.45903	4.79e-08	4.34e-06	871.242	1653.86	514.416	540.615	52.2664	41.8631	1123.21	61.1557	71.2654	276.081	272.682	460.574	543.08	522.107	390.782	555.8	1244.77	2.24954	13.7522	301.702	1422.76	5097.99	1059.95	220.224	20.6052	6.86568	0	14.2672	11.4437	12.9737	33.1366	6.89102	4.75169	7.45651	9.40274	15.1011	25.5692	25.2135	2.7342	11.2834	25.6838	349.309
30338	CERNA2	604.471	3.15545	0.40496	7.792	6.6e-15	1.22e-11	696.328	2562.07	753.614	808.704	47.9109	2791.41	815.827	290.098	1136.38	615.647	1850.5	2215.42	212.972	1198.91	102.279	2261.18	322.316	67.4861	47.5074	612.278	738.931	1028.29	3343.94	1564.83	64.3912	190.277	19.9958	46.1986	73.0637	90.8158	65.7209	117.913	75.5519	196.106	13.6767	118.063	57.9568	90.0482	56.0511	14.1043	23.9716	55.7037
35972	NXPH4	218.764	3.14866	0.560092	5.62168	1.89e-08	2.12e-06	109.946	373.635	443.302	330.2	8.71107	169.062	363.175	103.494	50.8249	823.815	347.45	1584.61	1489.48	458.145	773.844	230.423	214.076	6.74861	20.0031	64.3335	219.174	326.363	786.137	137.511	2.57565	1.96162	9.99792	23.0993	3.52114	2.25629	5.52277	0	14.2551	0	59.8356	27.4565	3.40922	25.2135	5.4684	1.88057	20.5471	294.766
27686	FOXB2	1.48008	3.1468	1.48614	2.11743	0.0342231	0.103488	3.33171	0	0	0	0	0	0	3.13619	0	32.4802	4.3981	4.66404	0	0	0	0	0	0	0	0	0	3.28003	0	14.4748	0	0	0	0	0	0	0	0	0	0	0	0	0	0	0	0	0	0
44808	AC018553.1	49.2486	3.13756	0.403982	7.76659	8.06e-15	1.41e-11	68.3001	94.6218	101.59	96.9684	3.26665	83.7261	42.1072	32.93	60.2165	115.157	140.739	149.249	93.1754	107.099	64.6479	10.1285	102.227	26.9944	0	56.5691	63.8737	451.824	122.118	33.0853	0	2.94244	3.99917	6.79391	4.40143	3.38444	1.10455	10.7194	7.12754	2.23695	3.41918	21.9652	13.6369	3.60193	9.5697	8.46258	0	13.9259
9207	CCL20	175.893	3.1235	0.584692	5.34213	9.19e-08	6.89e-06	26.6537	30.7319	158.85	89.3631	11.9777	263.523	227.379	163.082	9.39157	62.0076	1507.45	110.771	86.52	202.298	172.716	1362.28	0	20.2458	17.5027	2658.75	46.3397	10.6601	192.718	143.714	7.72695	3.92325	0	10.1909	22.0071	6.76888	25.957	74.2699	21.8578	16.4043	193.184	0	6.81845	0	13.671	13.164	3.42451	1470.35
39424	AL358340.1	0.98652	3.12096	1.00018	3.1204	0.00180607	0.0111586	3.33171	0	0	0.633781	0	1.61012	3.15804	6.27238	3.86712	0	0	2.33202	5.32431	0	0.964893	0	2.40535	0	0	1.1092	0	0	0	13.4409	0	0	0	0	0	0	0	0	0	0	0	0	0	0	0	0	0	0
23026	ZAN	2.66979	3.11783	0.993683	3.13765	0.0017031	0.0106457	0	9.7048	0	1.26756	2.17777	21.4682	2.6317	0	0	8.85823	2.19905	0	0	1.48748	3.85957	5.06424	0	0	0	0	1.25243	0	0	56.3484	0	0	1.99958	0	2.64086	0	1.10455	4.59402	0	1.4913	0	0	0	0	0	0	0	0
3946	Z98751.2	3.75691	3.11756	0.77533	4.02094	5.8e-05	0.000840683	19.9903	0	1.84709	1.90134	0	3.75694	3.15804	1.56809	1.65734	20.6692	0	25.6522	7.98646	5.94994	25.0872	0	15.6347	0	2.50039	0	11.2718	7.38007	0	6.72046	0	1.96162	1.99958	0	0	0	3.86594	0	0	0	0	0	0	0	2.7342	0	0	0
48429	AC005837.4	3.17335	3.1151	0.733155	4.24889	2.15e-05	0.000396865	3.33171	0	0	10.1405	0	12.3442	22.6326	3.13619	0.552445	11.811	10.9952	0	2.66215	0	5.78936	0	3.60802	0	0	22.184	11.2718	4.92005	7.6324	3.61871	0	0	0	4.07635	0.880285	0	0	1.53134	0	0	3.41918	0	0	3.60193	0	0	0	1.16049
24774	AC084026.2	1.22008	3.11344	1.05194	2.95972	0.00307921	0.0167584	0	0	12.9297	2.53512	0	0.536706	1.05268	0	1.10489	5.90548	2.19905	2.33202	0	4.46245	0	0	0	0	0	17.7472	0	0	2.86215	0	2.57565	0	0	0	0	0	0	0	0	0	0	0	0	0	0	0	0	2.32099
24512	FGF20	3.11505	3.10957	0.875483	3.55183	0.000382562	0.00346951	0	4.04367	16.6238	0	0	0	13.6848	12.5448	7.73423	17.7165	30.7867	0	0	14.8748	6.75425	0	2.40535	0	0	4.4368	2.50485	0	1.9081	0	0	0	0	0	1.76057	0	2.20911	1.53134	4.75169	1.4913	0	0	0	0	0	0	0	0
56482	FAM9A	0.945905	3.09915	1.22534	2.52923	0.0114314	0.0454141	0	1.61747	0	0	0	1.07341	2.10536	7.05643	1.10489	0	2.19905	0	0	0	0	0	0	0	0	8.87359	0	0	3.8162	16.0257	0	0	0	0	0	0	0	1.53134	0	0	0	0	0	0	0	0	0	0
44807	AC018553.2	20.0578	3.09907	0.462919	6.69463	2.16e-11	1.01e-08	71.6318	47.7153	26.7829	62.7443	5.44442	27.9087	9.47412	10.9767	30.9369	54.6257	47.2795	33.8143	18.6351	11.8999	30.8766	2.53212	34.8775	2.24954	10.0016	24.4024	55.1067	195.982	40.0701	6.72046	0	4.90406	1.99958	2.03817	0	0.564074	0.552277	3.06268	7.60271	1.4913	3.41918	2.74565	8.52306	0	2.7342	3.76115	0	5.80247
25434	AC078906.1	4.32104	3.09451	0.559515	5.53069	3.19e-08	3.18e-06	24.9878	1.61747	3.69419	6.33781	0	13.9544	10.5268	8.62452	4.41956	4.42911	16.4929	12.8261	0	2.97497	3.85957	0	8.41871	6.74861	5.00078	19.9656	17.534	3.28003	1.9081	9.30525	2.57565	0	3.99917	0	0	2.25629	0	4.59402	0	0	3.41918	0	0	0	0	0	0	0
20207	LINC02526	4.00195	3.09371	0.963086	3.21229	0.00131682	0.00878223	0	0	0	2.53512	0	5.36706	5.2634	0	10.4965	54.6257	4.3981	3.49803	0	0	2.89468	2.53212	0	0	0	8.87359	6.26213	14.7601	0	48.5941	0	0	0	0	0	0	0	0	0	0	0	2.74565	0	10.8058	0	0	0	4.64198
53061	LINC01751	1.75316	3.09254	0.815165	3.79376	0.000148383	0.00168809	0	0.808734	3.69419	0	0	2.68353	0	1.56809	8.83912	7.38185	0	6.99606	7.98646	4.46245	0.964893	0	3.60802	0	0	6.65519	10.0194	0	3.8162	6.2035	0	0	0	0	0	0	0	0	0	0	0	0	0	0	0	0	0	0
21301	AMZ1	68.7603	3.0851	0.596864	5.16885	2.36e-07	1.4e-05	13.3268	217.549	3.69419	13.3094	4.35554	1084.15	55.2657	40.7705	25.4125	2.95274	35.1848	36.1463	31.9459	11.8999	3.85957	150.661	132.294	2.24954	5.00078	27.73	40.0776	347.683	5.7243	660.672	10.3026	3.92325	5.99875	1.35878	8.80285	2.25629	9.3887	9.18803	3.80135	3.72825	41.8849	0	6.81845	7.20385	5.4684	1.88057	6.84902	177.556
23427	HILPDA	1685.43	3.08268	0.513871	5.99894	1.99e-09	3.74e-07	3864.78	4764.25	1960.69	2846.31	44.6442	3606.13	4105.98	744.061	1775.56	3689.45	3345.85	5098.96	4847.78	5999.02	2789.51	9817.03	417.327	61.8623	30.0047	3577.17	1977.58	250.102	4661.49	2081.27	56.6643	52.9638	59.9875	105.985	34.3311	63.7403	60.1982	68.9102	49.4176	58.9064	523.989	35.6934	69.8891	48.626	94.3299	94.969	77.0515	876.173
17560	AC011352.1	8.48559	3.07389	1.08702	2.82781	0.00468681	0.0230273	0	1.61747	6.46483	83.659	0	43.4732	27.3697	0	7.18179	8.85823	24.1895	13.9921	15.9729	0	0.964893	5.06424	4.81069	0	0	27.73	11.2718	0	10.4945	70.8233	0	0	0	0	0	0	0	0	0	0	0	0	0	0	0	0	0	30.1729
2396	PLPPR5	32.7111	3.0597	0.971836	3.14837	0.00164185	0.0103679	51.6415	1.61747	1.84709	70.3496	2.17777	0	213.694	16.465	10.4965	0	10.9952	0	0	44.6245	15.4383	44.3121	256.169	8.99815	0	0	155.301	109.061	0	388.236	5.1513	1.96162	0	1.35878	0	0	2.20911	0	0	0.745651	0	2.74565	0	0	2.7342	0	6.84902	0
16614	AC093281.2	2.06319	3.05685	1.18236	2.58538	0.00972704	0.0400625	0	0	0	0	0	5.36706	37.3702	0	6.62934	0	15.3933	0	5.32431	0	0	5.06424	0	0	0	8.87359	0	2.46002	0	3.10175	0	0	1.99958	0	0	0	0	0	0	0	5.12877	0	0	0	0	0	0	2.32099
34740	AC006517.2	1.7432	3.04508	0.67939	4.48209	7.39e-06	0.000178835	4.99757	0.808734	2.77064	3.1689	0	4.29365	4.73706	12.5448	3.31467	5.90548	2.19905	0	0	2.97497	4.82447	1.26606	0	0	0	6.65519	1.25243	0	0.95405	12.924	2.57565	0	0	0	1.76057	0	1.10455	0.765669	0	0	0.854794	0	0	0	0	0	0	0
26434	AC105118.1	5.46343	3.04327	0.814049	3.73843	0.000185172	0.00199761	54.9732	0.808734	9.23547	1.26756	0	39.7162	5.78974	4.70428	3.86712	13.2873	0	0	15.9729	2.97497	0	26.5873	0	0	0	18.8564	5.0097	0	12.4026	18.6105	1.28782	0	0	0	0	2.25629	0	2.29701	0	0	0	0	0	0	0	0	0	16.2469
1804	LINC01358	63.07	3.04232	0.529482	5.74584	9.15e-09	1.21e-06	18.3244	129.397	49.8715	57.674	8.71107	109.488	61.0555	167.786	41.9858	125.492	145.137	73.4587	26.6215	66.9368	60.7883	37.9818	39.6882	0	2.50039	65.4427	57.6116	18.0402	27.6674	1306.87	7.72695	7.84649	6.99854	10.1909	0.880285	3.38444	2.20911	13.0164	9.02821	1.4913	32.4822	0	0	3.60193	13.671	1.88057	0	88.1976
38063	LINC00462	89.9398	3.04073	0.862806	3.52423	0.000424711	0.00373812	53.3074	200.566	83.1192	91.2644	0	72.4553	445.284	32.1459	46.9578	408.955	39.5829	298.499	275.533	618.793	28.9468	43.046	50.5123	0	0	241.805	140.272	163.182	284.307	229.529	0	0.980812	0	1.35878	0	0	5.52277	4.59402	0.950338	1.4913	8.54794	0	0	0	0	0	0	20.8889
34043	AP000997.4	3.27483	3.0388	0.751472	4.0438	5.26e-05	0.00077835	6.66342	1.61747	12.9297	2.53512	0	1.07341	6.84242	0	0	2.95274	21.9905	2.33202	5.32431	5.94994	0	20.257	3.60802	0	0	21.0748	2.50485	4.10004	15.2648	2.06783	0	0	0	0	0	0	0	1.53134	0.475169	0	0	2.74565	0	0	0	0	0	4.64198
33290	AP003717.1	20.0247	3.03806	0.457717	6.63741	3.19e-11	1.36e-08	23.322	174.686	11.0826	32.3228	4.35554	74.6021	24.738	12.5448	17.1258	60.5312	17.5924	75.7907	46.5877	52.0619	0	65.8351	2.40535	4.49907	2.50039	42.1496	41.33	12.3001	26.7134	33.0853	0	7.84649	5.99875	6.79391	0	5.64074	0.552277	18.3761	6.65237	4.4739	0	5.49129	8.52306	0	0	1.88057	0	0
46419	LINC02076	5.86565	3.03625	0.574752	5.28272	1.27e-07	8.91e-06	6.66342	0	9.23547	10.1405	0	6.97718	6.31608	14.8969	7.73423	17.7165	52.7772	16.3241	6.65539	5.94994	3.85957	7.59636	7.21604	1.12477	0	15.5288	22.5437	3.28003	22.8972	7.23741	0	0	1.99958	0.679391	0	0	0	7.65669	2.37585	0	0	0	0	0	0	0	0	0
44209	AC133555.4	1.93436	3.03175	1.01294	2.99304	0.00276216	0.0154303	36.6488	1.61747	0	1.26756	0	1.07341	0.52634	10.9767	0.552445	11.811	1.09952	0	0	0	0	0	0	0	0	13.3104	5.0097	0	0	0	0	0	0	0	0	0	0	1.53134	0.950338	0	1.70959	0	1.70461	0	0	0	0	0
41253	GOLGA6L2	1.41681	3.02833	1.40476	2.15577	0.0311017	0.0964961	3.33171	0	0	0	0	0	0	0	0	0	98.9572	0	0	2.97497	0	30.3854	0	0	0	9.98279	2.50485	0	0	11.3731	0	0	0	0	0	0	0	1.53134	0	0	0	0	0	3.60193	0	0	0	2.32099
2727	NHLH2	1.35909	3.02562	1.30071	2.32613	0.0200114	0.0693303	0	0	0	3.80268	4.35554	0	0	4.70428	2.20978	0	0	0	0	0	0	0	0	0	0	0	5.0097	0	1.9081	37.221	0	0	0	0	0	0	0	1.53134	0	0	0	0	0	0	2.7342	0	0	0
189	AL136528.1	1.34485	3.02353	1.10305	2.74107	0.00612394	0.0282042	0	8.08734	0	0	0	0	1.05268	1.56809	1.10489	2.95274	1.09952	0	0	0	3.85957	34.1836	0	0	0	0	3.75728	0	0	1.03392	0	0	1.99958	0	0	0	0	0	0.950338	0	0	0	0	0	0	0	0	0
29161	AC044781.1	1.28679	3.01908	0.835653	3.61283	0.000302868	0.00289698	0	0.808734	1.84709	3.1689	0	1.07341	6.31608	4.70428	0	4.42911	2.19905	1.16601	0	2.97497	0	5.06424	0	0	0	2.2184	5.0097	0	2.86215	13.9579	0	0	0	0	0	2.25629	0	0	0	0	1.70959	0	0	0	0	0	0	0
9015	CXCR2P1	59.8175	3.01491	0.586042	5.14453	2.68e-07	1.54e-05	6.66342	494.136	174.55	64.0118	2.17777	22.5417	43.1599	852.26	45.8529	14.7637	145.137	151.581	34.608	121.974	72.367	25.3212	234.521	4.49907	0	13.3104	6.26213	2.46002	1.9081	21.7122	2.57565	9.80812	13.9971	6.79391	0	1.12815	2.76138	23.7357	12.3544	9.69346	50.4329	9.60976	0	9.00482	0	11.2834	0	18.5679
33289	DNAJB13	46.0326	3.01291	0.382917	7.8683	3.59e-15	7.54e-12	54.9732	291.144	38.789	88.7293	13.0666	159.938	71.5823	38.4183	38.1187	150.59	53.8767	191.226	142.425	77.3492	1.92979	97.4866	3.60802	11.2477	18.7529	120.903	82.6601	50.0205	36.2539	134.409	15.4539	6.86568	5.99875	17.6642	5.28171	4.51259	8.83643	32.1581	11.4041	2.23695	0	8.23694	5.11384	7.20385	10.9368	10.3432	0	16.2469
17921	AC022217.3	1.98265	3.01286	0.901811	3.3409	0.000835083	0.00623224	0	9.7048	0	1.26756	0	3.22024	0	5.48833	4.41956	0	6.59714	6.99606	0	0	2.89468	0	0	0	2.50039	0	5.0097	9.84009	1.9081	26.8818	0	0	0	4.07635	0	0	0	1.53134	0.950338	0	0	0	0	0	0	1.88057	0	0
30339	C10orf99	122.062	3.01076	1.02129	2.94801	0.00319825	0.0172275	3.33171	261.221	33.2477	48.1673	2.17777	7.51388	62.1082	26.6576	8.83912	0	923.6	6.99606	10.6486	169.573	11.5787	792.553	4.81069	0	0	633.353	623.708	70.5206	238.512	1272.75	0	5.88487	0	2.71756	1.76057	2.25629	0	0	0	0	0	0	0	0	0	0	0	6.96297
9083	PTPRN	70.4628	3.01045	0.815306	3.69242	0.000222133	0.0023032	243.215	5.66114	7.38837	22.8161	0	83.7261	16.8429	116.823	8.28668	11.811	1372.21	36.1463	27.9526	8.92491	12.5436	173.45	8.41871	0	10.0016	563.473	26.3009	1.64002	138.337	113.214	0	5.88487	0	6.79391	1.76057	0.564074	0	3.06268	0	1.4913	231.649	0	3.40922	3.60193	0	1.88057	0	13.9259
46790	AC104564.4	0.747096	3.00519	1.40815	2.13414	0.0328317	0.100389	9.99513	0	0	1.90134	0	0	3.15804	0	0	0	0	0	0	0	0	3.79818	7.21604	0	0	2.2184	3.75728	0	3.8162	0	0	0	0	0	0	0	0	0	0	0	0	0	0	0	0	0	0	0
2142	DNASE2B	3.99166	3.00181	0.748643	4.00967	6.08e-05	0.00087321	0	3.23493	9.23547	3.80268	0	5.36706	8.42144	24.3055	33.6992	0	13.1943	12.8261	15.9729	0	0	12.6606	9.62138	3.37431	0	2.2184	1.25243	1.64002	8.58645	0	0	0	3.99917	0	0	0	0	0	0	1.4913	0	0	0	0	0	1.88057	0	0
36650	ANO4	61.6663	3.00166	0.540237	5.55619	2.76e-08	2.83e-06	261.539	1.61747	87.7369	207.246	0	17.7113	50.0023	1.56809	58.5592	175.688	10.9952	195.89	135.77	47.5995	165.962	81.0278	638.619	11.2477	0	8.87359	215.417	237.802	0.95405	19.6444	5.1513	0	5.99875	10.8703	6.162	6.76888	7.73187	9.9537	13.3047	4.4739	5.12877	2.74565	8.52306	10.8058	6.8355	5.64172	0	11.6049
26873	AL449423.1	0.897872	2.99674	0.985013	3.04233	0.00234751	0.0136166	9.99513	1.61747	1.84709	3.80268	0	1.61012	1.05268	8.62452	1.10489	0	2.19905	0	0	0	0	0	0	0	0	0	7.51455	0.820008	0	1.55087	0	0	0	1.35878	0	0	0	0	0	0	0	0	0	0	0	0	0	0
45600	FOXC2-AS1	1.0536	2.9923	0.918894	3.25641	0.0011283	0.00782331	0	4.8524	0	0.633781	4.35554	8.5873	0	2.35214	3.31467	0	9.89572	0	0	1.48748	1.92979	1.26606	0	0	0	1.1092	0	0.820008	6.67835	1.03392	0	0	0	0	0	2.25629	0	0	0	0	0	0	0	0	0	0	0	0
34446	NTM	196.907	2.9888	0.510432	5.85542	4.76e-09	7.53e-07	138.266	685.806	105.284	267.455	8.71107	2225.18	60.5291	98.79	94.4681	101.87	1035.75	58.3005	216.966	52.0619	202.628	1709.18	50.5123	26.9944	7.50118	133.104	394.514	47.5604	665.927	7.75437	0	19.6162	79.9833	89.0002	9.68314	16.3581	8.28415	66.6132	40.3894	19.3869	179.507	27.4565	6.81845	10.8058	10.9368	36.6712	0	34.8148
1350	GUCA2B	11.498	2.98339	0.910608	3.27627	0.00105189	0.00741795	0	9.7048	24.0122	5.07024	0	0	4.21072	0	22.0978	0	0	4.66404	0	65.4493	11.5787	0	38.4855	0	7.50118	0	661.281	291.923	0	2.06783	2.57565	1.96162	0	0	0	1.12815	4.41821	0	1.90068	10.4391	0	0	0	7.20385	0	1.88057	13.698	6.96297
48867	AP000864.1	5.84886	2.97971	0.817417	3.64527	0.00026711	0.00263668	0	23.4533	38.789	10.1405	2.17777	5.36706	5.78974	0	2.20978	0	19.7914	4.66404	13.3108	40.1621	15.4383	2.53212	18.0401	0	0	0	30.0582	9.84009	1.9081	5.16958	0	0	0	0.679391	0	0	0	0	0	0	0	0	0	0	0	0	0	0
31276	B4GALNT4	53.2733	2.97532	0.581286	5.11852	3.08e-07	1.7e-05	3.33171	1.61747	3.69419	19.6472	6.5333	13.9544	542.13	174.059	5.52445	51.673	199.014	2.33202	111.81	20.8248	0	964.738	0	8.99815	7.50118	15.5288	12.5243	11.4801	11.4486	81.1624	12.8782	7.84649	5.99875	16.3054	19.3663	2.25629	17.6729	35.2208	16.1558	13.4217	31.6274	5.49129	1.70461	10.8058	0	24.4475	10.2735	6.96297
20814	AL513164.1	1.57451	2.97098	1.42683	2.08223	0.0373215	0.110418	0	25.8795	0	0	0	18.248	0	0	20.4405	0	0	0	0	0	0	0	0	0	0	0	0	0	1.9081	0.516958	0	0	0	0	0	1.12815	0	0	0	0	1.70959	0	0	0	0	0	3.42451	2.32099
51227	MAN1A2P1	3.04268	2.97009	0.849031	3.49821	0.000468397	0.0040286	8.32928	1.61747	0	0	0	21.4682	0	3.13619	6.0769	8.85823	4.3981	11.6601	3.99323	0	0	0	0	2.24954	0	15.5288	0	32.8003	0	9.8222	0	0	0	0	0.880285	0	1.10455	6.12535	0.950338	0	0	0	3.40922	0	0	1.88057	0	0
23500	CPA4	30.3997	2.97003	0.760668	3.90449	9.44e-05	0.0012096	9.99513	270.117	0	5.07024	4.35554	63.3313	612.134	6.27238	7.18179	4.42911	15.3933	0	7.98646	101.149	5.78936	86.0921	0	24.7449	0	17.7472	8.76698	0	36.2539	1158.5	0	12.7506	0	1.35878	0	2.25629	11.0455	12.2507	17.1061	14.913	1.70959	0	0	3.60193	0	0	0	1342.69
20040	AL139090.1	0.713125	2.96963	1.28859	2.30456	0.0211911	0.0723977	0	0	7.38837	0	0	0	1.05268	1.56809	6.62934	2.95274	0	0	5.32431	0	0	0	0	0	0	0	2.50485	1.64002	0	5.16958	0	0	0	0	0	0	0	0	0	0	0	0	0	0	0	0	0	0
24415	AC107918.6	1.85184	2.96318	0.845549	3.50444	0.000457563	0.00396248	3.33171	0	5.54128	4.43646	0	13.9544	2.10536	1.56809	8.28668	8.85823	0	4.66404	0	0	3.85957	5.06424	2.40535	0	0	4.4368	0	6.56006	0	4.13567	0	0	0	2.71756	0	0	0	0	0	0	0	0	0	0	0	0	0	6.96297
16031	ESM1	1762.41	2.96288	0.371624	7.97279	1.55e-15	4.03e-12	2107.31	962.393	18737.8	6444.91	266.777	4003.83	2352.74	243.839	2850.62	2930.6	847.733	4134.67	5570.56	1221.22	2239.52	4109.63	3591.18	125.974	406.314	3050.3	1719.58	4050.84	2075.06	936.211	298.775	477.655	315.934	227.596	582.749	509.358	318.664	794.765	65.0982	299.752	159.847	192.195	92.0491	205.31	97.0641	98.7301	260.263	2197.98
53813	WFDC10B	1.5567	2.96175	1.26431	2.34258	0.0191507	0.0671769	3.33171	0	0	0	0	18.7847	4.21072	0	0	0	29.6871	0	0	0	0	5.06424	0	0	0	1.1092	0	0	4.77025	0	1.28782	0	0	1.35878	0	0	0	0	0.475169	0	0	0	0	0	0	0	0	4.64198
13118	MTND4P9	1.3737	2.95864	0.860681	3.43756	0.000586991	0.00474766	0	0	0	4.43646	0	3.75694	3.15804	10.9767	3.31467	0	6.59714	2.33202	0	2.97497	0	5.06424	8.41871	0	0	0	0	3.28003	0	6.2035	0	0	0	0.679391	0	0	1.10455	0	0	0	0	0	0	0	0	1.88057	0	0
24957	ADAM18	11.5884	2.95651	1.29969	2.27479	0.0229185	0.0767421	0	1.61747	6.46483	0	0	3.22024	21.0536	84.6771	7.73423	0	90.161	40.8104	21.2972	2.97497	3.85957	64.569	37.2829	0	0	0	0	0	1.9081	104.426	0	0	0	0	0	0	0	6.12535	0	0	0	0	0	0	0	0	0	0
12827	LINC02495	1.09376	2.9502	1.256	2.34889	0.0188297	0.0662353	0	0	3.69419	0	0	1.07341	1.05268	14.1129	3.31467	5.90548	0	0	0	14.8748	3.85957	0	0	0	0	0	0	0	0	0	0	0	0	0	0	0	0	0	0	0	1.70959	0	0	0	0	0	0	0
8312	ITGA6-AS1	6.43485	2.94773	0.459554	6.41434	1.41e-10	4.69e-08	19.9903	7.2786	5.54128	4.43646	4.35554	26.8353	20.0009	7.05643	13.8111	47.2439	6.59714	16.3241	5.32431	0	6.75425	17.7248	7.21604	2.24954	0	16.638	11.2718	1.64002	22.8972	4.13567	0	2.94244	3.99917	1.35878	0	0.564074	3.31366	1.53134	4.75169	2.9826	0	0	0	0	0	0.940287	3.42451	0
40206	AC007182.1	1.98362	2.94655	1.03197	2.85527	0.00430009	0.0215366	0	2.4262	0	0	0	1.07341	0	1.56809	1.10489	0	4.3981	4.66404	0	0	0	0	0	6.74861	0	0	5.0097	3.28003	34.3458	18.0935	2.57565	0	0	0	0	0	0	1.53134	0	0	0	5.49129	0	0	0	0	0	0
34020	AP002518.1	2.35511	2.94219	0.770796	3.81708	0.000135038	0.00157149	0	4.8524	5.54128	6.33781	0	17.7113	7.8951	1.56809	2.20978	22.1456	5.49762	12.8261	0	2.97497	1.92979	0	0	0	0	6.65519	0	0	0	3.10175	2.57565	0	0	0	0	3.38444	0	0	0.950338	0.745651	0	0	0	0	0	0.940287	0	1.16049
5495	AC018685.2	3.60526	2.93799	0.985166	2.98223	0.0028616	0.0158592	0	1.61747	4.61773	1.26756	0	1.61012	1.05268	12.5448	0	5.90548	0	32.6483	45.2566	0	34.7362	0	0	0	0	2.2184	5.0097	0	0	2.58479	0	0	0	0	0	0	0	0	0	0	0	0	3.40922	10.8058	0	0	0	0
1197	GRIK3	116.38	2.93081	0.691886	4.23597	2.28e-05	0.000415754	449.781	67.9336	205.027	527.939	19.5999	136.86	17.8956	6.27238	570.123	609.741	59.3743	221.542	298.161	62.4743	426.483	182.313	185.212	2.24954	5.00078	270.645	209.155	304.223	83.9564	16.5427	0	0	1.99958	10.8703	8.80285	6.76888	4.41821	7.65669	4.75169	4.4739	8.54794	0	0	0	0	1.88057	0	474.642
58691	PNCK	2894.95	2.93008	0.70061	4.18218	2.89e-05	0.000495838	816.269	10699.5	724.061	5330.73	48.9998	5355.79	6792.95	2534.83	351.908	612.694	24778.9	1595.1	686.836	4249.74	1274.62	14495.1	1906.24	42.7412	26.2541	22.184	6066.75	8997.94	18299.6	7128.85	148.1	35.3092	16.9965	115.496	57.2185	44.5618	60.1982	47.4715	18.5316	18.6413	6.83836	17.8467	28.9784	41.4222	2.7342	10.3432	54.7922	4062.89
17093	HSPA8P4	1.28544	2.92875	0.929696	3.15023	0.00163143	0.0103165	0	6.46987	0	0	0	5.36706	0	0	1.10489	0	6.59714	0	1.33108	8.92491	4.82447	10.1285	0	4.49907	0	4.4368	0	1.64002	0	1.03392	0	0	0	0	0	0	0	1.53134	0	1.4913	0	0	0	0	0	0	0	2.32099
50367	ANGPTL4	6257.29	2.92735	0.618668	4.7317	2.23e-06	7.31e-05	11902.5	32359.1	4095.01	13456.4	51.1775	11703.9	11860.6	1448.14	6627.13	17263.2	14684.1	6344.26	9494.57	23896.4	12264.8	20990	6857.64	109.103	42.5067	11799.7	6507.6	13139	20206.8	8348.87	30.9078	339.361	62.9869	304.367	45.7748	29.3318	106.589	72.7386	24.2336	62.6347	2532.76	174.349	54.5476	68.4366	50.5827	428.771	116.433	4487.63
35207	PTHLH	175.803	2.9271	0.775426	3.77483	0.000160114	0.0017924	24.9878	76.8297	48.0244	371.395	4.35554	306.459	54.7394	71.3483	19.3356	14.7637	10.9952	86.2848	2237.54	92.224	23.1574	422.864	4.81069	0	18.7529	63.2243	1854.84	6.56006	1632.38	12.924	0	13.7314	3.99917	1.35878	0	5.07666	4.41821	4.59402	4.27652	2.9826	26.4986	1.37282	0	1.80096	1.3671	3.76115	0	1573.63
42860	RNU6-339P	7.76414	2.92477	0.507697	5.76086	8.37e-09	1.16e-06	9.99513	15.3659	12.0061	41.8295	5.44442	4.83035	11.5795	4.70428	7.18179	0	8.79619	11.6601	14.6419	17.8498	27.9819	5.06424	52.9176	3.37431	0	2.2184	6.26213	38.5404	9.5405	17.5766	0	1.96162	0	2.03817	1.76057	2.25629	6.07504	0	0	1.4913	0	2.74565	0	0	5.4684	0	0	2.32099
27685	AL353637.1	2.3679	2.92126	1.03587	2.82011	0.00480072	0.0234443	3.33171	0	1.84709	1.26756	2.17777	2.14682	0	47.8269	0	0	6.59714	19.8222	0	0	0	0	0	0	0	0	0	0	0	15.5087	0	0	1.99958	2.71756	0	0	0.552277	2.29701	0.475169	0	0	0	0	0	0	0	0	0
51582	LGALS4	124.782	2.91653	0.561009	5.19872	2.01e-07	1.24e-05	9.99513	1454.1	19.3945	28.5201	65.333	4.83035	23.159	21.9533	15.4685	5.90548	601.44	208.716	29.2837	44.6245	27.9819	17.7248	19.2428	12.3725	15.0024	52.1324	521.009	28.7003	2058.84	3.10175	5.1513	37.2708	37.9921	16.3054	15.8451	15.23	23.1956	25.2671	13.3047	8.94781	6.83836	65.8955	40.9107	50.427	0	7.5223	27.3961	35.9753
3169	HORMAD1	1.90755	2.91555	0.962377	3.02953	0.00244931	0.0140671	3.33171	0	2.77064	3.80268	0	1.61012	10.0005	29.7938	8.83912	0	2.19905	11.6601	0	0	0	5.06424	0	0	0	0	2.50485	0	0	1.03392	0	0	0	1.35878	0	0	0	3.06268	0	0	1.70959	0	0	0	0	2.82086	0	0
17247	TGFBI	19046	2.91435	0.636667	4.57751	4.71e-06	0.000126383	3641.56	69302.8	1691.94	11479	503.064	129545	15830.2	11491.8	7807.15	99231.3	22842.6	1440.02	47468.9	17106.1	7646.78	146853	1672.92	839.077	410.064	8703.88	4285.8	685.526	45803.9	150862	337.41	472.751	2158.55	1593.85	299.297	404.441	239.688	1407.3	1035.87	691.964	18902.1	403.61	190.917	129.669	456.611	1027.73	386.97	6748.27
22030	FTLP15	1.11542	2.91202	0.903389	3.22344	0.00126659	0.00854866	0	1.61747	4.61773	3.80268	0	1.61012	3.15804	0	2.76223	0	0	6.99606	0	11.8999	0	2.53212	0	0	0	6.65519	2.50485	0	1.9081	0	0	0	0	0	0	0	0	0.765669	0.950338	0	0	0	0	0	0	0	0	0
23377	AC004925.1	1.13308	2.91079	1.28597	2.26349	0.0236053	0.0784887	0	0	9.23547	0	0	5.36706	0	1.56809	0	8.85823	4.3981	0	18.6351	0	0	0	0	0	0	0	0	0	1.9081	0	0	0	0	0	0	0.564074	0	0	0.950338	0	0	0	0	0	0	0	0	0
49587	AC105105.2	0.688614	2.90628	1.17306	2.47751	0.0132303	0.0507155	0	4.8524	3.69419	0	0	2.14682	0	3.13619	0	0	2.19905	0	2.66215	5.94994	0	0	0	0	0	4.4368	0	0	1.9081	2.06783	0	0	0	0	0	0	0	0	0	0	0	0	0	0	0	0	0	0
4355	AL359834.1	1.22463	2.9057	0.932023	3.11763	0.00182311	0.0112529	3.33171	0	1.84709	1.26756	0	13.9544	3.15804	5.48833	3.31467	0	4.3981	0	0	0	0	5.06424	0	0	0	4.4368	7.51455	0	0	0	0	0	0	0.679391	0	0	0	1.53134	0.475169	0	0	0	0	0	0	0	0	2.32099
5203	AL356010.2	0.775585	2.90565	1.22025	2.38119	0.0172566	0.0620753	0	0	0	0	0	1.07341	1.05268	1.56809	0	0	2.19905	13.9921	5.32431	0	3.85957	0	0	0	0	2.2184	0	0	0	4.65262	1.28782	0	0	0	0	0	0	0	0	0	0	0	0	0	0	0	0	0
33197	AP000867.4	1.04827	2.9035	1.03649	2.80128	0.00509004	0.0244737	0	1.61747	0	0	0	0	0	0	0	5.90548	2.19905	2.33202	2.66215	0	3.85957	0	7.21604	0	0	13.3104	5.0097	1.64002	0	1.03392	0	0	1.99958	0	0	0	0	1.53134	0	0	0	0	0	0	0	0	0	0
40492	SERPINA12	2.02641	2.9022	1.227	2.36528	0.0180165	0.0640888	0	1.61747	0	0	0	7.51388	1.05268	0	0	0	9.89572	48.9724	7.98646	0	0	0	0	0	0	9.98279	0	0	0	0	0	0	0	0	0	0	1.10455	1.53134	0.950338	0	0	0	0	0	0	0	0	4.64198
27902	LINC00475	68.6587	2.90079	0.476189	6.09167	1.12e-09	2.33e-07	186.576	199.757	9.23547	10.1405	4.35554	98.7539	147.902	68.9962	78.9996	119.586	553.061	8.16207	45.2566	72.8867	78.1564	156.991	18.0401	2.24954	0	250.679	140.272	10.6601	305.296	340.158	12.8782	12.7506	5.99875	1.35878	14.0846	7.89703	5.52277	19.9074	14.2551	10.4391	18.8055	1.37282	0	14.4077	5.4684	9.40287	3.42451	18.5679
23739	TRBV11-1	1.53673	2.89873	0.96555	3.00216	0.00268075	0.0150638	1.66586	3.23493	0.923547	2.53512	0	0	5.2634	4.70428	0	0	0	2.33202	0	2.97497	5.78936	0	31.2695	0	0	0	5.0097	0	0.95405	0	0	0	0	0	0	0	0	0.765669	0	0	3.41918	0	0	0	0	0	0	0
17940	STC2	1166.02	2.89805	0.381704	7.5924	3.14e-14	4.49e-11	829.596	1581.07	862.593	2114.29	230.843	5555.98	1234.27	392.808	1213.17	729.327	2678.44	2825.24	2509.08	740.767	5384.11	2556.17	2534.03	141.721	177.528	3976.48	1247.42	1632.64	4848.48	3350.41	222.794	105.928	1.99958	127.726	284.332	245.372	315.902	38.2835	54.1693	127.506	211.134	87.8607	253.987	133.271	87.4944	84.6258	335.602	1534.17
32568	OR10Q1	0.843562	2.88964	1.13718	2.54106	0.0110517	0.0442672	6.66342	0	1.84709	7.60537	0	0	2.10536	0	1.10489	8.85823	0	2.33202	0	0	3.85957	0	2.40535	0	0	2.2184	0	0	0	0	0	0	0	0	0	0	0	0	0	1.4913	0	0	0	0	0	0	0	0
28456	LHX2	1.9613	2.88456	0.962328	2.99748	0.00272223	0.0152587	0	1.61747	7.38837	2.53512	0	1.07341	1.05268	15.6809	1.65734	0	0	0	1.33108	0	0	1.26606	0	0	0	0	41.33	1.64002	0.95405	6.2035	0	0	0	0	0	0	0	0.765669	0	2.9826	0	0	0	0	0	3.76115	0	0
21512	AC019117.2	30.017	2.88163	0.945966	3.04623	0.00231728	0.0134835	133.268	92.1956	0	51.97	0	0	131.059	47.8269	46.4054	0	16.4929	1.16601	57.2363	47.5995	70.4372	81.0278	0	0	3.75059	65.4427	103.951	60.6806	60.1051	197.478	0	0	0	2.71756	0	0	0	7.65669	5.22686	0	0	0	0	0	0	0	0	27.8519
17561	AC011352.3	17.6477	2.88116	1.05395	2.73369	0.00626297	0.0286641	0	12.9397	20.318	166.051	0	67.0882	64.7399	1.56809	14.916	85.6295	27.4881	0	39.9323	22.3123	8.68404	5.06424	9.62138	0	0	70.9887	18.7864	0	0	109.595	0	0	0	4.75574	0	0	0	0	0	0	8.54794	0	0	0	0	0	0	69.6297
7313	AC010884.2	1.58889	2.87998	0.96283	2.99116	0.00277915	0.0154868	0	0	5.54128	0	0	3.75694	5.78974	0	2.20978	10.3346	0	9.32809	0	0	7.71915	0	4.81069	0	2.50039	13.3104	0	0	3.8162	0	0	1.96162	0	0	0	0	1.10455	3.06268	0	0	0	0	0	0	0	0	0	0
45508	AC009063.3	1.81025	2.87825	0.891845	3.2273	0.00124963	0.00846663	6.66342	0	1.84709	2.53512	0	13.9544	1.05268	0	0	2.95274	0	2.33202	0	0	1.92979	2.53212	7.21604	0	0	0	27.5534	1.64002	5.7243	0	0	0	3.99917	0	0	0	0.552277	0	1.42551	0	0	0	0	0	0	0.940287	0	0
58779	BX293995.1	1.07579	2.87308	0.980348	2.93067	0.00338233	0.0179518	3.33171	0	3.69419	2.53512	0	0	2.10536	2.35214	1.10489	1.47637	1.09952	0	0	0	0.964893	5.06424	12.0267	0	0	0	0	0	3.8162	9.30525	0	0	0	0	0	0	2.76138	0	0	0	0	0	0	0	0	0	0	0
4085	FAM163A	7.43317	2.87293	0.579948	4.95377	7.28e-07	3.14e-05	16.6586	12.131	55.4128	22.8161	2.17777	10.1974	7.8951	1.56809	6.62934	26.5747	21.9905	18.6562	6.65539	14.8748	11.5787	12.6606	12.0267	0	0	11.092	12.5243	14.7601	11.4486	4.13567	0	0	0	2.71756	0	0	0	3.06268	0	1.4913	8.54794	0	0	0	0	0	0	10.4444
598	PADI3	4.95223	2.87103	0.811511	3.53788	0.000403355	0.00360307	0	72.786	9.23547	0	0	8.5873	8.42144	0	4.41956	0	0	4.66404	18.6351	32.7247	0	5.06424	0	0	0	0	22.5437	18.0402	1.9081	2.58479	0	0	1.99958	1.35878	0	4.51259	0	3.82835	0.950338	0.745651	0	0	0	0	0	0	0	4.64198
58631	MAGEA10	0.675435	2.86566	1.3235	2.16522	0.0303708	0.0946858	0	0	0	0	2.17777	1.07341	0.52634	0	0	8.85823	10.9952	0	0	0	0.964893	0	0	0	0	2.2184	2.50485	0	0	3.10175	0	0	0	0	0	0	0	0	0	0	0	0	0	0	0	0	0	0
51229	LINC00906	7.61067	2.86012	0.73548	3.88878	0.000100749	0.00126757	16.6586	0	7.38837	4.43646	2.17777	105.731	10.5268	0	5.52445	22.1456	0	16.3241	46.5877	16.3623	49.2096	2.53212	0	0	2.50039	0	6.26213	1.64002	0	6.72046	3.86347	1.96162	0	0	1.76057	1.12815	2.20911	13.782	7.60271	4.4739	0	0	0	0	0	3.76115	0	0
52279	KLK13	1.32026	2.8573	1.06155	2.69164	0.00711025	0.0314528	0	1.61747	0	0	0	0	5.78974	0	1.10489	0	4.3981	0	10.6486	2.97497	0	0	0	0	0	13.3104	3.75728	3.28003	0	10.3392	0	1.96162	0	0	0	1.12815	0	0	0	0	0	0	0	0	0	0	0	0
20549	CTAGE9	29.1682	2.8569	0.45686	6.25334	4.02e-10	1.05e-07	63.3025	143.955	80.3486	31.0552	1.08888	69.7718	35.7911	60.3716	35.3565	78.2477	36.2843	50.1385	13.3108	17.8498	40.5255	43.046	63.7416	2.24954	2.50039	3.3276	25.0485	40.1804	128.797	163.359	0	13.7314	7.99833	6.79391	2.64086	2.25629	1.10455	1.53134	0	10.4391	3.41918	2.74565	0	0	21.8736	2.82086	6.84902	46.4198
16629	AC026780.2	1.28472	2.85626	1.09349	2.61206	0.00899993	0.0377092	4.99757	0	3.69419	0	0	0	0	0	0	0	0	2.33202	5.32431	0	6.75425	5.06424	2.40535	0	0	0	6.26213	19.6802	0	0	0	0	0	0	0	0	1.10455	1.53134	0.475169	0	0	0	0	0	0	0	0	0
8405	AC074286.1	15.2443	2.8513	0.484713	5.88246	4.04e-09	6.59e-07	78.2952	29.9231	30.477	46.266	0	28.4454	39.4755	7.84047	8.28668	13.2873	45.0805	23.3202	53.2431	2.97497	1.92979	54.4406	32.4722	1.12477	2.50039	52.1324	52.6019	15.5801	9.5405	14.9918	2.57565	1.96162	2.99938	10.8703	1.76057	1.69222	2.20911	6.12535	0.950338	0	17.0959	0	3.40922	0	8.2026	7.5223	0	10.4444
5496	AC018685.3	3.4102	2.84946	1.38621	2.05557	0.0398241	0.115894	0	0	7.38837	5.07024	0	0	0	0	0	0	0	82.7868	13.3108	0	9.64893	0	0	0	2.50039	0	16.2815	4.92005	0	2.06783	0	0	0	0	0	0	0	0	0	0	0	5.49129	0	0	0	0	0	0
20675	AL356234.1	1.72409	2.84533	1.19148	2.38806	0.0169375	0.0612	0	1.61747	5.54128	0	0	5.36706	11.0531	0	1.10489	0	0	0	0	13.3874	0	0	0	0	0	34.3852	0	0	0	1.03392	2.57565	0	0	0	0	0	0	0	0.950338	0	3.41918	0	0	0	0	0	0	2.32099
26421	LY6H	28.8636	2.84428	0.626791	4.53785	5.68e-06	0.000145329	153.259	6.46987	543.046	10.7743	8.71107	7.51388	6.84242	10.1926	32.5943	0	162.73	11.6601	18.6351	22.3123	7.71915	7.59636	21.6481	4.49907	0	28.8392	131.505	4.92005	11.4486	4.13567	10.3026	0	13.9971	5.43513	1.76057	0	0.552277	34.4551	9.50338	2.9826	27.3534	5.49129	3.40922	0	0	0	6.84902	27.8519
11806	AC093001.2	7.09074	2.8413	1.13312	2.50749	0.0121591	0.0476641	3.33171	8.89607	1.84709	0.633781	0	4.29365	20.0009	27.4417	15.4685	0	4.3981	2.33202	0	26.7747	0	7.59636	0	0	0	43.2588	2.50485	0.820008	1.9081	126.138	0	0	0	0	0	0	0	0	0	0	0	0	0	0	0	0	0	0
7629	AC011246.1	8.82601	2.84118	0.636265	4.46539	7.99e-06	0.000189447	3.33171	61.4638	1.84709	2.53512	0	13.9544	6.31608	117.607	16.5734	899.11	4.3981	27.9843	27.9526	0	0	0	2.40535	0	5.00078	0	7.51455	21.3202	22.8972	24.297	5.1513	0	0	0	0.880285	3.94852	0	3.06268	0.950338	0	5.12877	0	1.70461	0	0	1.88057	5.13677	11.6049
44255	TLCD3B	6.61082	2.8411	0.790569	3.59374	0.000325962	0.00306115	3.33171	0	0	7.60537	0	3.75694	6.84242	14.8969	3.31467	8.85823	4.3981	0	2.66215	8.92491	2.89468	37.9818	0	0	0	7.76439	63.8737	69.7006	11.4486	19.6444	0	0	0	4.07635	0	1.69222	0	0	0	0	3.41918	0	0	0	0	0	0	5.80247
31567	OR56B2P	0.971518	2.84025	1.08381	2.62063	0.00877683	0.036996	0	0	0	1.26756	0	2.14682	2.6317	0	5.52445	0	0	11.6601	6.65539	0	5.78936	1.26606	0	0	0	2.2184	5.0097	0	0	0	0	0	0	1.35878	0	0	1.10455	0	0	0	0	0	0	0	0	0	0	0
53572	RPL37P1	0.81124	2.83711	1.04468	2.71576	0.00661234	0.0297995	1.66586	0	0	0	2.17777	1.07341	3.68438	7.84047	0	0	0	6.99606	0	0	2.89468	0	0	0	0	2.2184	2.50485	0	3.8162	2.06783	0	0	1.99958	0	0	0	0	0	0	0	0	0	0	0	0	0	0	0
23373	AC004930.1	0.656137	2.83367	1.41916	1.99672	0.0458555	0.128687	0	0	3.69419	0	0	0	6.84242	0	1.10489	0	1.09952	2.33202	6.65539	5.94994	0	0	0	0	0	0	0	0	3.8162	0	0	0	0	0	0	0	0	0	0	0	0	0	0	0	0	0	0	0
59025	AC011751.1	50.8882	2.82831	0.869012	3.25462	0.00113543	0.00786235	0	22.6445	332.477	68.4483	2.17777	59.0377	168.429	3.13619	34.2516	0	2.19905	902.492	177.033	171.061	3.85957	2.53212	0	2.24954	0	0	190.369	0	0	0	7.72695	23.5395	1.99958	5.43513	7.04228	2.25629	11.0455	60.4879	37.0632	23.8608	3.41918	0	0	0	2.7342	0	0	0
14384	AC079341.1	2.49664	2.82743	1.12358	2.51645	0.0118542	0.0467307	0	10.5135	16.6238	0	0	2.14682	2.6317	47.0428	0	0	16.4929	0	0	0	5.78936	0	3.60802	0	0	0	0	0	0	1.03392	0	0	0	0	0	0	0	3.82835	0	0	2.56438	0	0	0	0	0	0	4.64198
45607	LINC02188	87.6088	2.82167	0.44098	6.39864	1.57e-10	4.93e-08	86.6245	245.855	64.6483	160.98	2.17777	84.2628	128.427	70.5643	129.272	253.936	152.834	249.526	204.986	92.224	202.628	93.6884	221.292	15.7468	0	195.219	57.6116	347.683	276.674	344.294	5.1513	7.84649	3.99917	19.023	3.52114	7.89703	8.28415	24.5014	12.3544	7.45651	5.12877	16.4739	6.81845	14.4077	10.9368	18.8057	3.42451	0
18059	AC140125.2	6.09067	2.81981	0.677678	4.16099	3.17e-05	0.000531622	9.99513	3.23493	9.23547	14.577	0	30.5922	40.5282	4.70428	19.888	0	10.9952	25.6522	9.31754	0	0	15.1927	2.40535	0	0	6.65519	7.51455	11.4801	3.8162	31.5344	0	0	0	1.35878	3.52114	0.564074	5.52277	0	4.75169	1.4913	0	0	0	0	0	0	0	0
50280	TNFSF14	81.5514	2.81936	0.520287	5.41886	6e-08	5.19e-06	11.661	29.1144	36.9419	25.985	13.0666	16.1012	423.178	348.901	76.2374	317.42	175.924	11.6601	22.6283	358.484	25.0872	234.221	12.0267	31.4935	3.75059	748.709	45.0873	6.56006	8.58645	447.169	5.1513	1.96162	11.9975	16.3054	7.04228	1.12815	7.73187	59.7222	30.4108	25.3521	98.3014	5.49129	0	3.60193	8.2026	22.5669	3.42451	32.4938
2461	COL11A1	38.4762	2.81731	0.66868	4.21323	2.52e-05	0.000448985	0	9.7048	0	7.60537	4.35554	2330.91	208.431	26.6576	3.31467	2.95274	67.071	0	111.81	17.8498	11.5787	959.673	0	2.24954	2.50039	86.5175	71.3882	0	5.7243	9.30525	7.72695	3.92325	16.9965	19.023	1.76057	6.76888	9.94098	16.8447	9.50338	16.4043	323.112	0	10.2277	0	0	16.9252	0	32.4938
44376	AC093520.1	1.54575	2.81058	0.826864	3.39909	0.000676111	0.00534487	0	2.4262	1.84709	1.26756	0	1.61012	5.2634	4.70428	2.76223	0	2.19905	2.33202	5.32431	0	0	2.53212	0	0	0	17.7472	13.7767	0	0	2.06783	0	0	0	0	0	0	1.10455	0	0	0	1.70959	0	0	0	0	0	0	4.64198
9678	ATP2B2	97.5913	2.80993	0.516304	5.4424	5.26e-08	4.71e-06	139.932	53.3764	44.3302	249.076	4.35554	10.7341	5.78974	8.62452	18.7831	174.212	186.919	239.032	335.431	23.7997	421.658	283.597	912.829	0	10.0016	32.1668	331.893	127.101	390.206	95.1203	7.72695	5.88487	20.9956	21.7405	5.28171	8.4611	14.3592	6.12535	2.85102	4.4739	0	16.4739	13.6369	36.0193	13.671	4.70144	23.9716	1933.38
657	Z98257.1	5.98087	2.80345	0.95505	2.93539	0.00333124	0.0177525	0	1.61747	0	0	0	3.22024	15.2639	47.8269	4.41956	14.7637	13.1943	4.66404	5.32431	14.8748	0	2.53212	0	0	0	2.2184	0	0	1.9081	118.9	0	0	0	0	1.76057	0	0	0	4.75169	0	0	0	0	0	0	0	0	0
17585	AC012613.1	1.09697	2.80154	0.808008	3.46722	0.000525879	0.00438405	3.33171	1.61747	0	1.26756	2.17777	0.536706	0.52634	0	0	0	14.2938	0	1.33108	0	1.92979	1.26606	0	0	2.50039	2.2184	0	4.92005	4.77025	4.13567	0	0.980812	0	0	0	0	1.10455	0	0	0	0	0	0	0	0	0	0	0
26270	ADCY8	29.6431	2.79785	0.793442	3.52622	0.000421533	0.00371541	0	30.7319	0	2.53512	0	126.126	7.8951	3.13619	288.376	0	13.1943	101.443	0	0	15.4383	5.06424	0	4.49907	2.50039	220.731	5.0097	0	378.758	38.7719	0	17.6546	0	6.79391	0	3.38444	11.5978	4.59402	0	6.71086	8.54794	27.4565	3.40922	0	4.1013	31.9698	6.84902	0
16983	LOX	1889.79	2.79518	0.442758	6.31311	2.73e-10	7.76e-08	139.932	3216.33	1470.29	1721.98	125.222	6248.87	6400.82	2232.18	5055.43	485.726	5869.26	679.784	630.931	1602.02	3515.11	7997.7	3503.39	340.805	125.02	2781.87	2591.27	550.225	5751.01	16249.5	61.8156	128.486	198.959	159.657	164.613	224.501	191.64	276.407	135.898	161.061	1148.84	134.537	109.095	187.3	191.394	115.655	333.89	1353.14
20724	AL035446.1	2.79278	2.78971	0.756623	3.68705	0.000226869	0.00234001	3.33171	0	3.69419	3.80268	0	0.536706	0	2.35214	5.52445	0	4.3981	2.33202	3.99323	10.4124	5.78936	6.3303	7.21604	0	0	8.87359	45.0873	0	1.9081	2.58479	0	0	4.99896	0	0	0	0.552277	0	0.475169	0	3.41918	0	0	0	0	0	0	0
23025	EPO	145.903	2.7865	0.972823	2.86434	0.00417876	0.0210705	0	2176.3	29.5535	125.489	0	768.563	5.2634	3.13619	15.4685	126.968	2.19905	118.933	3.99323	160.648	730.424	27.8533	0	42.7412	0	2.2184	8.76698	9.84009	557.165	1199.86	38.6347	0.980812	0	8.15269	0	1.12815	1.65683	4.59402	3.80135	2.9826	0	0	0	0	2.7342	3.76115	0	0
32554	OR9Q1	1.43299	2.78322	0.874049	3.18429	0.00145112	0.0094536	6.66342	0	0	0	0	5.90377	6.31608	0	1.10489	14.7637	0	0	5.32431	2.97497	0	0	0	0	2.50039	5.54599	3.75728	4.92005	0	1.03392	0	0.980812	0	1.35878	0.880285	0	0	0	0	0	0	0	3.40922	0	0	0	0	0
15029	AC093849.2	2.67475	2.77999	1.0351	2.68572	0.0072373	0.0319169	0	0	0	0	0	7.51388	0	3.13619	2.20978	32.4802	4.3981	0	10.6486	20.8248	0	0	0	0	0	0	30.0582	0	1.9081	0	0	0	1.99958	0	0	0	1.10455	3.06268	0	1.4913	1.70959	0	0	0	0	0	0	0
55069	AP000525.10	0.861062	2.7746	0.844774	3.28443	0.00102187	0.00726131	6.66342	0.808734	0	2.53512	0	5.90377	1.57902	0	1.10489	0	0	0	0	5.94994	0	5.06424	0	0	1.2502	2.2184	2.50485	0	0.95405	2.58479	0	0	0	0	0	0.564074	0	0.765669	0	0	0	0	0	0	0	0	0	0
9304	PRSS56	2.18378	2.77293	1.12388	2.46729	0.013614	0.0517954	0	0	0	2.53512	0	0	54.213	10.9767	1.10489	0	2.19905	0	2.66215	8.92491	0	7.59636	0	2.24954	0	0	0	0	0	0	0	0	0	0	1.76057	0	3.31366	1.53134	2.85102	0	0	0	0	0	0	0	0	0
2782	TBX15	30.4929	2.7729	0.589075	4.70721	2.51e-06	7.91e-05	16.6586	29.1144	57.2599	17.7459	0	85.873	23.6853	39.9864	103.307	29.5274	124.246	30.3163	29.2837	107.099	32.8064	131.67	93.8085	0	0	99.8279	31.3106	16.4002	20.9891	155.087	0	0	0.999792	4.07635	0	0.564074	0	5.35968	0.950338	0	21.3699	8.23694	0	7.20385	0	20.6863	3.42451	88.1976
17980	HRH2	580.249	2.77107	0.44571	6.2172	5.06e-10	1.28e-07	459.776	4871.81	269.676	944.967	67.5108	223.27	248.433	405.353	538.082	329.231	54.9762	422.096	761.376	1087.35	2881.17	210.166	3583.96	42.7412	58.7592	2053.13	1670.74	2077.08	140.245	891.753	25.7565	23.5395	30.9935	48.9162	51.0565	45.69	33.1366	90.349	102.161	68.5999	867.616	76.8781	68.1845	66.6357	49.2156	93.0884	102.735	174.074
28994	LINC00705	1.65779	2.76452	1.23495	2.23857	0.0251841	0.0824086	0	0.808734	0	0	0	1.07341	0	0.784047	0	0	3.29857	0	0	0	0	29.1194	0	0	0	11.092	1.25243	0	19.081	1.03392	2.57565	0	0	0	0	0	0	0	0	0.745651	0	0	0	0	0	0	0	0
14784	AC079298.3	16.7337	2.76342	0.585138	4.72267	2.33e-06	7.51e-05	3.33171	0	9.23547	14.577	6.5333	31.6657	83.6881	38.4183	25.4125	186.023	124.246	26.8182	27.9526	5.94994	31.8415	39.2479	0	0	0	12.2012	1.25243	3.28003	0	28.9497	0	0	7.99833	4.07635	0	3.38444	1.10455	3.82835	13.7799	4.4739	11.1123	8.23694	1.70461	7.20385	10.9368	8.46258	0	4.64198
55914	APOL5	0.764115	2.76264	1.22894	2.24799	0.0245768	0.0809768	3.33171	0	5.54128	6.97159	0	7.51388	1.05268	0.784047	0	1.47637	0	0	0	0	3.85957	0	0	0	0	4.4368	0	0	0	0	0	0	0	0	0	0	0	0	0	0	1.70959	0	0	0	0	0	0	0
33991	NCAM1-AS1	4.35538	2.76153	0.682511	4.04614	5.21e-05	0.000772431	16.6586	1.61747	0	2.53512	0	43.4732	1.05268	3.13619	2.20978	14.7637	2.19905	24.4862	10.6486	5.94994	0	12.6606	0	2.24954	0	15.5288	5.0097	0	0	19.6444	2.57565	1.96162	0	5.43513	0.880285	1.12815	0.552277	0	2.85102	0	0	0	0	0	0	1.88057	0	0
39423	EGLN3	3555.49	2.76096	0.474563	5.8179	5.96e-09	9.04e-07	4206.29	9317.42	6020.6	10804.1	180.755	3799.88	11885.8	931.448	3266.06	3980.3	5029.22	4195.31	7080	5051.5	9725.16	7279.84	10339.4	224.954	172.527	4484.49	4309.6	17019.3	14625.6	4791.17	337.41	256.973	423.912	447.719	274.649	159.633	176.729	114.85	158.231	196.852	164.975	156.502	102.277	129.669	112.102	316.877	236.291	6462.79
56634	MIR23C	1.74411	2.76003	0.907989	3.03972	0.00236798	0.0137126	0	4.04367	0	0	0	1.61012	0	0	2.20978	0	3.29857	2.33202	2.66215	5.94994	0	2.53212	0	0	0	9.98279	0	0	4.77025	34.6362	2.57565	0	0	0	0	1.69222	1.10455	1.53134	0	0.745651	0	0	0	0	0	0	0	1.16049
17564	AC011346.1	104.85	2.75984	0.391969	7.04096	1.91e-12	1.43e-09	21.6561	233.724	29.5535	41.8295	17.4221	310.216	32.6331	182.683	217.663	109.251	619.032	150.415	53.2431	16.3623	18.333	364.625	55.3229	11.2477	36.2557	70.9887	85.1649	32.8003	44.8403	1629.97	19.3174	23.5395	18.996	41.4429	19.3663	41.1774	31.4798	26.7984	24.7088	38.0282	13.6767	38.439	11.9323	21.6116	15.0381	28.2086	15.4103	16.2469
52589	LILRP2	3.47	2.75947	0.745689	3.70057	0.000215119	0.00224751	8.32928	2.4262	11.0826	2.53512	0	3.75694	4.73706	19.6012	1.65734	4.42911	27.4881	0	5.32431	7.43742	2.89468	21.523	1.20267	0	0	4.4368	12.5243	0.820008	1.9081	2.06783	0	0	0	0	0	0	0	0.765669	0.475169	0	17.0959	0	0	0	0	0	0	0
9532	AC093642.7	1.04012	2.75689	1.27411	2.16378	0.0304815	0.094965	0	0	0	0	0	0	5.2634	0	0	0	0	15.1581	0	0	0	0	0	2.24954	0	8.87359	0	9.84009	1.9081	2.06783	0	0	0	0	0	0	0	0.765669	0	0	0	0	0	0	0	0	0	0
55781	SEC14L3	0.694435	2.75623	1.10938	2.48448	0.012974	0.0499623	0	0	0	1.90134	0	0	3.68438	1.56809	0	2.95274	2.19905	0	5.32431	0	0	2.53212	4.81069	0	0	0	5.0097	0	0	2.58479	0	0	0	0	0	0	0	0.765669	0	0	0	0	0	0	0	0	0	0
53110	AL049649.1	0.617535	2.75355	1.22085	2.25543	0.0241062	0.079752	3.33171	0.808734	0.923547	0	0	0.536706	0.52634	0	5.52445	0	0	0	0	0	0	0	4.81069	0	0	0	3.75728	6.56006	2.86215	0	0	0	0	0	0	0	0	0	0	0	0	0	0	0	0	0	0	0
27873	DIRAS2	169.01	2.75083	0.428971	6.41263	1.43e-10	4.69e-08	479.766	60.655	266.905	410.69	21.7777	66.0148	354.753	7.84047	93.3632	112.204	305.668	356.799	372.702	136.849	444.816	106.349	757.684	29.244	30.0047	384.892	305.592	1503.07	151.694	303.454	30.9078	14.7122	17.9963	25.8169	29.9297	21.4348	36.4503	12.2507	17.1061	11.9304	5.12877	24.7108	0	10.8058	24.6078	37.6115	27.3961	366.716
7605	INHBB	799.734	2.75075	0.546585	5.03262	4.84e-07	2.35e-05	3513.29	575.01	4324.05	1836.7	30.4888	2590.68	1256.9	422.602	1565.08	1637.3	1165.5	855.852	3298.41	663.418	1792.77	940.682	1343.39	42.7412	15.0024	2279.4	1085.85	679.786	1026.56	479.737	84.9964	19.6162	51.9892	78.8094	19.3663	16.9222	18.7774	56.6595	68.4244	68.5999	80.3507	8.23694	6.81845	3.60193	16.4052	18.8057	8.56128	3373.56
4361	GPR25	3.76468	2.74754	0.742241	3.70168	0.000214181	0.00223919	0	6.46987	0	8.23915	3.26665	2.14682	3.15804	31.3619	2.76223	0	37.3838	11.6601	7.98646	2.97497	1.92979	20.257	0	0	0	15.5288	2.50485	0	0	0	0	0	0	0	0	0	1.10455	1.53134	1.90068	1.4913	3.41918	0	0	0	0	0	3.42451	4.64198
49783	AC079062.1	0.934977	2.74606	0.947118	2.89939	0.00373895	0.0193424	0	0	3.69419	2.53512	0	1.07341	0	0	4.97201	5.90548	2.19905	2.33202	0	0	8.68404	0	4.81069	2.24954	0	0	1.25243	1.64002	0	0	0	0	1.99958	0	0	0	0	1.53134	0	0	0	0	0	0	0	0	0	0
13325	AC114757.1	3.1645	2.74279	0.885299	3.09815	0.00194731	0.0118247	9.99513	0	6.46483	1.26756	0	11.8075	6.31608	0	0	0	8.79619	0	7.98646	0	25.0872	2.53212	26.4588	2.24954	0	9.98279	7.51455	1.64002	3.8162	0	0	0	0	0	0	0	0	0	0	0	1.70959	0	0	0	5.4684	0	0	9.28395
53943	LINC01271	4.24208	2.74111	0.62547	4.38249	1.17e-05	0.000249897	3.33171	3.23493	8.31192	3.80268	0	9.66071	11.5795	8.62452	7.73423	20.6692	10.9952	11.6601	2.66215	4.46245	0	10.1285	0	0	0	5.54599	15.0291	4.92005	20.035	13.9579	2.57565	0	0	0	0	0	0	1.53134	1.42551	0	5.12877	0	0	0	0	0.940287	0	6.96297
9378	TMSB10P1	3.77752	2.73626	0.643409	4.25275	2.11e-05	0.000392905	36.6488	3.23493	1.84709	1.26756	4.35554	2.14682	5.2634	6.27238	9.94401	0	0	18.6562	0	20.8248	3.85957	2.53212	0	2.24954	0	22.184	2.50485	0	7.6324	7.23741	2.57565	0	3.99917	2.71756	0	0	1.10455	0	0.950338	1.4913	3.41918	0	0	0	0	0	0	4.64198
45047	CES4A	550.673	2.73421	0.339695	8.04901	8.35e-16	2.63e-12	1014.51	841.892	463.62	366.959	105.622	744.411	356.332	784.047	259.649	2976.36	1674.58	816.207	766.701	218.66	1400.06	1221.75	966.949	76.4843	76.2619	732.071	643.747	326.363	3024.34	3119.33	239.535	186.354	42.991	56.3895	127.641	83.4829	106.037	121.741	109.764	119.304	67.5288	97.4704	42.6153	64.8347	86.1273	72.4021	99.3108	80.0741
31755	AC124276.2	1.55783	2.73404	1.01155	2.70283	0.00687519	0.0306854	0	0	0	12.0418	1.08888	18.248	0	4.70428	6.62934	1.47637	5.49762	0	0	0	4.82447	0	0	0	0	2.2184	10.0194	0	0	0	0	0	0	0.679391	0	0.564074	0	1.53134	0	1.4913	0	0	0	0	0	3.76115	0	0
26732	LINC01235	48.1192	2.73312	0.578847	4.72166	2.34e-06	7.52e-05	106.615	11.3223	103.437	16.4783	1.08888	47.7668	58.9501	3.13619	30.9369	45.7675	10.9952	75.7907	199.662	56.5244	374.379	56.9727	252.561	4.49907	5.00078	204.093	87.6698	1.64002	204.167	48.0771	0	5.88487	11.9975	6.79391	1.76057	0	0	7.65669	7.60271	0.745651	5.12877	13.7282	6.81845	0	5.4684	5.64172	0	169.432
53357	VSX1	5.06831	2.73274	0.921187	2.96654	0.00301169	0.0164735	3.33171	0	7.38837	3.80268	0	20.9315	0	2.35214	6.62934	8.85823	38.4833	6.99606	7.98646	0	0	32.9176	2.40535	2.24954	0	4.4368	0	0	45.7944	15.5087	0	0	0	0	0	0	0	0	0	0	0	0	0	0	5.4684	0	0	0
52597	KIR3DL1	2.68153	2.72919	0.703239	3.88088	0.000104078	0.00129766	3.33171	1.61747	14.7767	6.33781	3.26665	1.07341	2.6317	6.27238	7.18179	8.85823	2.19905	0	2.66215	5.94994	11.5787	0	0	0	0	31.0576	0	1.64002	0	1.03392	0	0	0	2.71756	0	0	1.10455	1.53134	0.950338	0	1.70959	0	0	0	0	0	3.42451	0
27903	AL354751.2	0.920094	2.72887	0.934855	2.91903	0.00351119	0.0184338	0	4.04367	0	0	0	4.83035	3.68438	0	2.20978	1.47637	6.59714	0	0	0	3.85957	2.53212	0	0	0	1.1092	0	0	4.77025	4.65262	0	0	0	0	0	0	0	0	0.475169	0	0	0	0	0	0	0	0	0
26127	AC016405.3	27.5818	2.7254	0.49076	5.55342	2.8e-08	2.86e-06	178.247	90.5782	2.77064	16.4783	5.44442	9.66071	35.7911	18.0331	3.86712	88.5823	34.0852	81.6207	63.8917	41.6496	10.6138	30.3854	6.01336	2.24954	7.50118	19.9656	7.51455	203.362	112.578	77.5437	5.1513	3.92325	1.99958	4.07635	7.04228	1.12815	2.20911	6.12535	2.85102	10.4391	0.854794	0	3.40922	7.20385	0	0	10.2735	53.3827
53159	AL079338.1	47.5821	2.72397	0.758879	3.58947	0.000331349	0.00310432	0	1123.33	0	6.97159	0	1530.15	14.2112	1.56809	17.6782	134.35	4.3981	12.8261	0	19.3373	0	35.4497	0	23.6201	0	2.2184	2.50485	0	436.955	137.511	29.62	11.7697	1.99958	2.03817	3.52114	14.1018	7.1796	31.3924	14.2551	22.3695	0	0	27.2738	18.0096	4.1013	21.6266	3.42451	564
157	HES5	12.82	2.72327	0.622548	4.37439	1.22e-05	0.000257092	81.6269	1.61747	9.23547	121.052	1.08888	37.0327	6.31608	13.3288	12.1538	17.7165	28.5876	2.33202	10.6486	0	52.1042	5.06424	16.8374	2.24954	10.0016	4.4368	31.3106	68.0606	0	0	0	0	7.99833	5.43513	0	0	5.52277	1.53134	0	0	1.70959	2.74565	3.40922	0	0	1.88057	13.698	9.28395
13505	SPINK2	8.06001	2.72325	1.10337	2.46813	0.0135822	0.0516996	0	4.8524	0	0	6.5333	0	0	16.465	0	72.3422	2.19905	0	5.32431	14.8748	0	0	0	2.24954	15.0024	26.6208	0	0	0	169.562	0	1.96162	0	0	1.76057	0	0	4.59402	1.90068	10.4391	0	0	0	0	0	0	13.698	0
44111	LINC02195	1.68231	2.723	1.05056	2.59195	0.00954341	0.039487	0	1.61747	12.0061	2.53512	0	8.5873	1.57902	21.9533	0	0	5.49762	1.16601	0	5.94994	0	0	0	0	0	6.65519	2.50485	0	0	0	0	0	0	0	0	0	0	0	2.85102	0	0	0	0	0	0	0	0	0
43149	LINC02351	40.534	2.72009	0.657601	4.13639	3.53e-05	0.000578155	328.174	29.1144	1.84709	71.6172	3.26665	1.61012	2.10536	62.7238	41.9858	169.783	248.492	4.66404	5.32431	0	7.71915	313.983	0	6.74861	10.0016	7.76439	5.0097	0	281.445	85.2981	18.0295	13.7314	7.99833	1.35878	0	5.64074	1.10455	7.65669	26.1343	10.4391	0	0	0	3.60193	8.2026	5.64172	10.2735	0
26131	AC104316.2	1.28454	2.71928	1.05794	2.57034	0.0101598	0.0414758	6.66342	2.4262	0	0	0	1.07341	3.68438	3.13619	0	0	0	11.6601	0	8.92491	0	5.06424	0	0	0	0	5.0097	0	5.7243	0.516958	0	0	0	0	0	0	0	0	0	0	3.41918	0	0	0	0	0	0	0
13855	AC021127.1	1.43804	2.71893	0.964597	2.81872	0.00482152	0.0235094	1.66586	3.23493	3.69419	3.1689	2.17777	3.22024	3.68438	34.4981	1.10489	0	0	0	0	0	0	2.53212	0	2.24954	0	0	0	0.820008	0	295.7	0	1.96162	0	2.71756	0	0	0	0	0.950338	0	0	0	0	0	0	0	0	0
53650	LBP	181.251	2.71577	0.598741	4.53581	5.74e-06	0.000146504	9.99513	432.673	0	6.97159	56.622	28.4454	83.1618	84.6771	124.853	0	240.796	2.33202	5.32431	359.971	7.71915	24285.6	0	150.719	58.7592	1623.87	91.427	0	3573.87	551.077	57.9521	54.9255	1.99958	61.8246	59.8594	38.9211	55.2277	5.35968	8.07788	39.5195	37.611	85.115	56.2522	55.8299	60.1524	80.8647	34.2451	10706.7
53356	AL080312.2	0.907204	2.71495	1.19121	2.27916	0.0226578	0.0760712	0	0	0	0.633781	0	0	0	4.70428	0	2.95274	18.6919	4.66404	0	0	0	2.53212	0	0	0	0	0	1.64002	3.8162	1.03392	0	0	0	0	0	0	0	1.53134	0	0	0	0	0	0	0	0	0	0
11973	SHOX2	5.4015	2.71383	0.641767	4.22869	2.35e-05	0.000425246	0	3.23493	16.6238	1.26756	0	8.5873	1.05268	20.3852	7.18179	0	6.59714	0	5.32431	0	38.5957	7.59636	0	4.49907	5.00078	4.4368	90.1746	1.64002	1.9081	1.03392	0	3.92325	3.99917	1.35878	1.76057	0	1.10455	1.53134	0	1.4913	3.41918	0	0	0	2.7342	0	0	125.333
3616	APCS	8.26092	2.71379	1.2694	2.13786	0.0325279	0.0996831	0	252.325	0	1.26756	0	0	0	0	0	2.95274	0	27.9843	53.2431	0	1.92979	0	0	4.49907	0	0	0	0	16592.8	0	291.048	5.88487	3.99917	4.07635	0	0	2.20911	1.53134	0	5.96521	0	8.23694	0	0	0	1.88057	0	0
25425	EYA1	18.051	2.71289	0.548354	4.94732	7.52e-07	3.22e-05	9.99513	4.8524	3.69419	2.53512	4.35554	57.9642	6.84242	31.3619	20.4405	2.95274	137.441	10.4941	0	0	0	230.423	34.8775	8.99815	17.5027	13.3104	15.0291	0	0	139.062	2.57565	6.86568	3.99917	6.79391	5.28171	2.25629	5.52277	1.53134	4.75169	11.1848	3.41918	2.74565	0	3.60193	5.4684	5.64172	13.698	0
34956	APOLD1	1782.35	2.70701	0.392525	6.8964	5.33e-12	3.43e-09	3614.91	1380.51	2689.37	5566.49	87.1107	6758.2	173.166	442.203	12807.3	2744.57	505.781	2825.24	7304.95	172.548	13438.1	2625.81	4045.79	260.946	686.358	422.605	2498.59	1785.98	887.266	467.847	287.185	262.858	362.924	203.138	258.804	251.577	77.871	558.939	489.424	416.819	488.088	575.213	75.0029	176.494	572.815	940.287	191.773	1357.78
1282	AL033527.4	18.3073	2.70675	0.471513	5.74055	9.44e-09	1.23e-06	46.644	50.9502	41.5596	13.3094	6.5333	11.8075	98.4256	20.3852	23.2027	19.1928	72.5686	40.8104	0	19.3373	3.85957	92.4224	4.81069	0	0	54.3507	32.5631	56.5805	14.3107	37.7379	2.57565	2.94244	1.99958	3.39696	14.9648	1.12815	2.76138	6.12535	2.85102	0.745651	4.27397	1.37282	0	0	2.7342	8.46258	0	8.12346
11958	LINC00881	2.53475	2.70473	0.751022	3.60141	0.000316501	0.00300172	6.66342	3.23493	9.23547	7.60537	0	10.1974	9.47412	10.9767	2.20978	5.90548	2.19905	18.6562	0	0	0	0	0	0	0	2.2184	5.0097	0	1.9081	10.3392	0	0	0	2.71756	0	0	0	1.53134	0	2.9826	3.41918	0	0	0	0	0	3.42451	0
28463	AL137846.1	3.0417	2.70327	0.669527	4.03758	5.4e-05	0.00079551	0	3.23493	1.84709	13.9432	0	2.14682	9.47412	0.784047	2.76223	14.7637	6.59714	0	18.6351	0	0	7.59636	0	6.74861	2.50039	0	17.534	8.20008	10.4945	1.03392	0	0	0	0	1.76057	1.12815	1.65683	0	2.37585	0	5.98356	0	0	0	0	1.88057	0	0
8228	TTC21B-AS1	154.454	2.70291	0.89009	3.03667	0.00239209	0.0138065	433.122	907.399	221.651	53.8713	2.17777	93.3868	1174.79	3.13619	41.9858	11.811	5.49762	248.36	185.02	406.083	102.279	698.865	775.724	0	0	98.7187	716.387	40.1804	29.5755	176.283	0	0	1.99958	7.4733	0	2.25629	17.1206	0	0	0	3.41918	0	0	10.8058	2.7342	1.88057	6.84902	277.358
14478	LINC02377	1.45248	2.69425	0.994965	2.70788	0.00677141	0.030347	0	0	0	1.90134	0	0	0	0	1.10489	0	1.09952	6.99606	0	0	3.85957	11.3945	2.40535	0	0	4.4368	0	13.9401	0	13.4409	0	0	0	0	0	0	0.552277	0	0	0	0	0	0	3.60193	0	1.88057	0	0
45441	AC009159.1	2.28509	2.69291	1.00464	2.68047	0.00735198	0.0323005	0	0	0	0	0	0	3.15804	14.1129	3.31467	5.90548	43.981	2.33202	0	2.97497	0	5.06424	0	0	0	2.2184	0	2.46002	0	8.78829	0	0	0	0	0	1.12815	1.65683	0	0	0	0	0	0	3.60193	5.4684	0	0	0
12425	LINC02041	6.80527	2.69186	0.708624	3.79872	0.000145446	0.00166309	13.3268	10.5135	10.159	3.80268	0	4.83035	25.7907	0	1.10489	2.95274	18.6919	23.3202	21.2972	41.6496	7.71915	15.1927	51.7149	3.37431	0	5.54599	0	10.6601	10.4945	0.516958	2.57565	3.92325	0	5.43513	0	0	0	0	0	0	0	0	0	0	0	0	3.42451	25.5309
11405	C3orf22	1.50059	2.68404	0.806085	3.32972	0.000869326	0.00640729	0	3.23493	1.84709	0	0	2.14682	2.10536	0	2.20978	14.7637	0	4.66404	0	2.97497	1.92979	2.53212	7.21604	1.12477	0	0	5.0097	11.4801	0	0	0	0	0	1.35878	0	0.564074	1.65683	0	0	0	0.854794	0	0	0	0	0	0	0
30529	FFAR4	22.4364	2.68192	0.460185	5.82792	5.61e-09	8.58e-07	29.9854	75.2122	5.54128	24.7174	6.5333	10.7341	99.4783	51.7471	123.748	11.811	112.151	13.9921	53.2431	110.074	8.68404	37.9818	9.62138	8.99815	5.00078	22.184	17.534	46.7404	32.4377	11.3731	2.57565	3.92325	7.99833	1.35878	0	4.51259	1.10455	4.59402	5.70203	1.4913	1.70959	0	10.2277	0	0	8.46258	3.42451	39.4568
32251	F2	85.3784	2.67943	0.928608	2.88543	0.00390882	0.0200596	6.66342	759.401	0	1.26756	4.35554	31.1289	198.43	9.40857	19.888	2.95274	35.1848	9.32809	2.66215	383.771	0	307.653	0	4.49907	0	552.381	5.0097	26.2402	62.9673	1120.25	5.1513	5.88487	1.99958	5.43513	3.52114	0	6.62732	0	1.90068	3.72825	3.41918	2.74565	0	0	0	0	3.42451	39.4568
50841	F2RL3	291.694	2.67358	0.403298	6.6293	3.37e-11	1.4e-08	658.013	160.129	781.321	1050.81	51.1775	772.32	24.2117	133.288	2815.26	705.705	57.1753	457.076	842.572	98.174	1907.59	140.533	276.615	33.7431	145.023	110.92	392.009	264.862	179.361	47.5601	54.0886	86.3114	79.9833	42.1223	38.7326	24.8192	12.1501	118.679	58.4458	172.991	170.104	27.4565	13.6369	14.4077	46.4814	80.8647	58.2167	165.951
53814	WFDC13	0.646621	2.66805	1.21958	2.18767	0.0286933	0.09065	0	3.23493	0	1.26756	0	1.07341	2.6317	0	0	0	2.19905	0	0	0	0	1.26606	0	0	0	0	10.0194	0	7.6324	1.03392	0	0	0	0.679391	0	0	0	0	0	0	0	0	0	0	0	0	0	20.8889
43690	GRIN2A	137.355	2.66764	0.550959	4.84181	1.29e-06	4.9e-05	288.193	12.9397	16.6238	40.562	6.5333	117.002	212.641	6.27238	34.2516	218.503	429.914	93.2809	340.756	14.8748	34.7362	1815.53	9.62138	29.244	15.0024	13.3104	35.0679	250.922	87.7726	1572.59	28.3321	7.84649	11.9975	17.6642	28.1691	16.9222	6.62732	13.782	129.721	32.8086	6.83836	0	34.0922	10.8058	27.342	28.2086	6.84902	5.80247
57940	AL109946.1	11.0003	2.66666	0.685561	3.88975	0.000100346	0.00126656	6.66342	12.131	5.54128	19.0134	0	13.4176	29.4751	0	18.7831	2.95274	10.9952	65.2966	14.6419	4.46245	38.5957	75.9636	8.41871	0	0	37.7128	6.26213	6.56006	56.2889	22.2292	0	0	0.999792	0	5.28171	0	1.10455	4.59402	0	2.9826	0	0	0	0	2.7342	0	0	25.5309
14524	LINC02511	1.07947	2.66596	1.12379	2.3723	0.017678	0.0632225	3.33171	4.8524	14.7767	1.26756	0	0	11.5795	0	2.20978	0	0	0	2.66215	63.9618	0	0	0	0	0	3.3276	1.25243	0	0	1.03392	0	0	1.99958	0	3.52114	0	0	0	0	0	0	0	0	0	0	0	0	0
55200	DGCR5	441.738	2.66591	0.525344	5.07461	3.88e-07	2.02e-05	814.603	1652.24	320.471	735.185	112.155	89.6299	847.934	211.693	46.9578	332.183	853.231	508.381	791.991	882.078	795.072	641.892	1076.39	29.244	17.5027	364.926	1530.46	4464.94	821.437	374.795	18.0295	41.1941	9.99792	29.2138	63.3805	32.7163	42.5253	15.3134	2.37585	26.0978	6.83836	52.1673	51.1384	0	6.8355	12.2237	102.735	436.346
15684	PURPL	11.7935	2.66105	0.625728	4.25272	2.11e-05	0.000392905	0	0	1.84709	7.60537	4.35554	26.2986	8.94778	3.13619	23.2027	0	13.1943	8.16207	19.9662	163.623	5.78936	0	34.8775	4.49907	0	4.4368	0	156.621	0	1137.82	1.28782	0	7.99833	2.71756	3.52114	4.51259	4.41821	13.0164	8.55305	1.4913	1.70959	2.74565	3.40922	0	0	3.76115	3.42451	0
26234	AC103705.1	0.707918	2.65449	0.965077	2.75055	0.00594961	0.027644	0	0	0	0	0	1.07341	1.57902	6.27238	2.20978	0	3.29857	0	0	0	1.92979	2.53212	0	0	0	6.65519	2.50485	1.64002	0	2.58479	0	0	0	0.679391	0	0	0	0	0	0	0	0	0	0	0	0	0	0
40854	AHNAK2	1261.95	2.65447	0.562224	4.72138	2.34e-06	7.52e-05	5362.39	5380.51	422.984	2323.44	99.0884	1661.64	2143.78	583.331	1255.71	1355.31	1827.41	648.302	4061.12	5976.71	257.627	3501.92	277.817	47.2403	30.0047	246.242	3286.36	35.2603	3584.37	7902.22	25.7565	27.4627	83.9825	55.7101	26.4086	31.5881	32.0321	147.774	298.406	94.6976	69.2383	20.5923	20.4553	32.4173	54.684	77.1035	47.9432	3025.41
53550	AL356652.1	1.82299	2.65099	0.911404	2.90869	0.00362951	0.0188911	8.32928	13.7485	0	5.70403	0	0	1.05268	3.13619	0.552445	7.38185	8.79619	9.32809	0	0	0	0	0	0	0	0	0	3.28003	11.4486	4.13567	0	0	3.99917	0.679391	1.76057	0	0	1.53134	0	0	0	0	0	0	0	0	0	0
24107	AC078942.1	2.2607	2.65051	0.981435	2.70065	0.00692036	0.0308139	19.9903	0	0	5.70403	0	2.14682	1.05268	0	10.4965	0	0	0	7.98646	0	5.78936	6.3303	0	0	8.75137	19.9656	0	4.10004	0	2.06783	0	0	0	0	0	2.25629	0.552277	0	0	0	0	0	0	0	0	0	0	9.28395
44253	DOC2A	587.895	2.64932	0.471308	5.6212	1.9e-08	2.12e-06	1694.18	819.247	582.758	988.698	50.0887	104.658	737.929	444.555	443.613	273.129	163.829	2290.05	793.322	273.697	560.603	784.957	1303.7	84.3576	26.2541	1421.99	4234.45	4761.78	434.093	1067.52	332.259	99.062	65.9863	80.1682	64.2608	28.7678	53.5708	71.2072	31.3612	29.0804	35.0466	41.1847	59.6614	70.2376	30.0762	63.9395	17.1226	16.2469
3504	AL365181.2	22.1007	2.64755	0.493952	5.35995	8.32e-08	6.4e-06	23.322	6.46987	25.8593	12.6756	2.17777	11.2708	60.0028	40.7705	7.73423	66.4367	98.9572	29.1503	26.6215	35.6996	13.5085	22.7891	30.0668	2.24954	0	112.029	90.1746	100.861	7.6324	88.9168	0	0	0	4.07635	0	0	4.41821	10.7194	6.1772	13.4217	1.70959	0	6.81845	0	4.1013	7.5223	3.42451	9.28395
53764	CCN5	49.553	2.64474	0.60654	4.36037	1.3e-05	0.000269785	129.937	4.8524	3.69419	25.3512	2.17777	40.7897	65.2662	18.8171	15.4685	2.95274	925.799	30.3163	7.98646	23.7997	1.92979	163.322	0	15.7468	6.25098	55.4599	230.446	0	116.394	163.359	0	5.88487	13.9971	17.6642	3.52114	1.12815	2.20911	29.8611	4.75169	4.4739	20.5151	10.9826	0	3.60193	16.4052	28.2086	0	27.8519
40824	AL359399.1	3.13091	2.64352	0.663994	3.98125	6.86e-05	0.000954043	14.9927	0	4.61773	20.281	0	1.61012	2.6317	1.56809	0.552445	2.95274	4.3981	1.16601	2.66215	0	5.78936	2.53212	33.6748	0	0	14.4196	7.51455	1.64002	2.86215	3.61871	0	0	0	2.03817	0	0	0	5.35968	0.950338	1.4913	1.70959	2.74565	0	3.60193	0	0	0	0
11323	AC078794.1	8.86309	2.64281	0.538518	4.90756	9.22e-07	3.78e-05	26.6537	30.7319	4.61773	27.2526	2.17777	14.4911	12.6322	1.56809	9.39157	5.90548	4.3981	26.8182	15.9729	8.92491	15.4383	5.06424	22.8508	0	2.50039	5.54599	23.7961	48.3804	28.6215	22.2292	0	0	0	1.35878	0.880285	1.12815	0	4.59402	4.27652	0	0	0	0	0	0	0	0	17.4074
52895	AL031665.1	0.629214	2.6425	0.949665	2.78257	0.0053931	0.0255561	0	1.61747	3.69419	3.80268	0	2.14682	1.05268	1.56809	2.76223	0	0	0	0	2.97497	0	0	0	0	0	2.2184	6.26213	0.820008	0	0.516958	0	0	0	0	0	0	0	0.765669	0	0	0	0	0	0	0	0	0	0
19478	AL109615.3	69.3862	2.64189	0.455478	5.80025	6.62e-09	9.74e-07	51.6415	295.188	79.425	72.8848	7.62219	64.9414	150.533	27.4417	61.3214	199.31	207.81	128.261	135.77	43.137	121.577	393.745	72.1604	2.24954	2.50039	122.012	58.864	414.104	113.532	42.9075	7.72695	21.5779	18.996	5.43513	14.0846	14.6659	19.3297	2.29701	3.32618	8.94781	5.98356	2.74565	6.81845	0	19.1394	0	10.2735	139.259
11123	AC055748.1	2.89979	2.63896	0.886496	2.97685	0.00291228	0.0160722	0	1.61747	0	0	0	7.51388	6.31608	39.9864	7.73423	0	26.3886	4.66404	5.32431	5.94994	1.92979	5.06424	0	0	0	0	6.26213	0	0	2.06783	0	0	0	0	0	0	1.10455	5.35968	0.950338	1.4913	5.98356	0	0	0	0	0	0	3.48148
53691	AL035665.1	2.57939	2.638	0.875063	3.01464	0.00257283	0.0146086	0	0	3.69419	2.53512	0	3.22024	12.1058	7.84047	8.83912	2.95274	2.19905	23.3202	10.6486	0	0	10.1285	4.81069	0	0	6.65519	0	0	3.8162	3.61871	0	0	5.99875	2.71756	0	0	0	0	0	0	0	0	0	0	0	0	0	0
42891	AGBL1	2.86436	2.63213	1.02319	2.57247	0.0100976	0.0412806	6.66342	1.61747	24.9358	1.26756	0	7.51388	0	0	0	1.47637	39.5829	0	5.32431	0	0	0	0	0	0	2.2184	26.3009	1.64002	0	0	0	0	0	0.679391	0	0	5.52277	0	0	2.9826	0	0	3.40922	0	0	0	1.71226	4.64198
56022	Z97056.2	22.4108	2.63058	0.592085	4.44292	8.87e-06	0.000204666	8.32928	249.899	8.31192	8.87293	4.35554	9.124	7.36876	10.9767	29.2796	11.811	0	67.6286	103.824	2.97497	0	49.3763	0	6.74861	0	16.638	2.50485	11.4801	65.8294	249.174	15.4539	10.7889	0	4.75574	7.92257	0	4.41821	3.82835	6.1772	7.45651	0	0	6.81845	10.8058	10.9368	2.82086	3.42451	0
33824	AP003043.1	1.05307	2.62731	0.992532	2.64708	0.00811908	0.034844	9.99513	0	6.46483	2.53512	0	2.68353	0	0	4.41956	0	0	0	1.33108	0	9.64893	0	0	4.49907	0	0	2.50485	1.64002	0	0	0	0	0	0.679391	0	0	0	1.53134	0	0	0.854794	0	0	0	0	0	0	0
45041	RRAD	1747.89	2.62546	0.429392	6.11437	9.69e-10	2.12e-07	1316.03	19561.7	2133.39	751.03	325.576	3147.78	1598.5	116.039	659.619	476.868	344.151	272.847	585.674	8820.78	654.198	4666.7	998.218	379.047	410.064	1546.22	921.785	562.525	19975.9	1975.3	249.838	879.788	895.813	479.65	316.022	231.27	156.294	700.587	296.506	392.958	99.1562	207.296	136.369	106.257	366.383	594.261	179.787	741.556
53571	FER1L4	466.801	2.61852	0.408477	6.41046	1.45e-10	4.71e-08	2078.99	373.635	131.144	362.522	84.933	1925.16	1413.22	1633.17	221.53	1026.08	2387.07	496.721	473.864	359.971	386.922	294.992	650.646	94.4806	28.7545	594.531	1516.69	555.965	372.079	1808.32	274.307	60.8103	31.9933	63.8628	73.944	55.8433	56.3322	164.619	352.1	79.7846	172.668	12.3554	23.8646	16.2087	32.8104	64.8798	3.42451	248.346
14793	FGB	2156.14	2.61491	0.8034	3.25481	0.0011347	0.00785901	0	218.358	7.38837	11.4081	28.311	7.51388	9.47412	3243.6	2331.87	1510.33	54.9762	44.3084	4491.06	6189.42	3296.08	44802.1	7.21604	5979.27	2.50039	8784.86	10.0194	2464.94	4503.12	971.881	638.761	45.1173	0	38.0459	36.972	12.4096	23.1956	1427.21	46.5666	2587.41	0	5.49129	1319.37	2123.34	1618.65	1340.85	10.2735	998.025
30843	AL360182.2	0.820913	2.61346	0.909521	2.87345	0.00406018	0.0206046	0	1.61747	5.54128	6.33781	0	1.07341	2.10536	1.56809	2.20978	0	0	0	0	0	1.92979	0	0	0	0	0	2.50485	4.92005	5.7243	1.03392	0	0	0	0	0	1.12815	0	0	0	0	1.70959	0	0	0	0	0	0	0
40030	ACTN1-AS1	1.65236	2.61175	0.953995	2.7377	0.00618701	0.0284239	13.3268	0	0	3.1689	1.08888	3.75694	1.57902	4.70428	3.31467	0	2.19905	0	0	7.43742	0	0	0	0	0	2.2184	13.7767	0	11.4486	0	0	0	3.99917	0	0	0	0	0	0	0	0	0	0	0	0	0.940287	1.71226	4.64198
56583	AC078993.1	2.2341	2.61113	0.779297	3.35063	0.000806287	0.00608076	0	0	2.77064	1.26756	1.08888	6.97718	1.05268	0.784047	1.10489	5.90548	26.3886	2.33202	2.66215	0	3.85957	27.8533	1.20267	0	0	2.2184	0	0	1.9081	2.06783	0	0	0	5.43513	0	0	0	0	0.950338	0	0	2.74565	3.40922	1.80096	0	0	0	31.3333
22705	AC008163.1	2.92042	2.6097	0.794619	3.28422	0.00102267	0.00726382	0	0	1.84709	5.07024	0	1.07341	3.68438	1.56809	6.62934	8.85823	18.6919	2.33202	10.6486	0	0	5.06424	0	0	0	0	3.75728	50.0205	0	0.516958	2.57565	0	0	0	0	0	1.10455	1.53134	0	0	1.70959	0	0	3.60193	0	0	0	4.64198
23572	AC083862.3	140.099	2.60708	0.337526	7.72408	1.13e-14	1.87e-11	116.61	122.928	179.168	129.925	41.3776	207.705	491.602	151.321	91.7059	295.274	947.79	289.171	127.783	246.922	104.208	112.679	268.196	42.7412	17.5027	210.748	167.825	179.582	1153.45	78.5776	5.1513	15.693	72.9848	31.9314	9.68314	19.7426	22.0911	71.9729	25.184	43.2477	17.0959	108.453	40.9107	32.4173	21.8736	15.0446	20.5471	24.3704
51389	AC020907.5	1.39269	2.60656	0.821425	3.17321	0.00150763	0.00972184	0	0	5.54128	2.53512	2.17777	5.36706	1.05268	0	0	2.95274	4.3981	0	0	0	0	2.53212	4.81069	1.12477	0	3.3276	15.0291	3.28003	3.8162	1.03392	1.28782	0	0	0	0	0	0	3.06268	0	0	0	0	0	0	0	0	0	0
31359	SYT8	18.4677	2.60649	0.674822	3.86248	0.000112241	0.00136629	0	48.524	15.7003	1.26756	2.17777	7.51388	26.317	25.0895	2.20978	5.90548	354.047	2.33202	13.3108	0	0	40.5139	0	2.24954	0	4.4368	12.5243	18.0402	9.5405	169.045	12.8782	3.92325	5.99875	2.03817	0	1.12815	2.20911	1.53134	16.1558	1.4913	0	0	0	0	8.2026	1.88057	3.42451	2.32099
14801	RBM46	3.07408	2.60623	0.907858	2.87075	0.00409504	0.0207374	0	6.46987	11.0826	0	0	2.14682	0	7.84047	12.7062	5.90548	6.59714	13.9921	18.6351	0	5.78936	7.59636	0	0	0	0	0	0	20.9891	7.23741	0	0	0	0	0	0	0	1.53134	9.97855	0	1.70959	0	0	3.60193	0	0	0	0
32878	AP001092.1	0.998126	2.6062	0.94184	2.76713	0.00565519	0.0265371	3.33171	0	0	1.26756	0	0	1.05268	0	0.552445	7.38185	0	2.33202	0	0	3.85957	10.1285	8.41871	0	0	0	2.50485	2.46002	0	1.03392	0	0	0	0	0	0	1.10455	1.53134	0.950338	0	0	0	0	0	0	0	0	0
47507	AC005180.1	4.68444	2.60504	0.818697	3.18194	0.00146292	0.00950883	3.33171	0.808734	0	10.7743	1.08888	1.61012	0	3.13619	10.4965	1.47637	0	2.33202	10.6486	0	24.1223	0	0	0	0	6.65519	112.718	3.28003	0.95405	0	2.57565	0	7.99833	0	0	0	0	4.59402	0.950338	2.9826	0	0	0	0	0	2.82086	0	0
19473	VEGFA	30322	2.60203	0.354148	7.34728	2.02e-13	2.12e-10	100609	67903.7	52137.9	81926.3	8021.81	68614.1	59362.8	2942.53	29569.1	72827.9	20856.9	46737.2	84524.7	54499.9	63101.1	84218.3	60626.7	4105.41	4319.43	34385.2	47664.8	137025	55547.6	8102.8	7811.94	5025.68	2245.53	4513.2	6636.47	5265.06	5930.35	3169.11	1717.74	2727.59	5330.5	3500.7	4496.77	5147.15	5061	3188.51	4847.4	38738.5
12818	LINC01587	10.4618	2.59748	0.612045	4.24394	2.2e-05	0.000403845	6.66342	50.1415	3.69419	6.33781	0	6.97718	11.5795	1.56809	7.18179	32.4802	8.79619	32.6483	26.6215	17.8498	0.964893	12.6606	2.40535	2.24954	0	13.3104	15.0291	36.0803	0	133.892	0	1.96162	0	0	3.52114	2.25629	2.20911	1.53134	2.37585	0	1.70959	0	6.81845	0	0	0	0	4.64198
40487	SERPINA2	7.90556	2.59636	0.567634	4.57401	4.78e-06	0.000128404	18.3244	9.7048	0.923547	0.633781	2.17777	0	3.68438	12.5448	9.39157	2.95274	7.69667	15.1581	18.6351	13.3874	0.964893	29.1194	0	0	0	46.5864	21.2912	2.46002	84.9104	24.814	1.28782	2.94244	0	0	1.76057	1.69222	2.20911	0	1.90068	3.72825	5.98356	0	0	1.80096	1.3671	3.76115	0	0
43458	ABCA17P	43.5523	2.59555	0.442288	5.86846	4.4e-09	7.03e-07	156.59	224.019	20.318	11.4081	13.0666	28.4454	43.1599	40.7705	10.4965	149.113	117.649	19.8222	10.6486	111.561	1.92979	87.3581	2.40535	25.8697	15.0024	187.455	10.0194	11.4801	83.9564	409.431	15.4539	12.7506	15.9967	6.11452	7.04228	10.1533	3.86594	1.53134	6.1772	9.69346	8.54794	10.9826	3.40922	7.20385	4.1013	15.0446	3.42451	45.2593
45056	HSF4	2013.32	2.59498	0.377917	6.86655	6.58e-12	3.98e-09	16680.2	4487.66	3445.75	8242.95	667.486	2096.37	1522.7	1442.65	708.235	3798.7	1874.69	4699.02	1916.75	954.965	4908.41	1026.77	4255.06	160.842	312.549	1158	2764.1	4313.24	7559.89	3916.47	661.942	366.824	192.96	386.574	331.868	248.192	349.591	473.184	250.414	207.291	135.058	247.108	352.855	255.737	185.926	219.087	205.471	1723.33
52074	ZNF114	23.042	2.58952	0.613127	4.22346	2.41e-05	0.000433244	6.66342	0	18.4709	7.60537	4.35554	0	5.2634	130.152	23.2027	5.90548	49.4786	5.83005	15.9729	0	13.5085	216.496	0	2.24954	5.00078	3.3276	10.0194	0	20.9891	403.744	0	10.7889	0	7.4733	4.40143	1.12815	5.52277	9.18803	13.3047	8.94781	10.2575	5.49129	13.6369	0	19.1394	12.2237	6.84902	1.16049
21239	AC188616.1	9.77812	2.58892	0.502143	5.15573	2.53e-07	1.47e-05	66.6342	5.66114	19.3945	13.3094	10.8888	5.36706	13.1585	4.70428	4.97201	35.4329	9.89572	44.3084	26.6215	35.6996	5.78936	10.1285	16.8374	2.24954	0	6.65519	20.0388	12.3001	31.4836	3.10175	2.57565	7.84649	1.99958	0	3.52114	0.564074	0	3.06268	0.950338	4.4739	0	2.74565	0	0	0	0	0	0
51908	APOC1P1	69.6594	2.58063	0.631299	4.0878	4.35e-05	0.000671654	124.939	92.1956	76.6544	15.2107	5.44442	22.0049	203.694	565.298	66.8459	45.7675	274.881	125.929	71.8782	639.618	12.5436	89.8902	7.21604	2.24954	0	254.007	33.8155	31.1603	49.6106	52.7297	3.86347	0.980812	3.99917	1.35878	2.64086	1.12815	3.31366	20.6731	4.27652	5.21956	95.737	2.74565	0	0	4.1013	0	0	26.6914
28966	AL731533.3	25.6723	2.57954	0.656487	3.9293	8.52e-05	0.00111601	53.3074	60.655	22.1651	129.925	2.17777	52.0605	121.058	18.8171	20.9929	42.8148	41.7819	13.9921	202.324	32.7247	15.4383	88.6242	0	0	2.50039	38.822	10.0194	3.28003	55.3349	25.8479	2.57565	3.92325	5.99875	1.35878	2.64086	0	4.41821	0	3.80135	0	0	2.74565	0	3.60193	0	0	0	110.247
30072	ADAMTS14	59.298	2.57899	0.506358	5.0932	3.52e-07	1.89e-05	56.6391	160.938	33.2477	39.9282	8.71107	674.639	124.743	112.903	98.8877	75.2949	90.161	27.9843	67.8849	23.7997	5.78936	388.68	9.62138	6.74861	10.0016	214.075	15.0291	4.10004	107.808	79.6116	12.8782	5.88487	5.99875	8.15269	1.76057	10.1533	4.41821	21.4387	13.3047	8.20216	969.337	2.74565	0	3.60193	10.9368	5.64172	0	170.593
19839	RPS6P8	0.673664	2.57637	1.13253	2.27487	0.0229137	0.076734	0	1.61747	0.923547	3.80268	2.17777	0	0	0	1.10489	0	5.49762	0	2.66215	0	0	0	0	2.24954	0	8.87359	0	0	0	2.06783	0	0	0	1.35878	0	0	0	0	0	0	0	0	0	0	0	0	0	0
24082	MNX1	15.2525	2.5746	0.593746	4.33619	1.45e-05	0.000292548	19.9903	157.703	1.84709	12.6756	4.35554	3.22024	73.1613	9.40857	9.94401	11.811	42.8814	24.4862	0	20.8248	0	51.9084	0	0	0	2.2184	53.8543	34.4403	80.1402	12.407	1.28782	1.96162	9.99792	8.83209	0	2.25629	0	4.59402	10.4537	8.94781	0	5.49129	0	7.20385	2.7342	3.76115	0	0
8305	DLX2	2.71245	2.57336	0.825003	3.11921	0.00181334	0.0111992	6.66342	6.46987	0	20.281	0	1.07341	5.2634	14.8969	4.41956	2.95274	2.19905	0	2.66215	0	1.92979	15.1927	14.4321	0	0	4.4368	1.25243	8.20008	0	0	0	0	0	4.07635	0	0	3.31366	0	0	0	0	0	0	0	0	0	0	6.96297
7446	AC108463.3	10.3361	2.57282	0.529837	4.85587	1.2e-06	4.63e-05	3.33171	0	14.7767	18.3796	0	56.3541	16.8429	15.6809	17.6782	28.051	36.2843	32.6483	38.6012	5.94994	37.6308	7.59636	32.4722	8.99815	0	19.9656	17.534	4.92005	1.9081	10.3392	0	1.96162	17.9963	0	0	1.69222	1.10455	9.18803	5.70203	1.4913	11.9671	2.74565	0	3.60193	0	0	0	9.28395
22025	IGFBP1	240.547	2.57174	0.767454	3.351	0.000805204	0.0060755	6.66342	1088.56	29.5535	21.5485	2.17777	74.0654	467.916	4.70428	72.3703	0	630.027	16.3241	13.3108	300.472	5.78936	5783.36	4.81069	2.24954	25.0039	18553.6	15.0291	4.92005	1139.14	144.231	7.72695	67.676	0	2.03817	38.7326	16.3581	3.31366	1.53134	5.70203	8.94781	0	19.2195	23.8646	14.4077	10.9368	1.88057	20.5471	4648.94
28993	MANCR	2.6318	2.57054	0.866058	2.96809	0.00299652	0.0164048	16.6586	0.808734	0.923547	0	0	1.61012	0	0	9.94401	2.95274	13.1943	0	1.33108	0	0	10.1285	0	0	0	18.8564	5.0097	0	18.1269	8.78829	0	0	0	0	1.76057	0	0	1.53134	0	0	1.70959	0	0	0	0	0	0	2.32099
25376	CPA6	5.72574	2.56961	0.608236	4.2247	2.39e-05	0.000431368	3.33171	4.8524	16.6238	8.87293	0	31.1289	6.31608	9.40857	17.1258	13.2873	10.9952	9.32809	2.66215	2.97497	33.7713	12.6606	26.4588	0	0	5.54599	10.0194	9.02008	0	1.03392	2.57565	0	5.99875	2.71756	0	0.564074	0	3.06268	0	0	0	0	0	0	0	0	0	16.2469
18080	AC136601.1	1.03145	2.56939	1.12359	2.28677	0.0222092	0.0749812	0	8.89607	0	1.90134	0	0	1.05268	0	0.552445	0	0	9.32809	0	0	0.964893	0	0	0	0	4.4368	0	1.64002	1.9081	12.407	0	0	0	0	0	0	0	0	0	0	0	0	0	0	0	0	0	0
41163	AC060814.3	0.87086	2.569	1.25845	2.04139	0.0412117	0.11904	3.33171	1.61747	1.84709	0	0	0	6.84242	0	1.10489	2.95274	13.1943	0	0	5.94994	0	0	0	0	0	0	0	0	0	0	0	0	0	1.35878	0	0	0	0	0	0	0	0	0	3.60193	0	0	0	0
18753	HIST1H4J	1.56386	2.56549	0.997928	2.57082	0.0101459	0.0414461	0	0	0	2.53512	0	2.68353	0	0	0	5.90548	2.19905	0	5.32431	5.94994	0	0	21.6481	0	0	0	2.50485	6.56006	7.6324	1.03392	0	0	0	0	0	0	0	1.53134	0	0	1.70959	0	0	0	0	0	0	0
1555	LINC01738	6.79328	2.56515	0.749581	3.42211	0.000621377	0.00498479	49.9757	1.61747	18.4709	13.9432	0	3.22024	1.05268	0	16.0209	38.3856	8.79619	0	0	0	58.8585	2.53212	31.2695	0	3.75059	4.4368	2.50485	24.6002	0	0	0	0.980812	0	1.35878	1.76057	3.38444	0	0	0.950338	2.9826	0	2.74565	0	0	13.671	0	0	0
37027	AC084880.3	19.5597	2.56463	0.494415	5.18721	2.13e-07	1.29e-05	14.9927	124.545	0	22.8161	8.71107	3.75694	34.2121	10.9767	6.0769	11.811	38.4833	4.66404	21.2972	29.7497	38.5957	35.4497	13.2294	0	8.75137	26.6208	36.3203	12.3001	28.6215	268.818	25.7565	5.88487	4.99896	0.679391	5.28171	3.38444	3.86594	3.06268	5.70203	9.69346	0	0	0	5.40289	5.4684	1.88057	13.698	2.32099
876	ZNF683	38.5718	2.56384	0.534173	4.79965	1.59e-06	5.76e-05	9.99513	76.8297	72.9602	120.418	2.17777	30.0555	34.2121	79.1888	15.4685	32.4802	533.269	29.1503	21.2972	117.511	19.2979	103.817	31.2695	13.4972	5.00078	88.7359	87.6698	36.0803	22.8972	0	28.3321	0	3.99917	8.15269	3.52114	1.12815	8.83643	22.9701	13.3047	5.96521	26.4986	0	0	10.8058	0	7.5223	0	13.9259
11807	CPHL1P	4.85539	2.56305	0.647012	3.96136	7.45e-05	0.00101468	3.33171	11.3223	7.38837	2.53512	0	3.75694	21.0536	6.27238	2.20978	1.47637	3.29857	0	3.99323	11.8999	0	8.86242	8.41871	0	2.50039	11.092	0	0	5.7243	83.7472	0	0	0	1.35878	1.76057	2.25629	1.10455	3.06268	1.90068	0	3.41918	0	0	0	0	0	0	6.96297
21179	LINC02544	1.21066	2.56008	1.08093	2.3684	0.0178652	0.0637256	0	0	1.84709	0	0	6.97718	6.31608	0.784047	2.20978	1.47637	16.4929	0	2.66215	0	0	0	0	0	0	8.87359	0	0	3.8162	0	0	0	0	2.03817	0	0	0	2.29701	0	0	0	0	0	0	0	0	0	2.32099
29026	RN7SL445P	0.74332	2.55997	1.12898	2.26751	0.023359	0.0778279	0	1.61747	0	1.90134	0	1.61012	0	0	3.86712	0	0	0	2.66215	0	0	0	0	0	0	0	2.50485	4.92005	9.5405	4.13567	0	0	0	0	0	0	0	0	0	0	0	0	0	0	0	0	0	1.16049
50983	CILP2	13.4066	2.55611	0.755463	3.38351	0.000715668	0.00557775	0	1.61747	1.84709	1.26756	0	0	276.855	7.84047	4.41956	2.95274	37.3838	6.99606	0	0	0	25.3212	0	2.24954	2.50039	82.0807	82.6601	4.92005	7.6324	1.03392	0	0	1.99958	2.71756	1.76057	0	2.20911	1.53134	0.950338	2.9826	18.8055	0	0	7.20385	0	0	0	4.64198
18022	UNC5A	40.6592	2.55139	0.587634	4.3418	1.41e-05	0.000287753	33.3171	81.6821	151.462	24.7174	28.311	7.51388	17.3692	48.6109	38.6712	8.85823	168.227	2.33202	7.98646	53.5494	13.5085	0	21.6481	0	0	77.6439	27.5534	4.92005	9.5405	839.54	0	1.96162	4.99896	2.71756	6.162	4.51259	2.76138	32.1581	7.12754	5.96521	66.674	0	0	14.4077	5.4684	0	13.698	39.4568
7898	DARS-AS1	52.78	2.54979	0.344151	7.40892	1.27e-13	1.49e-10	41.6464	459.361	27.7064	64.6456	0	88.0198	108.426	43.9067	90.601	57.5785	133.042	134.091	87.8511	41.6496	78.1564	151.927	84.1871	19.1211	2.50039	149.742	45.0873	68.0606	50.5646	135.443	14.1661	3.92325	15.9967	19.023	8.80285	20.3066	13.8069	12.2507	17.1061	23.8608	1.70959	13.7282	11.9323	7.20385	10.9368	8.46258	18.8348	34.8148
46546	AC015818.5	0.744679	2.54781	1.01729	2.5045	0.0122623	0.0479808	1.66586	0	0	0	0	2.14682	0.52634	3.13619	0	2.95274	8.79619	2.33202	0	1.48748	0	0	0	0	0	3.3276	3.75728	0	2.86215	0.516958	0	0	0	0	0	0	0	0	0	2.23695	0	0	0	0	0	0	0	0
6179	LINC01121	1.03942	2.54738	1.29757	1.96319	0.0496242	0.136311	0	3.23493	0	0	0	0	2.10536	0.784047	0	5.90548	6.59714	0	0	0	0	0	0	0	0	3.3276	0	0	20.9891	0	0	0	0	0	0	0.564074	0	0	0	0	0	0	0	0	0	0	0	3.48148
52571	LAIR2	11.7084	2.54722	0.639059	3.98589	6.72e-05	0.00094013	3.33171	11.3223	46.1773	7.60537	2.17777	3.75694	11.5795	43.9067	3.31467	10.3346	172.625	0	5.32431	20.8248	2.89468	74.6975	2.40535	0	0	32.1668	2.50485	1.64002	20.035	1.03392	0	0	0	1.35878	0	2.25629	1.10455	4.59402	1.90068	5.96521	13.6767	0	0	0	0	11.2834	6.84902	6.96297
11322	SEMA5B	2048.68	2.54593	0.432092	5.8921	3.81e-09	6.28e-07	5707.22	8456.93	2258.07	3787.47	236.288	2845.08	2822.76	1877.79	2377.72	6134.32	1809.82	2786.77	4298.05	3932.91	3221.78	2209.27	3978.44	105.728	203.782	2171.81	2797.92	5938.49	5465.75	8532.39	171.281	94.1579	191.96	230.993	166.374	194.605	153.533	258.031	109.289	179.702	211.134	56.2857	262.51	142.276	172.255	143.864	167.801	4333.29
43189	CERS3-AS1	7.19663	2.54536	0.5761	4.41826	9.95e-06	0.000222764	13.3268	23.4533	1.84709	2.53512	2.17777	2.14682	10.5268	3.92024	2.20978	8.85823	27.4881	6.99606	13.3108	19.3373	13.5085	15.1927	0	6.74861	0	70.9887	15.0291	0	19.081	16.5427	2.57565	1.96162	0	0	0	2.82037	0	7.65669	4.75169	0	0	0	0	0	0	0	0	1.16049
31872	AC084117.1	21.4609	2.54397	0.456048	5.57829	2.43e-08	2.55e-06	9.99513	99.4742	1.84709	30.4215	3.26665	66.0148	16.8429	25.8736	10.4965	11.811	281.478	20.9882	54.5742	22.3123	9.64893	73.4315	15.6347	5.62384	8.75137	29.9484	6.26213	29.5203	19.081	25.3309	5.1513	3.92325	6.99854	5.43513	4.40143	0	1.65683	12.2507	5.70203	1.4913	15.3863	0	0	0	9.5697	1.88057	0	4.64198
7609	AC073257.1	6.76119	2.54361	0.551531	4.61191	3.99e-06	0.000112053	3.33171	8.08734	11.0826	25.985	0	14.4911	35.7911	13.3288	6.62934	17.7165	15.3933	8.16207	21.2972	2.97497	15.4383	17.7248	8.41871	0	0	13.3104	0	12.3001	15.2648	8.27133	2.57565	0	0	6.79391	0	0	1.10455	1.53134	0.950338	0	0	0	3.40922	7.20385	2.7342	0	0	12.7654
10892	HTR1F	13.7564	2.53961	0.573072	4.43157	9.35e-06	0.000212449	16.6586	11.3223	20.318	19.6472	0	32.7391	6.84242	3.13619	22.6502	32.4802	14.2938	37.3123	13.3108	17.8498	134.12	120.276	28.8641	0	0	15.5288	2.50485	9.02008	1.9081	2.06783	0	0	11.9975	6.79391	0	2.25629	1.10455	0	0.950338	1.4913	11.9671	8.23694	6.81845	1.80096	2.7342	9.40287	0	20.8889
6759	REG1B	7.43911	2.53904	0.905588	2.80375	0.00505124	0.0243409	13.3268	71.1686	5.54128	1.26756	0	33.2758	2.10536	0	1.10489	38.3856	0	13.9921	5.32431	44.6245	0	5.06424	0	0	0	0	2.50485	0	9.5405	56.8654	12.8782	0	0	1.35878	0	1.12815	0	0	4.75169	0	0	0	0	0	0	0	0	0
51385	AC020907.1	0.753813	2.53759	1.25285	2.02545	0.0428207	0.122385	0	0	5.54128	0	0	1.61012	1.05268	1.56809	0	0	0	0	0	5.94994	0	0	0	0	0	4.4368	12.5243	0	0	0.516958	0	0	0	0	0	0	0	1.53134	0	0	0	0	0	0	0	0	0	0
33139	AP005233.2	32.3516	2.53695	0.93674	2.70828	0.00676332	0.0303194	0	91.3869	132.991	25.3512	0	106.268	166.324	0	44.7481	2.95274	83.5638	68.7946	47.9188	5.94994	1.92979	58.2387	0	0	0	146.414	78.9028	159.081	93.4969	9.8222	0	0	3.99917	2.71756	0	1.12815	2.20911	0	0.950338	0	0	0	0	0	0	0.940287	0	128.815
39677	TRIM9	123.545	2.53567	0.356416	7.11435	1.12e-12	9.31e-10	98.2855	478.77	44.3302	133.728	21.7777	337.588	313.172	189.739	213.244	527.064	248.492	116.601	246.249	199.323	247.013	235.487	76.971	22.4954	8.75137	143.087	130.252	114.801	135.475	773.369	23.1808	11.7697	9.99792	16.3054	12.324	27.0755	23.1956	28.3298	31.8363	43.2477	44.4493	19.2195	34.0922	10.8058	25.9749	13.164	6.84902	157.827
46569	AC126365.1	0.67032	2.53225	1.12384	2.25321	0.024246	0.0800882	0	1.61747	1.84709	0	0	1.07341	5.2634	0	1.10489	2.95274	6.59714	0	0	2.97497	0	5.06424	0	0	0	0	0	1.64002	0	0	0	0	0	0	0	0	0	0	0	0	0	0	0	0	0	0	0	0
8403	AC073636.1	4.71316	2.53078	0.584491	4.32989	1.49e-05	0.000299309	19.9903	14.5572	9.23547	11.4081	0	12.3442	4.73706	8.62452	8.28668	2.95274	8.79619	6.99606	33.2769	0	5.78936	3.79818	9.62138	0	0	17.7472	7.51455	1.64002	1.9081	4.13567	0	0.980812	5.99875	0	0	0.564074	0	9.18803	0	0	4.27397	0	0	0	0	0	3.42451	4.64198
58630	MAGEA10-MAGEA5	0.860133	2.52251	1.04064	2.42401	0.0153501	0.0566875	0	2.4262	0	0	0	5.90377	0.52634	1.56809	0	11.811	4.3981	0	0	0	0.964893	3.79818	0	0	0	0	0	0	1.9081	4.65262	0	0	0	1.35878	0	0	0	0	0.950338	0	0	0	0	0	0	0	0	0
47743	COL1A1	5973.31	2.5191	0.468578	5.37605	7.61e-08	6.05e-06	3528.28	5320.66	4423.79	14448.9	721.93	93384.2	12169.5	4848.55	7239.79	2577.74	7644.99	1406.21	17741.9	2476.66	3896.24	9543.56	1609.18	12271.2	498.828	3472.9	27969.2	3421.89	2416.61	1098.02	154.539	1046.53	7064.53	2046.33	205.106	296.139	187.222	3322.24	1674.97	1286.25	165512	432.439	250.578	228.722	447.042	2808.64	241.428	11893.9
9624	AC037193.1	1.24941	2.51888	1.14566	2.19863	0.0279042	0.0889424	0	3.23493	3.69419	0	0	1.07341	5.2634	18.8171	4.41956	2.95274	3.29857	0	0	0	0.964893	2.53212	0	0	0	4.4368	0	0	0	0	0	0	0	0	0	0	0	0	0	0	0	0	0	0	0	0	0	9.28395
31291	MIR210HG	333.003	2.51627	0.315595	7.97309	1.55e-15	4.03e-12	924.55	715.729	644.636	644.555	26.1332	419.167	404.756	183.467	409.914	661.414	680.605	854.686	547.073	697.63	508.499	305.12	675.902	51.7394	97.5153	835.227	797.795	970.889	997.936	548.493	81.133	109.851	74.9844	63.8628	44.0143	36.1007	39.2116	55.8939	44.6659	16.4043	71.8027	89.2335	34.0922	54.0289	94.3299	83.6855	51.3677	240.222
11574	TF	53.2894	2.51557	0.506236	4.96916	6.72e-07	2.96e-05	44.9781	8.08734	25.8593	6.97159	0	48.8402	597.923	47.0428	7.73423	19.1928	63.7724	1034.25	39.9323	5.94994	45.35	4328.66	1.20267	11.2477	12.502	11.092	20.0388	3.28003	17.1729	85.8151	10.3026	8.82731	3.99917	11.5496	6.162	9.58925	22.6433	15.3134	15.2054	3.72825	13.6767	9.60976	10.2277	21.6116	21.8736	59.2381	6.84902	431.704
29247	AMD1P1	1.35646	2.51466	0.86561	2.90507	0.00367172	0.0190712	3.33171	0	0	0	0	2.14682	8.94778	0	2.20978	0	2.19905	0	0	0	1.92979	2.53212	6.01336	0	0	6.65519	0	1.64002	3.8162	13.9579	0	0	0	0	0	1.12815	1.10455	0	0	0	1.70959	0	0	0	0	0	0	0
18697	AL121936.1	1.07593	2.51391	1.0822	2.32296	0.0201811	0.0697346	6.66342	1.61747	0	10.7743	2.17777	0	0	0	1.65734	0	0	0	2.66215	0	0	0	0	0	0	0	16.2815	1.64002	1.9081	1.03392	0	0	0	2.71756	0	0	0	0	0	1.4913	0	0	0	0	0	0	0	0
15021	AC097534.2	81.7171	2.51072	0.281065	8.93286	4.15e-19	4.36e-15	168.251	182.774	135.761	118.517	15.2444	165.842	141.059	68.9962	91.1534	106.299	278.18	181.898	127.783	107.099	129.296	210.166	156.347	8.99815	15.0024	124.23	140.272	153.341	221.34	287.946	25.7565	22.5587	17.9963	16.9848	12.324	11.2815	17.6729	32.1581	17.1061	18.6413	47.8685	19.2195	6.81845	1.80096	16.4052	11.2834	27.3961	95.1605
46545	AC015818.2	1.4693	2.50745	1.02484	2.44667	0.0144183	0.0541293	0	1.61747	0	1.26756	0	1.07341	0	6.27238	1.10489	2.95274	29.6871	2.33202	0	0	0	0	0	0	0	0	5.0097	0	9.5405	1.03392	0	0	0	0	0	0	0	0	0.950338	0.745651	3.41918	0	0	0	0	0	0	0
55777	AC004832.4	1.57208	2.50434	0.595256	4.20718	2.59e-05	0.000457555	0	3.23493	1.84709	4.43646	3.26665	4.29365	1.57902	2.35214	2.20978	0	4.3981	0	0	13.3874	6.75425	1.26606	1.20267	2.24954	1.2502	0	2.50485	1.64002	3.8162	4.65262	0	1.96162	0.999792	0	0	0	1.65683	1.53134	0.950338	0	0	0	0	0	0	0	0	0
28119	BAAT	8.69856	2.50432	0.564445	4.43679	9.13e-06	0.00020935	0	77.6384	12.9297	1.26756	0	4.83035	13.6848	3.13619	11.0489	2.95274	3.29857	66.4626	31.9459	26.7747	42.4553	0	12.0267	2.24954	5.00078	25.5116	0	6.56006	1.9081	3.61871	0	3.92325	0	1.35878	1.76057	8.4611	3.86594	6.89102	0.950338	2.9826	0	0	3.40922	7.20385	0	7.5223	6.84902	2.32099
25707	AC104966.1	2.63237	2.50281	0.826846	3.02694	0.00247043	0.0141523	9.99513	8.08734	0	2.53512	0	2.14682	9.47412	0	4.41956	2.95274	0	2.33202	0	5.94994	0	10.1285	0	0	0	13.3104	2.50485	0	9.5405	24.297	0	0	1.99958	0	0	1.12815	0	0	0	5.96521	0	0	0	0	0	0	0	4.64198
22130	ELDR	4.18045	2.50223	0.892685	2.80304	0.00506238	0.0243822	0	11.3223	25.8593	5.07024	0	3.22024	4.21072	0.784047	0	0	49.4786	4.66404	0	11.8999	5.78936	0	4.81069	0	0	0	18.7864	16.4002	5.7243	2.06783	0	0	0	0	0	0	0	6.12535	0	0	0	0	0	0	0	0	0	1.16049
50691	C19orf67	13.0846	2.49618	0.645381	3.86775	0.000109843	0.00134385	63.3025	0	0	6.97159	4.35554	23.0784	10.5268	1.56809	24.86	0	0	32.6483	2.66215	5.94994	11.5787	17.7248	9.62138	0	0	62.1151	15.0291	6.56006	216.569	17.5766	10.3026	0	0.999792	4.75574	1.76057	1.12815	3.31366	0	2.37585	2.23695	0	0	0	0	13.671	0	3.42451	6.96297
8330	AC106900.1	1.54895	2.49535	1.26645	1.97035	0.0487983	0.1347	0	27.4969	15.7003	8.23915	0	2.68353	0	1.56809	0	0	0	0	0	0	0	0	0	0	0	2.2184	0	0	0	4.65262	0	0	0	0	0	1.12815	0.552277	0	0	0	0	0	0	0	5.4684	0	0	4.64198
51887	CEACAM20	1.00766	2.49429	1.11233	2.24239	0.0249359	0.0818857	0	0	1.84709	2.53512	0	2.14682	6.31608	10.9767	0	2.95274	8.79619	0	0	0	0	0	3.60802	0	0	0	0	0	1.9081	0	0	0	0	0	0	0	0	0.765669	0	0	0	0	0	0	0	0	0	4.64198
23020	TFR2	35.985	2.49069	0.550821	4.52177	6.13e-06	0.000154684	66.6342	26.6882	14.7767	19.0134	2.17777	1148.55	36.3175	47.8269	32.0418	94.4877	39.5829	71.1267	10.6486	104.124	15.4383	474.772	12.0267	1.12477	0	56.5691	46.3397	21.3202	187.948	68.2385	6.43912	5.88487	6.99854	6.79391	1.76057	87.9955	2.20911	6.12535	12.3544	11.1848	41.0301	5.49129	0	0	0	0.940287	0	34.8148
12031	LINC02067	0.696812	2.49037	1.06301	2.34274	0.0191427	0.0671634	3.33171	0	0	0.633781	0	2.68353	7.8951	1.56809	0	0	2.19905	2.33202	0	0	0	0	4.81069	0	0	0	0	0	3.8162	2.06783	0	0.980812	0	0	0	1.12815	0	0	0	0	0	0	0	0	0	0	0	0
8968	LINC01614	2.76933	2.48762	0.708208	3.51256	0.000443817	0.00386578	6.66342	0	0.923547	2.53512	0	45.0833	4.21072	1.56809	4.41956	0	2.19905	0	10.6486	0	7.71915	5.06424	0	2.24954	0	4.4368	12.5243	0	1.9081	1.55087	0	1.96162	0	1.35878	0	0	0	2.29701	1.90068	2.9826	89.7534	0	0	0	0	1.88057	0	4.64198
34874	KLRC4	3.27216	2.48743	0.776033	3.20532	0.00134911	0.00894839	0	0.808734	14.7767	4.43646	2.17777	3.75694	6.84242	36.0662	2.76223	0	9.89572	9.32809	3.99323	20.8248	3.85957	0	10.8241	0	0	1.1092	0	0	0	2.58479	2.57565	0	0	0	0	0.564074	0	2.29701	0.950338	0.745651	12.8219	0	0	0	0	0	0	0
44040	HS3ST2	117.288	2.48689	0.710633	3.49954	0.000466065	0.00401402	136.6	35.5843	222.575	195.204	2.17777	206.632	426.336	329.3	1154.61	0	26.3886	219.21	565.708	71.3992	28.9468	458.314	21.6481	4.49907	0	214.075	237.961	96.7609	51.5187	71.3402	5.1513	3.92325	7.99833	5.43513	1.76057	1.12815	1.10455	15.3134	5.70203	8.94781	303.452	2.74565	0	3.60193	0	11.2834	0	41.7778
11072	AC063944.3	0.924816	2.48578	0.902076	2.75562	0.00585809	0.0273033	0	0	5.54128	3.80268	4.35554	0	1.05268	7.84047	3.31467	1.47637	4.3981	2.33202	0	0	0	0	0	0	0	0	2.50485	0	1.9081	1.03392	0	0	1.99958	0	0	0	0	0	0.950338	0	0	0	0	0	0	1.88057	0	0
24083	MNX1-AS2	0.621648	2.48473	1.04584	2.37582	0.0175101	0.0627578	0	1.61747	3.69419	1.26756	2.17777	0	5.78974	0.784047	3.31467	0	0	1.16601	0	0	0	1.26606	0	0	0	0	0	2.46002	4.77025	0	0	0	0	0	0	0	0	1.53134	0	0	0	0	0	0	0	0	0	0
27626	BTF3P4	1.17951	2.48079	1.15014	2.15694	0.0310101	0.0963038	0	6.46987	0	0	6.5333	0	0	4.70428	1.10489	17.7165	2.19905	0	0	0	0	0	0	0	0	8.87359	0	0	0	1.03392	0	0	0	0	0	1.12815	0	0	0	1.4913	0	0	0	3.60193	0	0	0	0
24202	ANGPT2	582.159	2.47576	0.459455	5.38847	7.11e-08	5.78e-06	506.42	323.493	3785.62	567.234	10.8888	1320.83	1183.74	336.356	539.186	798.717	383.734	738.085	2300.1	602.431	493.061	3932.38	2049.35	101.229	67.5106	1312.18	795.29	440.344	367.309	730.462	23.1808	17.6546	358.925	176.642	21.1268	30.46	14.3592	265.687	114.991	25.3521	253.019	79.6237	40.9107	18.0096	87.4944	209.684	15.4103	1627.01
57941	AL034399.1	0.7162	2.47492	1.06819	2.31693	0.0205073	0.0705738	0	0.808734	0	1.26756	0	4.83035	0	0	0.552445	0	1.09952	4.66404	1.33108	0	4.82447	2.53212	0	0	0	0	0	0	3.8162	5.16958	0	0	0	0	0	0	0	0	0	0	0	0	0	0	0	0	0	3.48148
10515	ITIH3	201.867	2.473	0.568855	4.34733	1.38e-05	0.000282049	23.322	2172.26	1.84709	57.0403	41.3776	32.2024	114.742	15.6809	24.3076	14.7637	35.1848	30.3163	7.98646	26.7747	23.1574	690.003	2.40535	15.7468	46.2572	2206.2	2562.46	8.20008	49.6106	8.27133	30.9078	29.4244	71.985	44.1604	38.7326	24.2552	39.7639	93.4116	29.9357	35.7912	43.5945	35.6934	49.4338	19.8106	32.8104	30.0892	51.3677	291.284
32715	LRRC10B	36.1444	2.47252	0.401517	6.15794	7.37e-10	1.7e-07	93.2879	53.3764	36.0183	159.713	6.5333	75.1388	23.159	6.27238	223.188	62.0076	32.9857	16.3241	53.2431	8.92491	54.034	27.8533	38.4855	29.244	37.5059	33.276	265.514	63.9606	55.3349	13.9579	2.57565	17.6546	1.99958	9.51148	8.80285	1.12815	4.97049	3.06268	3.80135	0	11.9671	8.23694	0	25.2135	8.2026	13.164	27.3961	34.8148
52585	AC243962.1	1.70412	2.46921	0.861677	2.86559	0.00416238	0.0210014	9.99513	0.808734	4.61773	0.633781	2.17777	1.07341	4.73706	3.13619	2.20978	0	14.2938	2.33202	3.99323	17.8498	0	0	0	0	0	0	0	1.64002	0.95405	0	0	0	0	0	0	0	0	0	0.475169	0	2.56438	0	0	0	0	0	0	1.16049
24616	AC105910.1	0.688072	2.46878	1.00063	2.46722	0.0136166	0.0517992	0	0	0	0.633781	0	4.29365	1.05268	1.56809	0.552445	0	4.3981	0	0	5.94994	0	2.53212	3.60802	0	0	0	0	0	5.7243	1.03392	0	0	0	0	0	1.12815	0.552277	0	0	0	0	0	0	0	0	0	0	0
24100	AC005481.1	1.09795	2.46806	0.763016	3.23461	0.0012181	0.0082947	3.33171	0	5.54128	2.53512	4.35554	1.07341	0	1.56809	5.52445	7.38185	2.19905	2.33202	0	0	0.964893	2.53212	1.20267	0	0	1.1092	3.75728	0	0	1.55087	0	0	0	0	0	0	2.20911	0	0	1.4913	0	0	0	0	0	0	0	0
31262	AC136475.3	243.806	2.46748	0.543154	4.54287	5.55e-06	0.000143069	2425.49	738.374	55.4128	1247.28	56.622	105.731	75.2667	601.364	32.0418	59.0548	194.616	1709.37	650.897	35.6996	33.7713	20.257	242.94	33.7431	15.0024	46.5864	81.4076	19.6802	1090.48	339.641	39.9226	19.6162	159.967	110.741	19.3663	12.4096	17.6729	141.649	87.9063	17.15	98.3014	46.676	32.3876	10.8058	0	115.655	0	47.5803
45605	AC009154.1	0.75722	2.46678	1.10674	2.22888	0.0258219	0.0839545	0	0	0	5.07024	0	10.7341	1.05268	0	0	0	2.19905	2.33202	0	0	1.92979	0	0	0	0	6.65519	2.50485	0	0.95405	0	0	0	0	0	0	1.12815	0	0.765669	0	0	0	0	0	0	0	0	0	0
44830	MMP2-AS1	29.193	2.46635	0.822345	2.99917	0.00270715	0.0151877	13.3268	77.6384	28.63	0	0	31.6657	164.218	523.744	10.4965	2.95274	64.8719	9.32809	5.32431	108.586	21.2277	5.06424	16.8374	0	0	64.3335	5.0097	6.56006	22.8972	4.65262	0	1.96162	3.99917	0	5.28171	1.12815	1.10455	36.7521	3.80135	2.9826	133.348	0	0	0	0	0	0	2.32099
33153	AP003555.1	1.08505	2.46558	0.818781	3.01128	0.0026015	0.0147262	0	3.23493	2.77064	0	0	1.61012	2.6317	0	2.20978	0	4.3981	0	5.32431	0	3.85957	5.06424	9.62138	0	0	2.2184	0	1.64002	1.9081	0	0	0	1.99958	1.35878	0	1.12815	1.10455	0	0	0	0	0	0	0	0	0	0	0
1453	BEST4	31.978	2.46239	0.503062	4.8948	9.84e-07	3.99e-05	6.66342	206.227	12.0061	8.87293	2.17777	62.2579	19.4746	16.465	16.0209	295.274	74.7676	20.9882	119.797	14.8748	55.9638	11.3945	7.21604	4.49907	0	6.65519	18.7864	1.64002	28.6215	288.463	15.4539	23.5395	0	9.51148	5.28171	8.4611	3.31366	17.6104	11.8792	7.45651	13.6767	2.74565	27.2738	0	2.7342	7.5223	5.13677	16.2469
30043	AL450311.1	2.26149	2.46206	0.703961	3.49744	0.000469753	0.00403585	3.33171	3.23493	1.84709	1.26756	0	0	4.21072	14.8969	2.20978	0	4.3981	6.99606	0	1.48748	13.5085	6.3303	0	0	0	8.87359	2.50485	9.02008	5.7243	2.06783	9.01477	0	0	0	0	0	0	1.53134	0.950338	0	0	0	0	0	0	0	0	0
12215	LINC02015	86.9342	2.46199	0.535896	4.59415	4.35e-06	0.000119878	231.554	204.61	31.4006	20.281	2.17777	39.7162	154.744	297.938	206.614	273.129	208.91	30.3163	86.52	41.6496	46.3149	165.854	12.0267	4.49907	0	19.9656	42.5825	41.8204	566.706	800.768	23.1808	5.88487	0	9.51148	8.80285	13.5378	9.94098	14.5477	10.4537	29.826	0.854794	8.23694	13.6369	12.6067	8.2026	20.6863	3.42451	256.469
23575	STRA8	76.686	2.46148	0.425756	5.78143	7.41e-09	1.06e-06	451.447	77.6384	40.6361	171.755	10.8888	50.9871	172.113	206.204	78.4472	75.2949	351.848	237.866	129.115	34.2121	34.7362	89.8902	24.0535	11.2477	0	260.662	184.107	8.20008	127.843	285.361	33.4834	20.597	0.999792	7.4733	11.4437	16.9222	37.5548	9.9537	10.4537	11.1848	8.54794	20.5923	15.3415	19.8106	0	8.46258	5.13677	67.3087
54943	AP001057.1	2.14586	2.46148	0.707611	3.47858	0.000504083	0.00425453	1.66586	1.61747	6.46483	5.07024	0	3.22024	1.05268	7.05643	0	0	0	11.6601	10.6486	0	11.5787	2.53212	12.0267	2.24954	0	0	2.50485	4.92005	3.8162	0	2.57565	0	0	0	0	0	1.65683	1.53134	0	0.745651	2.56438	0	0	0	0	0	0	0
18745	AL009179.2	23.741	2.45987	0.455931	5.39526	6.84e-08	5.67e-06	16.6586	4.8524	120.985	55.7727	7.62219	40.7897	44.7389	37.6343	18.2307	88.5823	27.4881	9.32809	82.5268	14.8748	1.92979	53.1745	7.21604	10.1229	2.50039	11.092	67.631	142.681	98.2671	1.03392	0	1.96162	5.99875	6.11452	5.28171	1.12815	2.20911	31.3924	19.4819	2.9826	20.5151	5.49129	0	0	13.671	11.2834	0	13.9259
53891	AL139351.1	2.20296	2.45968	0.998786	2.46267	0.0137905	0.0522838	6.66342	0	14.7767	0	0	2.68353	16.3165	6.27238	0	0	15.3933	0	0	0	0	12.6606	0	0	0	12.2012	0	0	0	2.06783	0	0	0	0	1.76057	0	0	0	0.950338	0	3.41918	0	0	3.60193	0	0	0	3.48148
56915	TATDN2P1	0.988392	2.45927	1.03195	2.38314	0.0171656	0.0618187	0	3.23493	1.84709	2.53512	0	0.536706	0	0	0	2.95274	4.3981	4.66404	0	0	1.92979	7.59636	0	8.99815	0	0	0	0	0	2.06783	0	0	0	0	0	0	0	0	0	0	0	0	0	0	0	0	0	4.64198
52042	AC010519.1	1.6539	2.45814	0.688531	3.57012	0.000356813	0.00329284	3.33171	0	0.923547	3.1689	0	7.51388	3.15804	5.48833	1.10489	1.47637	15.3933	6.99606	3.99323	5.94994	0.964893	0	2.40535	0	0	0	1.25243	2.46002	1.9081	1.03392	0	0	0	0	0	0	0.552277	4.59402	0.475169	0	0	0	0	0	0	0	0	1.16049
34875	KLRC3	2.85351	2.45492	0.712459	3.4457	0.000569586	0.00464031	3.33171	0.808734	3.69419	1.26756	0	3.22024	6.84242	38.4183	3.31467	2.95274	17.5924	8.16207	7.98646	10.4124	0.964893	1.26606	0	0	0	3.3276	0	0	0	2.58479	0	0	0	1.35878	0	0	0	3.82835	0.950338	0	4.27397	0	3.40922	0	0	0	0	2.32099
39834	LINC01500	1.20552	2.45016	0.976692	2.50863	0.01212	0.0475363	0	0	0	3.80268	1.08888	19.8581	6.31608	1.56809	4.97201	0	0	0	2.66215	0	0	0	0	0	0	4.4368	2.50485	0	1.9081	0	0	0	0	0	0	0	0	0	0.950338	0	1.70959	2.74565	0	0	0	0	0	2.32099
30491	PPP1R3C	800.117	2.44705	0.40178	6.09052	1.13e-09	2.33e-07	976.191	1128.18	319.547	819.478	97.9996	757.292	1180.58	465.724	984.457	369.093	2115.48	409.27	843.903	593.506	648.408	2576.43	1251.98	128.224	127.52	5584.82	861.669	707.667	7886.18	1618.6	90.1477	74.5417	105.978	265.642	142.606	97.0207	79.5279	94.943	153.955	86.4955	63.2548	137.282	112.504	108.058	179.09	186.177	226.018	1948.47
28498	AL358074.1	0.742623	2.44701	1.14139	2.14389	0.0320415	0.098644	0	1.61747	0	6.33781	0	3.22024	1.05268	1.56809	7.73423	0	0	0	0	0	0	0	0	0	0	0	7.51455	1.64002	0	2.06783	0	0	0	2.03817	0	0	0	0	0	0	0.854794	0	0	0	0	0	0	0
3506	AL365181.3	57.8778	2.44369	0.491089	4.97606	6.49e-07	2.89e-05	81.6269	35.5843	58.1834	27.8863	15.2444	47.7668	231.59	80.7569	33.1467	270.176	79.1657	53.6365	49.2499	98.174	19.2979	143.065	33.6748	10.1229	0	214.075	147.786	316.523	46.7484	252.276	2.57565	3.92325	6.99854	6.79391	2.64086	2.25629	7.73187	6.89102	21.3826	23.1152	1.70959	8.23694	11.9323	0	10.9368	3.76115	0	34.8148
33440	AP002957.1	2.55352	2.44316	1.0661	2.29168	0.0219243	0.0741703	0	25.8795	0	0	0	1.07341	7.36876	4.70428	2.76223	17.7165	0	0	13.3108	2.97497	0	0	0	0	0	4.4368	0	0	0	23.7801	0	0	0	1.35878	0	0	1.10455	2.29701	0	0	6.83836	0	0	0	0	0	0	6.96297
16625	AC114316.1	13.4309	2.44176	0.560322	4.35779	1.31e-05	0.000272634	6.66342	8.08734	3.69419	27.8863	0	6.97718	2.10536	3.13619	41.9858	0	5.49762	151.581	57.2363	0	35.7011	2.53212	60.1336	6.74861	0	15.5288	23.7961	48.3804	24.8053	10.3392	5.1513	1.96162	0	4.07635	3.52114	8.4611	5.52277	0	0.950338	8.94781	0	2.74565	3.40922	7.20385	0	0	10.2735	2.32099
18058	FAM153A	111.531	2.44134	0.412512	5.91823	3.25e-09	5.69e-07	494.759	195.714	52.6422	101.405	8.71107	216.293	485.286	7.84047	185.622	11.811	144.038	792.887	417.958	17.8498	1.92979	12.6606	224.9	11.2477	72.5114	303.921	27.5534	230.422	116.394	385.651	59.2399	31.386	19.9958	10.8703	63.3805	70.5092	37.0025	14.5477	35.6377	18.6413	10.2575	48.0488	35.7969	70.2376	31.4433	12.2237	10.2735	6.96297
33145	LINC01488	2.64118	2.43596	0.549586	4.43235	9.32e-06	0.000212362	6.66342	3.23493	3.69419	6.33781	0	3.22024	3.15804	0	4.41956	2.95274	5.49762	9.32809	0	2.97497	1.92979	7.59636	12.0267	0	0	11.092	7.51455	4.92005	9.5405	1.03392	0	0	1.99958	1.35878	0	0	1.10455	3.06268	0	0.745651	0	0	0	3.60193	0	0	0	0
24948	HTRA4	40.8207	2.43326	0.750109	3.24387	0.00117917	0.00809895	0	28.3057	110.826	13.9432	2.17777	53.6706	218.431	587.252	87.8388	0	86.8624	41.9764	113.142	43.137	4.82447	121.542	4.81069	4.49907	0	33.276	2.50485	26.2402	54.3808	12.924	0	0	5.99875	1.35878	0	2.25629	2.20911	6.89102	3.80135	3.72825	80.3507	2.74565	0	0	0	0	0	41.7778
12832	PPP2R2C	65.1872	2.43301	0.822628	2.9576	0.00310043	0.0168477	3.33171	361.504	19.3945	5.07024	17.4221	5.36706	276.329	0	2.20978	2.95274	23.09	4.66404	5.32431	0	0	572.259	0	6.74861	7.50118	110.92	90.1746	0	1089.52	36.1871	0	1.96162	13.9971	4.07635	15.8451	12.9737	18.7774	6.12535	24.7088	14.913	0	0	23.8646	18.0096	0	24.4475	6.84902	280.84
7187	UBTFL6	5.12915	2.43086	0.594855	4.08648	4.38e-05	0.000674509	9.99513	4.8524	20.318	10.1405	1.08888	6.97718	2.10536	0	27.6223	0	2.19905	17.4902	15.9729	5.94994	28.9468	7.59636	24.0535	0	0	4.4368	2.50485	6.56006	5.7243	3.10175	0	1.96162	1.99958	1.35878	0	0.564074	0	1.53134	0.950338	0	1.70959	0	0	0	2.7342	0	0	20.8889
40366	LINC01146	9.4255	2.42982	0.646044	3.76107	0.000169188	0.00186582	16.6586	8.89607	15.7003	3.80268	0	18.248	50.5287	100.358	6.0769	2.95274	34.0852	9.32809	5.32431	31.2372	16.4032	17.7248	20.4454	0	0	6.65519	0	1.64002	11.4486	5.16958	5.1513	0	0	4.75574	0	0	1.65683	12.2507	6.65237	0.745651	20.5151	0	0	0	0	0	0	8.12346
10937	AC109782.1	3.36649	2.42825	0.795679	3.05179	0.00227479	0.0132926	16.6586	1.61747	40.6361	5.07024	0	18.7847	2.10536	0	0	11.811	0	0	1.33108	2.97497	0	2.53212	0	0	5.00078	2.2184	2.50485	0	5.7243	17.0596	0	0	0	0	0	0.564074	0	1.53134	0.950338	2.9826	0	0	0	0	0	0	0	4.64198
14350	KLHL2P1	7.76276	2.42742	0.470683	5.15723	2.51e-07	1.47e-05	11.661	26.6882	3.69419	17.7459	0	19.3214	20.0009	3.13619	11.0489	2.95274	12.0948	6.99606	13.3108	25.2872	14.4734	21.523	12.0267	2.24954	0	17.7472	2.50485	6.56006	51.5187	10.8561	0	3.92325	0	4.75574	1.76057	6.20481	2.20911	0.765669	1.90068	0	0	0	0	3.60193	0	0.940287	0	2.32099
51589	AC011455.1	0.957758	2.42406	0.879139	2.75732	0.00582782	0.0271864	0	4.04367	0	1.26756	3.26665	0	2.10536	7.05643	0.552445	1.47637	7.69667	0	1.33108	2.97497	0	0	0	0	0	8.87359	0	0	0	0.516958	0	0	0.999792	0.679391	0	0	0	0.765669	1.42551	0	0	0	0	0	0	0.940287	0	0
45892	HASPIN	15.0473	2.42369	0.594278	4.07839	4.53e-05	0.000692984	23.322	18.6009	1.84709	11.4081	0	18.248	13.6848	247.759	7.18179	23.6219	75.8672	27.9843	5.32431	14.8748	9.64893	35.4497	7.21604	0	0	7.76439	17.534	0	20.9891	21.1953	1.28782	1.96162	1.99958	5.43513	0	1.12815	0	13.782	9.02821	5.21956	108.559	0	0	0	0	9.40287	0	23.2099
21513	AC019117.1	28.7458	2.42319	0.438724	5.52328	3.33e-08	3.28e-06	23.322	20.2183	7.38837	21.5485	2.17777	6.44047	53.1604	32.1459	76.7899	2.95274	391.431	9.32809	113.142	120.486	14.4734	60.7709	0	10.1229	7.50118	46.5864	12.5243	35.2603	48.6565	48.5941	15.4539	1.96162	1.99958	5.43513	4.40143	7.33296	7.73187	29.0954	33.737	5.21956	7.69315	4.11847	6.81845	14.4077	0	8.46258	6.84902	2.32099
34919	PRB3	0.869928	2.42199	0.878023	2.75846	0.00580736	0.027103	0	0	0.923547	0	0	3.22024	0.52634	3.13619	0	0	2.19905	3.49803	7.98646	0	0	0	1.20267	0	7.50118	2.2184	2.50485	0	0	1.55087	0	1.96162	0	0	0	0	0	0	0	0	0.854794	0	0	0	0	0	0	0
8304	DLX1	7.38082	2.42186	0.583185	4.15282	3.28e-05	0.00054719	19.9903	0	13.8532	60.8429	0	6.44047	8.94778	6.27238	23.2027	11.811	4.3981	9.32809	29.2837	5.94994	1.92979	12.6606	4.81069	0	1.2502	13.3104	27.5534	27.8803	7.6324	2.06783	0	0	7.99833	2.71756	1.76057	0	1.10455	0	0.950338	3.72825	10.2575	0	0	0	0	0	0	16.2469
42285	AC013553.4	1.46356	2.42093	1.01857	2.37678	0.0174643	0.0626507	0	1.61747	0.923547	3.80268	2.17777	0	0	0	1.10489	5.90548	13.1943	2.33202	5.32431	0	0	0	0	0	0	0	20.0388	1.64002	1.9081	0	0	1.96162	5.99875	0	0	0	0	0	0	0	0	0	0	0	0	0	0	2.32099
3507	AL590666.2	13.0096	2.41626	0.522864	4.6212	3.82e-06	0.000108446	19.9903	15.3659	4.61773	16.4783	0	8.05059	53.1604	14.1129	15.4685	64.9603	6.59714	9.32809	30.6148	46.112	7.71915	6.3303	13.2294	4.49907	0	24.4024	28.8058	69.7006	41.0241	24.297	0	1.96162	1.99958	1.35878	1.76057	3.38444	2.76138	0	5.22686	5.21956	0.854794	0	0	0	1.3671	0	0	6.96297
6585	ADD2	53.6714	2.41161	0.589922	4.08802	4.35e-05	0.00067136	29.9854	386.575	24.0122	11.4081	13.0666	92.8501	165.797	116.039	11.6013	268.7	61.5733	25.6522	39.9323	127.924	28.9468	25.3212	26.4588	4.49907	0	119.793	20.0388	1.64002	460.806	105.459	0	1.96162	13.9971	5.43513	1.76057	0	4.41821	14.5477	15.2054	3.72825	18.8055	0	3.40922	0	13.671	11.2834	0	197.284
52930	AL121899.1	0.995154	2.41015	1.11412	2.16327	0.0305205	0.0950583	3.33171	2.4262	0	0	0	2.14682	1.05268	0	0.552445	0	7.69667	0	5.32431	0	0	3.79818	0	0	0	11.092	0	0	0	2.06783	0	0	0	0	0	0	0	0	0	0	0	0	0	0	0	0	0	0
57036	SLC38A5	201.077	2.40796	0.545883	4.41113	1.03e-05	0.000227567	19.9903	2252.32	66.4954	33.5904	57.7109	2418.4	1630.08	225.806	60.2165	308.562	68.1705	25.6522	37.2702	101.149	11.5787	48.1103	8.41871	20.2458	32.5051	502.467	41.33	11.4801	66.7835	72.3741	7.72695	45.1173	62.9869	46.878	11.4437	9.02518	21.5388	75.8013	55.1196	13.4217	176.088	65.8955	6.81845	3.60193	23.2407	67.7007	13.698	410.815
26872	CDKN2B-AS1	17.5444	2.40682	0.554966	4.33688	1.45e-05	0.000292355	16.6586	19.4096	23.0887	16.4783	0	127.736	61.5818	44.6907	28.7271	4.42911	81.3648	10.4941	2.66215	2.97497	30.8766	37.9818	9.62138	0	0	16.638	61.3688	14.7601	23.8512	73.4081	0	0	1.99958	0	1.76057	1.12815	2.20911	6.12535	5.70203	8.94781	10.2575	0	3.40922	3.60193	0	0.940287	0	20.8889
21027	AL078604.2	11.5103	2.40645	0.571844	4.20822	2.57e-05	0.000455952	3.33171	35.5843	9.23547	6.33781	0	11.2708	27.896	4.70428	0	50.1966	73.6681	18.6562	0	53.5494	3.85957	15.1927	4.81069	4.49907	0	97.6095	12.5243	9.84009	5.7243	17.5766	2.57565	0	0	6.79391	0	1.12815	1.10455	6.12535	0.950338	2.9826	15.3863	0	0	0	0	5.64172	0	15.0864
11892	AC117394.2	0.995071	2.40431	0.79116	3.03897	0.00237389	0.0137323	3.33171	0	0.923547	2.53512	0	2.68353	0.52634	4.70428	1.65734	0	0	10.4941	2.66215	4.46245	1.92979	0	0	0	0	0	0	2.46002	0	3.10175	0	0	0	0	0	0	0.552277	0	0.475169	1.4913	0	0	0	0	0	0	0	2.32099
43223	AC090164.3	0.791638	2.40339	1.16003	2.07183	0.0382811	0.112527	0	1.61747	0	0	0	0	2.10536	1.56809	0	0	8.79619	0	0	0	0	0	4.81069	2.24954	0	2.2184	0	8.20008	0.95405	0	2.57565	0	0	0	0	0	0	0	0	0	0	0	0	0	0	0	0	0
13786	CXCL11	49.3683	2.40257	0.496098	4.84293	1.28e-06	4.89e-05	16.6586	117.266	588.299	75.4199	8.71107	78.8958	88.4252	256.384	18.7831	8.85823	21.9905	295.001	10.6486	95.199	148.594	7.59636	45.7016	4.49907	2.50039	14.4196	30.0582	9.84009	19.081	28.9497	0	11.7697	20.9956	5.43513	3.52114	1.12815	3.31366	10.7194	6.65237	11.9304	56.4164	19.2195	0	0	19.1394	18.8057	6.84902	34.8148
1280	AL033527.3	8.10562	2.40201	0.577126	4.16202	3.15e-05	0.00053015	104.949	25.8795	1.84709	5.07024	0	1.07341	11.5795	7.84047	5.52445	11.811	12.0948	0	0	20.8248	0	27.8533	2.40535	2.24954	0	4.4368	37.5728	19.6802	15.2648	11.3731	2.57565	0	5.99875	3.39696	1.76057	4.51259	2.20911	4.59402	3.32618	1.4913	0.854794	0	0	0	0	0	0	2.32099
21157	KIF25-AS1	14.271	2.40157	0.992978	2.41856	0.0155822	0.0573697	104.949	0	1.84709	0	4.35554	74.0654	0	0	0	0	4.3981	0	5.32431	26.7747	49.2096	108.881	0	0	0	4.4368	0	191.062	0	0	9.01477	0	0	8.83209	1.76057	3.94852	6.62732	0	2.37585	0	0	5.49129	17.0461	0	21.8736	0	0	4.64198
37228	SCARB1	3024.64	2.40108	0.439888	5.4584	4.8e-08	4.35e-06	6336.91	3890.01	7490.89	7604.1	486.731	1298.83	3691.75	2031.47	1623.08	2286.9	17675.9	4037.9	4983.55	2763.75	4784.91	13510.1	5057.24	236.201	240.038	3769.06	3788.59	10112.3	8246.81	6121.82	410.816	269.723	160.966	323.39	361.797	268.499	234.718	206.731	268.946	322.121	749.655	225.143	202.849	201.708	157.216	264.221	268.824	5699.19
138	GABRD	136.122	2.398	0.741047	3.23596	0.00121235	0.00826947	381.481	232.915	758.232	297.243	4.35554	251.178	69.4769	21.9533	227.607	212.597	192.417	93.2809	413.965	47.5995	542.27	230.423	336.748	0	0	250.679	186.611	439.524	227.064	73.925	5.1513	0	3.99917	15.626	12.324	1.12815	1.10455	9.18803	5.70203	4.4739	27.3534	2.74565	0	0	2.7342	0	0	811.186
50530	ELAVL3	3.953	2.39701	0.91042	2.63286	0.00846696	0.0360324	3.33171	0	0	12.0418	2.17777	4.29365	1.05268	0	7.73423	20.6692	6.59714	0	0	0	9.64893	5.06424	0	0	0	0	57.6116	29.5203	0	0	0	0	1.99958	2.71756	0	0	0	1.53134	0.950338	0	0	0	0	0	8.2026	3.76115	0	0
13097	LINC02473	6.18543	2.39274	0.750287	3.1891	0.00142717	0.00933817	13.3268	0	0	22.1823	2.17777	4.83035	24.2117	0	11.6013	0	0	17.4902	7.98646	0	24.1223	0	84.1871	0	0	7.76439	17.534	8.20008	3.8162	0	0	0	0	0.679391	1.76057	0	1.10455	1.53134	2.85102	0	0	8.23694	0	0	2.7342	3.76115	0	0
38891	AL589743.5	2.67653	2.39227	0.935749	2.55653	0.0105721	0.0427597	0	8.89607	3.69419	6.33781	0	40.7897	0	0	1.10489	0	0	0	13.3108	0	1.92979	0	0	0	0	8.87359	7.51455	0	0	15.5087	0	0	0	1.35878	0	2.25629	0	1.53134	0	0	5.12877	0	0	0	0	0	0	0
23716	TRBV4-1	5.50115	2.39117	0.773677	3.09065	0.00199716	0.0120692	6.66342	75.2122	5.54128	19.6472	0	2.14682	1.05268	47.8269	0.552445	1.47637	10.9952	2.33202	0	32.7247	0.964893	1.26606	0	0	0	5.54599	1.25243	0	5.7243	1.55087	0	0	0	1.35878	0	0	0	12.2507	5.70203	2.23695	5.12877	0	0	0	0	0.940287	0	0
1095	HPCA	21.1682	2.39075	0.497721	4.8034	1.56e-06	5.68e-05	78.2952	20.2183	3.69419	22.1823	4.35554	29.5188	22.6326	7.84047	10.4965	23.6219	61.5733	18.6562	11.9797	10.4124	30.8766	46.8442	40.8909	0	0	9.98279	60.1164	109.061	56.2889	172.664	7.72695	0	0	4.75574	7.04228	1.12815	0.552277	3.06268	1.42551	3.72825	0	1.37282	6.81845	7.20385	2.7342	9.40287	0	46.4198
31853	SAA3P	1.86592	2.38687	1.18813	2.00893	0.0445447	0.125884	0	2.4262	0	0	0	0	0	0.784047	1.10489	0	0	0	0	19.3373	0	36.7157	0	0	0	100.937	2.50485	0	2.86215	9.30525	0	0	0	0	0	0	0	0	1.42551	0	0	0	0	0	0	0	0	0
21134	AL121935.2	2.75273	2.38397	0.592895	4.02089	5.8e-05	0.000840683	0	4.04367	0	3.80268	0	3.22024	4.73706	3.92024	3.86712	8.85823	4.3981	19.8222	9.31754	0	6.75425	3.79818	2.40535	0	0	0	1.25243	14.7601	5.7243	10.8561	0	0	0	0	0	1.12815	1.10455	1.53134	0.950338	1.4913	0	0	0	0	0	0	0	0
282	AL358876.1	1.10533	2.38062	1.13303	2.10111	0.0356317	0.1066	0	1.61747	1.84709	0	0	0	0	0	0	11.811	0	6.99606	0	0	0	0	0	4.49907	5.00078	4.4368	0	6.56006	0	3.10175	0	0	0	0	1.76057	0	0	0	0	0	0	0	0	0	2.7342	0	0	0
48848	AP000897.1	1.20835	2.37782	0.849923	2.79769	0.00514699	0.0246797	0	0	3.69419	0	0	1.61012	3.15804	0	6.62934	0	4.3981	11.6601	0	0	3.85957	2.53212	0	2.24954	0	0	2.50485	4.92005	0	3.10175	0	3.92325	0	0	0	0	0.552277	0.765669	0.950338	1.4913	0	0	0	0	0	0	0	0
26347	KCNK9	65.5537	2.37714	0.882593	2.69336	0.00707362	0.0313488	13.3268	642.943	8.31192	45.6322	0	148.131	143.165	6.27238	20.9929	17.7165	42.8814	0	5.32431	157.673	0	595.048	99.8218	0	0	84.2991	96.4367	189.422	98.2671	222.292	0	0	1.99958	2.03817	0	0	0	1.53134	2.37585	8.94781	0	0	3.40922	0	2.7342	0	0	240.222
52894	TMEM74B	53.9409	2.37656	0.404105	5.88104	4.08e-09	6.62e-07	99.9513	308.936	66.4954	183.796	6.5333	78.3591	107.373	78.4047	108.279	110.728	82.4643	92.1148	45.2566	14.8748	105.173	53.1745	61.3363	15.7468	2.50039	157.506	147.786	63.9606	160.28	19.6444	63.1034	6.86568	5.99875	9.51148	1.76057	5.64074	7.1796	29.8611	3.32618	16.4043	19.6603	5.49129	1.70461	3.60193	1.3671	5.64172	3.42451	39.4568
7186	AC017099.2	2.85244	2.37651	0.720972	3.29626	0.000979799	0.00702863	0	1.61747	19.3945	5.07024	0	7.51388	0.52634	0	14.3636	0	0	0	9.31754	5.94994	13.5085	16.4588	6.01336	1.12477	0	0	1.25243	3.28003	4.77025	5.16958	0	0	0	0	1.76057	0.564074	0	5.35968	0	0	3.41918	0	0	0	0	0	0	4.64198
23924	KRBA1	1069.95	2.37612	0.319898	7.42773	1.1e-13	1.39e-10	5810.5	814.395	3797.62	1958.38	275.488	818.477	891.62	936.937	745.248	1398.12	2874.16	2918.52	1348.38	667.88	1555.41	2157.37	2197.28	217.08	203.782	698.795	4109.21	3939.32	1507.4	1221.57	188.022	197.143	223.953	279.23	281.691	160.761	217.597	251.14	229.507	149.13	188.055	223.77	170.461	180.096	250.179	153.267	205.471	846
19133	HLA-DQA2	151.531	2.37418	0.467482	5.07865	3.8e-07	1.99e-05	586.381	906.59	66.4954	134.995	80.5774	48.8402	662.662	894.598	70.713	202.263	437.611	52.4705	45.2566	995.127	98.4191	173.45	75.7684	1.12477	6.25098	221.84	162.815	15.5801	126.889	31.5344	73.406	91.2155	19.9958	28.5344	21.1268	4.51259	51.914	149.306	41.3397	49.9586	79.4959	16.4739	10.2277	37.8202	16.4052	19.746	0	10.4444
35702	KRT5	3.43221	2.37263	0.994605	2.3855	0.0170561	0.0615438	0	17.7921	66.4954	1.26756	0	7.51388	1.05268	7.84047	2.20978	0	0	0	0	0	0	10.1285	3.60802	1.12477	0	2.2184	0	0	1.9081	14.9918	0	0	3.99917	0	0	0	0	3.06268	0	0	71.8027	0	0	0	0	0	0	2.32099
21929	INHBA-AS1	7.01091	2.37213	0.648295	3.65903	0.000253169	0.00253161	6.66342	0	22.1651	15.2107	2.17777	6.44047	9.47412	1.56809	12.1538	0	5.49762	30.3163	10.6486	5.94994	9.64893	0	19.2428	6.74861	0	26.6208	27.5534	63.9606	1.9081	0	2.57565	0	0	4.07635	0	1.12815	0	10.7194	4.27652	0	7.69315	0	0	0	0	0	0	0
25431	MSC	338.364	2.3721	0.461951	5.13497	2.82e-07	1.6e-05	521.413	548.321	148.691	392.944	75.133	178.723	1718.5	321.459	126.51	525.588	560.757	219.21	218.297	1102.23	106.138	448.185	410.111	75.3595	5.00078	5065.71	200.388	241.902	221.34	180.935	41.2104	33.3476	53.9888	61.1452	29.0494	22.5629	30.9275	102.6	77.9277	68.5999	429.962	13.7282	8.52306	7.20385	12.3039	134.461	70.2025	885.457
14266	RTEL1P1	1.91842	2.3657	0.69666	3.39577	0.000684359	0.00539382	3.33171	0	3.69419	10.1405	4.35554	4.29365	4.21072	3.13619	5.52445	5.90548	0	0	0	0	0	2.53212	4.81069	2.24954	2.50039	8.87359	2.50485	0	9.5405	0	0	0	0	0	0	0	1.10455	1.53134	1.42551	0	5.12877	0	3.40922	0	0	1.88057	0	0
51783	TMEM145	38.0588	2.36563	0.600819	3.93734	8.24e-05	0.0010875	29.9854	3.23493	22.1651	40.562	7.62219	86.9464	12.6322	18.8171	20.9929	23.6219	40.6824	0	118.466	1.48748	42.4553	529.213	0	8.99815	2.50039	2.2184	25.0485	9.84009	297.664	183.003	23.1808	5.88487	1.99958	1.35878	3.52114	3.38444	2.20911	18.3761	4.75169	2.9826	11.9671	5.49129	0	7.20385	2.7342	3.76115	0	6.96297
7256	CREG2	16.901	2.36559	0.645654	3.66387	0.000248435	0.00249537	13.3268	11.3223	50.7951	13.9432	0	50.4504	6.31608	10.9767	43.0907	0	52.7772	64.1306	49.2499	20.8248	21.2277	5.06424	9.62138	0	0	42.1496	10.0194	29.5203	161.234	13.4409	0	0	5.99875	1.35878	0	1.12815	0	6.12535	4.75169	2.9826	24.789	0	0	0	0	9.40287	0	42.9383
6708	AC019069.1	20.6605	2.36524	0.535171	4.4196	9.89e-06	0.000221863	16.6586	103.518	48.0244	7.60537	0	24.6885	39.4755	31.3619	23.2027	50.1966	85.7629	34.9803	39.9323	71.3992	39.5606	30.3854	16.8374	2.24954	2.50039	88.7359	12.5243	13.1201	24.8053	21.7122	0	1.96162	1.99958	0	1.76057	0	1.10455	4.59402	10.4537	1.4913	6.83836	0	0	0	0	0	6.84902	39.4568
57089	HSPB1P2	5.39566	2.36276	0.618472	3.82032	0.000133277	0.00155869	63.3025	9.7048	0	6.97159	6.5333	1.07341	3.68438	3.13619	0	14.7637	13.1943	2.33202	3.99323	20.8248	1.92979	0	2.40535	0	0	37.7128	20.0388	1.64002	1.9081	2.06783	0	3.92325	1.99958	0	0	2.25629	1.10455	3.06268	0.950338	1.4913	0	0	0	3.60193	8.2026	0	0	1.16049
51911	APOC2	3.36505	2.3575	0.638172	3.69414	0.000220633	0.00229369	8.32928	2.4262	3.69419	2.53512	6.5333	0.536706	7.36876	39.2024	0	4.42911	21.9905	4.66404	0	0	1.92979	3.79818	7.21604	4.49907	3.75059	9.98279	1.25243	0	0.95405	0	1.28782	0	0	0.679391	0	0	1.10455	1.53134	1.42551	1.4913	7.69315	0	0	0	1.3671	0	1.71226	0
33301	P4HA3	76.8517	2.3562	0.499877	4.71357	2.43e-06	7.72e-05	143.264	47.7153	295.535	32.3228	11.9777	115.392	92.1095	613.125	97.2303	29.5274	779.563	22.1542	38.6012	74.3742	95.5244	39.2479	76.971	31.4935	0	181.909	45.0873	13.9401	94.4509	114.765	12.8782	9.80812	39.9917	18.3436	6.162	3.38444	7.73187	22.2044	10.4537	2.9826	206.005	16.4739	0	7.20385	10.9368	6.58201	0	80.0741
1278	OXCT2	3.59376	2.35586	0.540241	4.36075	1.3e-05	0.000269495	16.6586	11.3223	5.54128	8.87293	2.17777	3.22024	4.73706	3.13619	5.52445	0	15.3933	4.66404	0	0	0	29.1194	2.40535	0	5.00078	6.65519	13.7767	0	3.8162	4.13567	0	0	0	1.35878	1.76057	2.25629	2.20911	3.06268	0.950338	0	0.854794	0	0	0	0	0	0	0
52916	SIRPB3P	1.74876	2.35529	0.965227	2.44014	0.0146814	0.0548814	0	0	1.84709	1.26756	0	1.61012	7.8951	21.9533	0	11.811	4.3981	0	0	0	0.964893	0	6.01336	0	0	12.2012	0	0	0	0	0	0	0	0.679391	0	0	0	1.53134	0	0.745651	0.854794	0	0	0	0	0	0	3.48148
31131	AL158166.2	1.40486	2.35087	0.698392	3.36612	0.000762345	0.00583322	1.66586	1.61747	1.84709	0	0	4.83035	5.2634	1.56809	0.552445	0	7.69667	2.33202	2.66215	0	1.92979	3.79818	0	0	0	4.4368	5.0097	3.28003	5.7243	3.10175	0	0	0	0	0	0	0	0	1.90068	0	1.70959	2.74565	0	0	0	3.76115	0	0
44644	NETO2	542.052	2.3499	0.426254	5.51291	3.53e-08	3.45e-06	494.759	2143.14	2101.99	1221.3	54.4442	1117.96	2473.8	442.203	419.858	615.647	681.705	903.658	1235.24	116.024	934.982	1725.64	864.722	17.9963	38.7561	672.175	670.047	1122.59	867.231	813.175	72.1182	32.3668	144.97	74.0536	22.8874	55.2792	45.839	123.273	56.5451	59.6521	313.71	32.9478	64.7753	43.2231	51.9498	73.3424	27.3961	710.223
18891	HLA-G	140.779	2.34942	0.43565	5.3929	6.93e-08	5.68e-06	429.791	1456.53	220.728	261.751	10.8888	123.442	381.07	44.6907	140.321	129.921	36.2843	281.009	34.608	517.645	219.031	30.3854	91.4031	8.99815	6.25098	394.875	280.543	113.161	311.974	122.519	48.9373	28.4435	10.9977	27.1756	45.7748	7.33296	19.882	11.485	16.1558	35.0456	82.9151	20.5923	3.40922	5.40289	13.671	8.46258	10.2735	138.099
5006	TMEM78	0.841672	2.34894	1.19025	1.97348	0.0484406	0.134065	9.99513	0	0	0	0	1.07341	4.21072	1.56809	1.10489	0	2.19905	0	0	0	0	2.53212	0	0	0	0	0	0	1.9081	11.89	0	0	0	0	0	0	2.20911	0	0	0	1.70959	0	0	0	0	0	0	0
44797	AC007497.1	1.28725	2.34469	1.01515	2.3097	0.0209045	0.0716054	0	0	7.38837	0	0	5.36706	0	3.13619	2.76223	0	16.4929	2.33202	0	0	0	0	0	2.24954	0	0	2.50485	4.92005	0	4.13567	0	0	0	0	0	0	0	0	0.950338	0	0	0	0	0	5.4684	0	0	2.32099
51070	AC022432.1	1.86778	2.34446	0.867636	2.70213	0.0068897	0.0307329	6.66342	0	0	1.26756	0	1.61012	1.57902	7.05643	2.20978	2.95274	18.6919	0	0	0	0.964893	6.3303	0	0	0	2.2184	2.50485	1.64002	0	20.1614	0	1.96162	0	0	0	0	0	1.53134	0.950338	0	0	0	0	0	0	0	0	2.32099
36909	AC004551.1	0.527192	2.3438	0.966426	2.42522	0.0152991	NA	0	1.61747	0	0.633781	0	0	3.15804	0.784047	0.552445	0	1.09952	2.33202	0	0	0	3.79818	1.20267	0	0	3.3276	0	3.28003	0	2.06783	0	0	0	0	0	0	0	0	0	0	0	0	0	0	0	0	0	0
52313	AC008750.1	4.04361	2.34338	0.789672	2.96754	0.0030019	0.0164228	8.32928	11.3223	3.69419	4.43646	0	2.14682	5.2634	45.4747	3.86712	45.7675	6.59714	4.66404	3.99323	1.48748	3.85957	3.79818	0	0	0	2.2184	0	4.10004	0.95405	0.516958	0	0	0	0	0	0	0	0.765669	0	0	15.3863	0	0	0	0	6.58201	0	0
58620	FATE1	14.5868	2.34327	0.487309	4.80859	1.52e-06	5.58e-05	26.6537	14.5572	138.532	26.6188	0	19.3214	13.6848	3.13619	3.31467	14.7637	0	32.6483	23.9594	26.7747	42.4553	12.6606	36.0802	4.49907	0	42.1496	30.0582	54.1205	15.2648	3.10175	0	7.84649	9.99792	4.07635	10.5634	3.38444	1.10455	4.59402	0.950338	7.45651	0	0	3.40922	3.60193	0	0	3.42451	18.5679
38470	SLITRK5	51.5372	2.3418	0.544443	4.30127	1.7e-05	0.000331625	164.92	12.9397	52.6422	230.696	2.17777	134.713	107.9	1.56809	325.943	8.85823	2.19905	2.33202	15.9729	83.2991	63.683	487.433	186.414	0	7.50118	2.2184	135.262	22.9602	1.9081	13.4409	0	7.84649	27.9942	57.0689	3.52114	7.89703	9.94098	32.1581	18.5316	12.6761	0	16.4739	6.81845	0	21.8736	24.4475	23.9716	23.2099
18031	PRMT1P1	1.75808	2.34066	0.839959	2.78664	0.00532577	0.0253427	3.33171	3.23493	0	5.07024	0	1.07341	1.57902	0	1.10489	20.6692	2.19905	0	5.32431	0	1.92979	0	4.81069	0	15.0024	0	2.50485	0	0	2.06783	0	0	0	0	0	0	1.10455	3.06268	0	0	1.70959	0	0	0	0	0	6.84902	0
4369	ASCL5	5.33496	2.34053	0.557342	4.19945	2.68e-05	0.000470284	3.33171	3.23493	24.0122	12.6756	0	10.1974	4.21072	12.5448	4.41956	17.7165	5.49762	0	13.3108	14.8748	32.8064	0	4.81069	0	0	19.9656	12.5243	3.28003	15.2648	1.03392	0	0	3.99917	2.03817	0	4.51259	3.31366	4.59402	1.42551	3.72825	5.12877	0	0	0	0	0	0	6.96297
6538	PROKR1	1.15864	2.33829	0.97419	2.40024	0.0163842	0.0596182	0	3.23493	0	0	0	1.07341	0	1.56809	1.10489	2.95274	10.9952	4.66404	0	0	0	12.6606	0	0	5.00078	0	2.50485	0	1.9081	1.03392	0	0	0	0	3.52114	0	0	0	1.90068	1.4913	0	0	0	0	0	0	0	0
41887	AC025580.3	20.1144	2.33757	0.472578	4.94642	7.56e-07	3.22e-05	16.6586	25.8795	12.0061	10.1405	2.17777	2.68353	13.6848	5.48833	21.5454	62.0076	20.891	95.6129	18.6351	31.2372	27.9819	32.9176	211.67	1.12477	5.00078	8.87359	77.6504	37.7203	1.9081	62.035	2.57565	5.88487	0	2.71756	5.28171	10.7174	4.97049	1.53134	2.37585	0	0	10.9826	20.4553	7.20385	4.1013	3.76115	3.42451	0
7852	AC097532.3	6.12167	2.33584	0.548171	4.26115	2.03e-05	0.000381079	9.99513	1.61747	1.84709	1.26756	1.08888	6.44047	11.0531	7.05643	1.10489	1.47637	105.554	2.33202	15.9729	0	4.82447	11.3945	3.60802	12.3725	0	5.54599	12.5243	12.3001	4.77025	12.407	0	0	1.99958	1.35878	0	0.564074	1.65683	7.65669	2.85102	0.745651	0	2.74565	0	0	2.7342	1.88057	0	9.28395
33039	SYT12	53.9243	2.33485	0.504181	4.63097	3.64e-06	0.000105381	11.661	61.4638	20.318	17.7459	6.5333	86.4097	253.696	32.93	61.8739	389.762	290.274	38.4784	77.2025	288.572	9.64893	30.3854	2.40535	15.7468	2.50039	272.863	32.5631	13.1201	36.2539	107.527	7.72695	9.80812	24.9948	20.3817	0	5.64074	3.31366	16.0791	15.2054	16.4043	20.5151	2.74565	6.81845	0	0	30.0892	13.698	2.32099
29222	SLC39A12	0.89797	2.33432	1.12658	2.07203	0.0382624	0.112482	0	0	0.923547	2.53512	0	1.07341	0	0	3.31467	8.85823	0	0	9.31754	0	0	5.06424	0	0	0	6.65519	0	0	0	0	0	0	1.99958	0	1.76057	0	0	0	0	0.745651	0.854794	0	0	0	0	0	0	0
23725	TRBV6-8	1.39279	2.33347	0.969121	2.40783	0.0160478	0.0587407	0	0	6.46483	5.07024	0	0	4.73706	13.3288	0	0	4.3981	0	0	5.94994	0	2.53212	0	0	0	3.3276	5.0097	1.64002	3.8162	0	0	0	0	0	0	0	0	0	1.90068	0	2.56438	0	0	0	0	0	0	0
6120	LINC01914	6.7777	2.33341	0.886182	2.63311	0.0084608	0.036011	0	1.61747	0	3.80268	0	11.8075	6.31608	23.5214	0	0	52.7772	0	2.66215	1.48748	0	70.8993	0	0	0	14.4196	0	0	1.9081	80.1285	0	1.96162	0	1.35878	0	0	0	10.7194	4.75169	0	6.83836	0	0	7.20385	0	0	0	0
45577	AC018695.7	1.0507	2.33285	1.00811	2.31408	0.0206634	0.0709261	6.66342	3.23493	0.923547	1.26756	0	0	2.10536	3.13619	1.10489	8.85823	0	0	0	11.8999	0	0	0	0	0	4.4368	0	0	0	0	0	0	0	1.35878	0	0	0	0	0.950338	0	0	0	0	0	2.7342	0	0	0
50278	CD70	311.35	2.33271	0.879767	2.65151	0.00801318	0.0344882	229.888	892.033	119.138	524.137	11.9777	289.285	1375.33	282.257	141.978	680.607	668.511	53.6365	545.742	727.38	443.851	77.2296	196.036	0	2.50039	608.95	1380.17	0	1458.74	1759.21	0	5.88487	1.99958	12.229	0	0	6.62732	11.485	9.02821	0	33.337	0	0	0	5.4684	15.0446	0	87.0371
42577	CSPG4	774.346	2.33249	0.351885	6.62858	3.39e-11	1.4e-08	1804.12	1183.99	1590.35	3689.87	332.11	2572.97	468.443	211.693	2576.05	2672.23	643.222	661.128	1478.83	339.146	1608.48	1404.06	1874.97	150.719	212.533	921.744	1350.11	2468.22	525.681	271.92	39.9226	94.1579	206.957	271.077	99.4722	81.7907	81.737	352.974	238.535	93.2063	712.899	146.892	64.7753	63.0337	162.685	235.072	147.254	1761.63
50968	NCAN	0.897023	2.3324	1.17584	1.98361	0.0472995	0.131823	0	0	0	1.26756	0	4.29365	0	1.56809	0	0	0	0	0	0	1.92979	10.1285	0	2.24954	0	0	2.50485	9.84009	0	3.10175	0	0	0	0	0	0	0	1.53134	0	0	0	0	0	0	0	0	0	4.64198
29039	SNORA14	1.0159	2.32988	1.06627	2.18508	0.0288832	0.0911219	0	1.61747	1.84709	0	0	4.29365	1.57902	11.7607	0.552445	0	6.59714	2.33202	0	5.94994	0	2.53212	0	0	0	0	0	0	0	0.516958	0	0	0	0	0	0	0	0	0.475169	0	0	0	0	0	0	0	0	0
25381	PREX2	714.586	2.32901	0.355944	6.5432	6.02e-11	2.23e-08	656.347	651.031	1684.55	637.583	63.1553	2076.52	3063.83	712.699	1539.66	711.611	6869.83	598.163	2422.56	675.318	767.09	922.958	1715.01	150.719	176.278	1667.13	170.33	319.803	193.672	160.774	60.5278	62.772	211.956	175.283	80.9862	237.475	207.656	470.121	152.529	169.263	398.334	90.6063	211.372	162.087	164.052	277.385	147.254	1100.15
4434	PPFIA4	663.107	2.32699	0.28102	8.28049	1.23e-16	5.52e-13	5059.2	1069.95	356.489	762.438	400.709	1473.79	1182.69	217.965	699.948	1671.25	976.377	1745.52	922.437	459.633	679.285	978.664	695.145	161.967	202.532	2719.76	872.94	642.886	1124.82	1463.51	433.997	220.683	48.9898	102.588	207.747	250.449	229.747	380.538	111.665	221.458	66.674	127.673	110.8	234.125	169.52	90.2676	166.089	160.148
3728	HSPA7	486.398	2.32654	0.453872	5.126	2.96e-07	1.65e-05	3073.5	398.706	477.474	356.818	70.7775	908.643	1287.95	2645.38	525.375	2452.25	3487.69	139.921	493.83	456.658	216.136	440.589	88.9978	84.3576	43.7569	496.921	780.261	79.5407	301.48	161.291	360.591	80.4266	69.9854	63.8628	22.0071	36.6648	39.7639	470.887	294.13	76.0564	779.572	34.3206	47.7291	25.2135	31.4433	134.461	3.42451	232.099
19272	Z84484.1	0.982342	2.32645	0.899023	2.58775	0.0096604	0.039861	0	0	0	0	0	2.68353	2.6317	4.70428	2.20978	2.95274	2.19905	0	0	0	0.964893	1.26606	2.40535	0	0	2.2184	3.75728	13.1201	0	0	0	0	0	0	0	0	0	1.53134	1.42551	0	1.70959	1.37282	0	0	0	0	0	0
34530	LINC00942	4.44961	2.32433	0.856117	2.71496	0.00662832	0.0298459	0	1.61747	0	2.53512	0	43.4732	64.7399	0	9.94401	5.90548	6.59714	1.16601	0	0	0	32.9176	0	0	0	301.702	0	0.820008	1.9081	6.72046	0	1.96162	9.99792	1.35878	0.880285	1.69222	7.1796	0	0.950338	1.4913	0	0	0	3.60193	0	0	0	0
2567	EPS8L3	99.5001	2.32261	0.974172	2.38419	0.0171167	0.0616917	3.33171	268.5	38.789	98.8698	0	1.07341	327.384	1.56809	36.4614	0	104.455	39.6444	2.66215	337.659	0	21.523	21.6481	0	18.7529	479.174	156.553	0	1973.93	47.5601	2.57565	0	7.99833	5.43513	0	0.564074	2.20911	3.82835	7.60271	2.9826	0	5.49129	0	0	0	11.2834	0	264.593
22026	IGFBP3	22922.7	2.32192	0.515828	4.50133	6.75e-06	0.000166593	23357	30943.8	43006.8	31558.5	920.107	75799	81384.3	8945.2	18265.5	10996	20967.9	25051.7	36737.7	40080.3	10220.2	71671.6	24205	1482.44	1436.48	42530	67187.6	19079.1	203084	27995.9	499.676	1178.94	2225.54	2055.16	941.905	875.442	1281.83	1590.3	1599.42	1018.56	678.707	1412.63	900.035	1368.73	1320.62	2630.92	1630.07	25464.7
5966	CAPN14	13.5519	2.32094	0.574974	4.0366	5.42e-05	0.000797737	3.33171	106.753	7.38837	6.97159	2.17777	44.5466	2.10536	7.05643	38.6712	60.5312	0	60.6326	61.2296	0	15.4383	0	4.81069	0	5.00078	2.2184	2.50485	0	1.9081	108.561	0	3.92325	5.99875	2.71756	0	3.94852	1.10455	1.53134	5.22686	1.4913	8.54794	2.74565	0	10.8058	2.7342	27.2683	0	4.64198
24337	AC022784.5	2.47247	2.32077	0.652341	3.55761	0.000374247	0.0034108	0	0.808734	3.69419	4.43646	2.17777	5.36706	10.5268	1.56809	0	0	4.3981	0	5.32431	5.94994	2.89468	20.257	4.81069	1.12477	7.50118	13.3104	0	0.820008	1.9081	2.06783	0	0	0	0	0	0	0.552277	1.53134	0	0	3.41918	0	1.70461	0	0	0	0	5.80247
55908	RASD2	107.57	2.32043	0.426909	5.43542	5.47e-08	4.86e-06	159.922	148.807	95.1253	263.019	23.9554	186.237	147.902	40.7705	536.424	146.161	503.582	116.601	286.182	276.672	196.838	222.827	120.267	2.24954	20.0031	155.288	179.097	141.861	202.259	129.24	3.86347	13.7314	11.9975	12.229	3.52114	5.07666	11.0455	18.3761	41.8149	23.8608	87.189	2.74565	6.81845	7.20385	10.9368	13.164	6.84902	322.617
44806	IRX3	1107.51	2.32024	0.313706	7.39622	1.4e-13	1.58e-10	5154.16	2591.18	1557.1	4289.43	384.376	1011.69	971.624	154.457	910.43	813.48	1417.29	1507.65	1176.67	1591.61	873.229	1243.27	3191.89	434.161	542.585	2795.18	1243.66	6478.06	3517.58	439.414	212.491	188.316	328.932	669.2	187.501	126.352	235.822	288.657	236.159	164.043	171.814	480.488	238.646	135.072	524.966	638.455	171.226	858.766
57898	AC234783.1	0.702262	2.31985	1.03918	2.23239	0.0255893	0.0834136	3.33171	0	0	1.26756	0	1.07341	0	0.784047	0.552445	0	7.69667	0	0	0	0	5.06424	0	0	0	2.2184	6.26213	0	2.86215	0	0	0	0	0	0	0	0	0.765669	0.950338	0	0	0	0	0	0	0	0	0
38824	GAS6-AS1	214.572	2.31977	0.378795	6.12408	9.12e-10	2.02e-07	926.216	608.976	66.4954	150.84	87.1107	302.165	431.073	407.705	562.389	757.378	295.772	654.132	497.823	205.273	214.206	219.028	194.833	48.365	12.502	131.995	1010.71	443.624	64.8754	290.014	63.1034	14.7122	42.991	42.1223	12.324	27.0755	35.3457	210.559	81.7291	42.5021	134.203	24.7108	34.0922	7.20385	5.4684	62.0589	6.84902	125.333
26230	PVT1	289.137	2.31958	0.46473	4.99125	6e-07	2.73e-05	663.01	1289.93	144.073	422.732	38.1109	468.008	543.709	547.265	240.314	540.352	661.913	381.285	407.31	464.095	369.554	855.856	491.893	13.4972	2.50039	563.473	634.98	319.803	612.5	885.549	24.4687	33.3476	38.9919	32.6108	17.6057	27.0755	18.7774	109.491	50.3679	41.0108	197.458	2.74565	0	7.20385	31.4433	24.4475	6.84902	673.087
17627	AC011383.1	1.71709	2.31792	0.863398	2.68464	0.00726069	0.0319872	0	0	0.923547	2.53512	0	0	3.15804	2.35214	5.52445	0	8.79619	0	14.6419	2.97497	8.68404	0	0	0	0	0	5.0097	5.74005	0	9.8222	2.57565	0	0	0	0.880285	4.51259	1.10455	0	1.42551	0	0	0	0	0	0	0	0	0
1233	POU3F1	9.02082	2.31789	0.499569	4.63977	3.49e-06	0.000102137	3.33171	21.0271	20.318	26.6188	6.5333	2.14682	18.9482	79.9728	7.73423	11.811	28.5876	13.9921	39.9323	5.94994	5.78936	7.59636	21.6481	4.49907	0	11.092	10.0194	3.28003	5.7243	2.06783	0	1.96162	1.99958	4.07635	0	0	3.31366	4.59402	2.85102	0	5.12877	0	3.40922	3.60193	0	3.76115	6.84902	0
36648	AC010200.1	1.63628	2.31784	0.824696	2.81054	0.00494581	0.0239639	3.33171	1.61747	0	3.80268	0	4.29365	5.2634	3.13619	0	0	0	2.33202	0	0	11.5787	0	21.6481	0	0	2.2184	2.50485	1.64002	0	3.10175	0	0	0	0	0	1.12815	0	0	0.950338	0	1.70959	0	0	0	0	1.88057	0	2.32099
37596	BASP1P1	41.6289	2.31277	0.798437	2.89662	0.00377201	0.0194718	448.115	180.348	0	5.07024	3.26665	310.753	0	24.3055	60.769	301.18	0	24.4862	2.66215	0	0	11.3945	0	11.2477	3.75059	12.2012	0	1.64002	73.4618	189.207	25.7565	7.84649	0	2.71756	0	21.4348	5.52277	87.2863	24.2336	18.6413	0	2.74565	6.81845	0	8.2026	0	0	9.28395
56023	Z97056.1	4.62917	2.31167	0.862151	2.68128	0.00733404	0.0322441	0	12.9397	0	0	0	1.07341	4.21072	0	1.10489	0	0	10.4941	3.99323	0	1.92979	17.7248	9.62138	0	0	11.092	7.51455	0.820008	11.4486	89.9507	10.3026	0	0	0	0	1.12815	0	0	1.90068	1.4913	0	0	0	0	2.7342	0.940287	0	0
55065	LA16c-60H5.7	4.19257	2.31062	0.650516	3.55199	0.000382334	0.00346844	6.66342	12.9397	3.69419	3.80268	6.5333	48.3035	3.15804	1.56809	2.20978	8.85823	2.19905	0	5.32431	0	7.71915	0	7.21604	0	0	28.8392	0	3.28003	3.8162	12.407	0	0	5.99875	0	3.52114	3.38444	3.31366	0	0	1.4913	6.83836	0	0	0	0	0	0	2.32099
17465	AC008781.2	0.888455	2.31046	0.937042	2.4657	0.0136746	0.0519508	0	0	1.84709	3.1689	0	4.29365	2.10536	3.13619	0	5.90548	1.09952	4.66404	0	0	0	0	0	0	0	0	3.75728	0	1.9081	4.13567	0	0	0	0	0	0	0	1.53134	0	1.4913	0	0	0	3.60193	0	0	0	0
33786	BIRC3	1974.1	2.31035	0.448272	5.1539	2.55e-07	1.48e-05	754.633	8202.99	4760.88	1010.88	101.266	3895.95	1556.91	3348.67	2526.33	781	3201.81	1825.97	701.478	3642.85	1423.22	27586.2	1118.49	379.047	161.275	2113.02	807.814	293.563	2417.56	6246.41	200.901	117.697	215.955	139.955	256.163	225.629	172.863	1060.45	1253.5	413.836	877.019	156.502	75.0029	187.3	224.204	598.023	145.542	1335.73
21132	CCR6	1.16094	2.3102	0.786296	2.93807	0.00330259	0.0176297	0	3.23493	0	2.53512	0	1.07341	1.05268	2.35214	3.31467	0	10.9952	3.49803	2.66215	0	0	2.53212	0	0	0	5.54599	3.75728	3.28003	0	1.55087	0	0	0	0	0	0	0	0	0	2.23695	0	0	0	0	0	1.88057	0	1.16049
38064	CYSLTR2	255.791	2.30961	0.562936	4.10279	4.08e-05	0.000640881	568.057	580.671	856.128	1327.77	4.35554	44.5466	2871.19	103.494	38.6712	20.6692	80.2653	27.9843	29.2837	1329.81	38.5957	189.909	38.4855	35.9926	17.5027	139.759	1828.54	36.0803	1.9081	8.27133	12.8782	25.5011	63.9867	67.9391	8.80285	21.4348	38.6594	45.1745	66.5237	23.8608	95.737	16.4739	30.683	57.6308	27.342	97.7899	3.42451	399.21
4873	AC099066.2	2.56183	2.30843	0.734479	3.14295	0.00167254	0.0104985	3.33171	4.8524	0	3.80268	0	17.7113	3.15804	0	3.31467	4.42911	2.19905	4.66404	1.33108	2.97497	0	17.7248	0	0	0	2.2184	15.0291	0	3.8162	11.89	0	0	1.99958	2.71756	0	0	0	1.53134	2.85102	0	0	2.74565	0	0	0	0	1.71226	6.96297
21126	RNASET2	2596.95	2.30812	0.396752	5.81753	5.97e-09	9.04e-07	3706.53	13671.6	1377.93	8038.24	339.732	4812.64	8437.76	2890	2268.34	13476.3	3790.06	2411.31	3052.16	4370.23	4027.46	1109.07	689.131	349.803	317.55	6051.79	6702.98	3399.75	4138.67	4280.93	359.303	316.802	565.882	504.788	207.747	209.835	240.24	558.939	451.886	370.588	1770.28	369.289	206.258	225.12	233.774	410.905	255.126	1606.12
52610	GP6	13.8803	2.30411	0.4703	4.89923	9.62e-07	3.91e-05	23.322	10.5135	10.159	22.8161	0	12.8809	2.10536	4.70428	14.916	26.5747	60.4738	0	35.9391	0	50.1745	10.1285	14.4321	13.4972	40.0063	54.3507	38.8252	6.56006	7.6324	95.6373	2.57565	0	1.99958	6.79391	3.52114	1.12815	7.73187	7.65669	3.80135	1.4913	0	0	0	1.80096	1.3671	9.40287	0	2.32099
22366	AC016769.1	1.32092	2.30377	0.910761	2.5295	0.0114225	0.0453999	0	0	1.84709	0	2.17777	9.66071	1.05268	1.56809	5.52445	0	4.3981	6.99606	2.66215	2.97497	1.92979	2.53212	0	0	0	0	5.0097	0	0	4.13567	0	0	0	0	0	0	0	0	0	0	5.12877	0	0	0	0	0	0	0
35169	AC055720.1	0.619426	2.30294	1.12841	2.04088	0.0412631	0.119123	3.33171	6.46987	0	1.26756	0	2.14682	0	0	2.20978	0	4.3981	0	0	0	0	0	0	0	0	2.2184	2.50485	0	0	3.10175	0	0	0	0	0	0	0.552277	1.53134	0	0	0	0	0	0	0	0	0	0
30119	AL731563.1	1.17378	2.30149	0.970695	2.37097	0.0177412	0.0634038	0	14.5572	1.84709	3.80268	0	5.36706	1.57902	0	1.10489	8.85823	0	4.66404	2.66215	0	0	0	0	0	0	0	2.50485	0	1.9081	0	0	0	0	0	3.52114	1.12815	0	0	0	1.4913	0	0	0	0	0	0	0	0
45044	AC009084.1	8.59606	2.3007	0.655665	3.50895	0.000449871	0.00390986	39.9805	0	16.6238	29.1539	0	3.75694	1.57902	2.35214	8.83912	36.9093	9.89572	18.6562	2.66215	13.3874	36.6659	10.1285	37.2829	0	2.50039	0	35.0679	23.7802	2.86215	10.8561	0	1.96162	0	0.679391	0	1.69222	4.41821	0	1.42551	0	0	0	0	0	0	1.88057	0	0
34855	CLEC1B	1.4122	2.29961	0.859476	2.6756	0.00745958	0.0327184	0	2.4262	7.38837	5.70403	2.17777	2.14682	0.52634	8.62452	7.73423	0	4.3981	1.16601	2.66215	0	12.5436	0	0	0	0	0	0	0	0	0	0	0	0	0	0	0	0	0	1.90068	2.23695	0.854794	1.37282	0	0	0	1.88057	0	0
53431	COX4I2	46.8377	2.2981	0.399249	5.75607	8.61e-09	1.17e-06	178.247	59.8463	108.979	143.234	17.4221	97.6805	14.7375	3.13619	123.748	56.1021	30.7867	52.4705	117.135	32.7247	257.627	86.0921	70.9577	2.24954	17.5027	78.7531	65.1261	181.222	64.8754	6.72046	5.1513	17.6546	35.9925	14.9466	5.28171	3.38444	3.31366	5.35968	11.8792	2.9826	18.8055	13.7282	3.40922	7.20385	2.7342	11.2834	10.2735	119.531
41539	SCG5	49.2894	2.29786	0.648062	3.54574	0.000391506	0.00352062	19.9903	6.46987	112.673	77.955	0	420.777	31.5804	36.0662	60.2165	103.346	21.9905	116.601	159.729	23.7997	5.78936	20.257	0	4.49907	2.50039	236.259	10.0194	8.20008	443.633	42.9075	2.57565	13.7314	21.9954	13.5878	0	3.38444	0	24.5014	1.90068	4.4739	32.4822	2.74565	0	0	2.7342	0	0	99.8025
18629	SLC17A4	554.423	2.29712	0.484305	4.74314	2.1e-06	7.01e-05	1834.11	36.393	1404.71	1777.12	90.3774	77.8224	453.179	14.1129	168.496	820.862	1665.78	3842.01	1394.97	41.6496	1583.39	1096.41	3028.33	123.725	152.524	2.2184	725.154	1348.09	417.874	14.4748	244.687	256.973	0	93.756	288.734	267.935	379.966	178.401	135.898	230.406	7.69315	152.383	253.987	252.135	124.406	55.4769	172.938	4.64198
39052	TRAV5	3.0421	2.29683	0.943707	2.43384	0.0149397	0.0555502	0	4.8524	9.23547	7.60537	0	2.14682	20.0009	35.2821	4.41956	0	26.3886	0	0	8.92491	0	0	0	0	0	0	0	0	1.9081	1.03392	0	0	0	0	0	0	0	4.59402	3.80135	0	6.83836	2.74565	0	0	0	1.88057	0	2.32099
51407	GPR42	0.640625	2.29626	1.02087	2.24932	0.024492	0.0807693	0	0	0	0	0	2.14682	2.10536	0	0.552445	1.47637	1.09952	0	1.33108	5.94994	0	0	0	0	0	2.2184	3.75728	0.820008	6.67835	0	0	0	0	0	0	0	0	0	0	0	0.854794	0	0	0	0	0	0	0
18748	HIST1H2BL	1.60106	2.29581	0.95764	2.39737	0.0165134	0.0599776	6.66342	4.8524	3.69419	3.1689	0	1.07341	1.05268	0	0	0	0	9.32809	2.66215	0	0	2.53212	0	0	0	6.65519	12.5243	9.02008	0	0	0	1.96162	0	0	0	0	1.10455	0	0	0	0	8.23694	0	0	0	0	0	2.32099
46464	AC007952.7	1.86365	2.29527	0.719891	3.18835	0.00143086	0.00935455	24.9878	1.61747	0.923547	3.1689	0	0	1.05268	7.05643	4.97201	7.38185	7.69667	0	2.66215	0	0.964893	1.26606	0	0	0	9.98279	0	0	0.95405	0.516958	1.28782	0	1.99958	0.679391	0	0.564074	0	1.53134	0.475169	1.4913	1.70959	0	0	0	0	0	0	0
25172	TDGF1P5	0.805758	2.2932	1.03779	2.20969	0.027127	0.0871328	0	0	0	2.53512	0	3.22024	0	4.70428	0	2.95274	1.09952	2.33202	0	0	0	10.1285	4.81069	2.24954	0	0	0	0	0	1.03392	0	0	0	0	0	1.12815	0	1.53134	0.950338	0	0	0	0	0	0	0	0	0
26340	AC079015.1	4.80231	2.29319	0.715215	3.20629	0.00134458	0.00892391	9.99513	10.5135	7.38837	3.1689	0	0	15.2639	18.8171	4.41956	23.6219	42.8814	3.49803	0	2.97497	27.9819	6.3303	0	0	0	6.65519	1.25243	3.28003	2.86215	0	2.57565	0	0	1.35878	0	0	1.10455	3.06268	1.90068	0	0	0	0	0	5.4684	0	0	8.12346
23737	TRBV10-2	1.4414	2.29181	1.00177	2.28775	0.0221518	0.0748276	0	6.46987	3.69419	1.26756	0	2.68353	0	21.1693	1.10489	0	6.59714	0	0	0	9.64893	0	0	0	0	0	1.25243	0	1.9081	2.06783	0	0	0	0	0	0	0	0	0.950338	0	0	0	0	0	0	0	0	0
41736	ITPKA	38.924	2.29006	0.765329	2.99226	0.0027692	0.0154587	23.322	59.8463	5.54128	34.8579	0	62.2579	106.321	75.2686	13.8111	23.6219	347.45	4.66404	5.32431	14.8748	7.71915	106.349	0	4.49907	22.5035	204.093	40.0776	3.28003	139.291	245.555	3.86347	0	0	8.15269	0	3.38444	2.76138	0	1.42551	2.23695	17.0959	0	10.2277	0	0	1.88057	0	206.568
47769	ABCC3	2653.43	2.28987	0.316683	7.23078	4.8e-13	4.58e-10	5695.56	8791.74	1744.58	3117.57	817.752	3204.13	9327.28	1684.13	2978.23	8431.55	3960.49	2631.69	4176.92	6181.98	987.086	3520.91	1413.14	661.364	315.049	12710.3	4384.74	5391.55	9214.21	4399.31	385.06	922.944	402.916	1002.78	339.79	252.141	477.167	1257.23	860.531	683.016	1332.62	613.652	403.993	470.052	468.915	871.646	354.437	509.457
43160	LUNAR1	6.52506	2.28754	0.514855	4.44307	8.87e-06	0.000204666	9.99513	17.7921	18.4709	6.97159	4.35554	9.124	16.3165	2.35214	3.86712	2.95274	15.3933	82.7868	0	0	13.5085	2.53212	6.01336	0	7.50118	8.87359	2.50485	18.8602	7.6324	3.10175	5.1513	0	8.99813	4.75574	1.76057	1.69222	2.20911	4.59402	3.32618	0	0	0	0	0	0	4.70144	0	5.80247
18743	AL009179.1	16.1211	2.28589	0.42529	5.37491	7.66e-08	6.06e-06	3.33171	31.5406	13.8532	5.07024	2.17777	12.3442	23.6853	50.9631	19.3356	23.6219	52.7772	72.2927	31.9459	28.2622	25.0872	29.1194	36.0802	2.24954	0	49.914	23.7961	28.7003	59.1511	17.5766	2.57565	3.92325	5.99875	2.71756	1.76057	0	2.20911	12.2507	1.90068	2.9826	17.0959	0	0	3.60193	0	4.70144	0	15.0864
56633	MAP7D2	830.928	2.28514	0.548351	4.1673	3.08e-05	0.000520531	43.3122	4395.47	138.532	139.432	150.266	403.603	46.3179	7.84047	260.754	32.4802	815.847	290.337	826.599	208.248	301.047	2297.9	0	294.689	197.531	1449.72	166.573	266.502	2861.2	17499	605.278	221.663	5.99875	123.649	403.171	282.601	291.602	90.349	109.764	227.423	13.6767	175.721	211.372	219.718	150.381	94.0287	208.895	1386.79
10623	AC093418.1	28.8966	2.28466	1.06891	2.13738	0.0325675	0.0997353	9.99513	51.759	12.0061	89.3631	2.17777	4.29365	2.10536	1.56809	4.97201	215.55	10.9952	62.9646	21.2972	50.5745	205.522	0	101.025	0	0	12.2012	47.5922	168.922	1.9081	73.925	0	1.96162	0	1.35878	0	0	0	0	0	0	0	0	0	0	0	0	0	203.087
11760	AC107021.2	50.8814	2.28439	0.372156	6.13827	8.34e-10	1.86e-07	46.644	76.021	41.5596	48.1673	0	236.687	193.693	14.8969	34.2516	59.0548	327.658	44.3084	15.9729	99.6614	81.051	149.395	27.6615	11.2477	11.2518	124.23	33.8155	27.8803	97.3131	223.326	12.8782	13.7314	19.9958	29.2138	10.5634	12.4096	7.73187	14.5477	29.4605	8.94781	9.40274	4.11847	22.16	3.60193	8.2026	20.6863	17.1226	71.9506
54170	BX640514.2	13.854	2.2819	0.544188	4.19322	2.75e-05	0.000479371	6.66342	4.8524	14.7767	15.2107	2.17777	94.4603	26.317	6.27238	12.7062	22.1456	29.6871	4.66404	51.912	46.112	1.92979	51.9084	2.40535	0	0	36.6036	2.50485	9.84009	63.9213	42.9075	2.57565	1.96162	0	1.35878	0	0.564074	2.20911	2.29701	0.950338	2.9826	21.3699	0	0	3.60193	0	0	6.84902	6.96297
53890	AL139351.3	30.6879	2.28112	0.569266	4.00712	6.15e-05	0.00087981	151.593	16.9834	30.477	45.6322	0	63.3313	146.849	58.0195	39.776	62.0076	210.009	4.66404	42.5945	11.8999	4.82447	43.046	0	8.99815	0	171.926	26.3009	0	5.7243	76.5098	15.4539	5.88487	4.99896	6.79391	3.52114	1.12815	7.73187	3.06268	5.70203	2.9826	35.9014	0	0	0	2.7342	5.64172	0	58.0247
20035	CNR1	35.1206	2.28033	0.495661	4.60058	4.21e-06	0.000116955	29.9854	8.08734	39.7125	16.4783	2.17777	219.513	152.639	39.9864	105.517	90.0586	168.227	44.3084	61.2296	80.3241	32.8064	7.59636	38.4855	20.2458	12.502	8.87359	161.563	1.64002	9.5405	49.111	7.72695	16.6738	3.99917	2.71756	10.5634	0	13.2546	29.0954	39.9142	10.4391	41.0301	0	0	3.60193	10.9368	24.4475	0	0
48259	LINC01152	16.8317	2.27935	0.572572	3.98091	6.87e-05	0.000954985	9.99513	51.759	60.0305	20.281	0	12.8809	12.6322	1.56809	14.3636	44.2911	20.891	30.3163	39.9323	44.6245	13.5085	54.4406	27.6615	0	0	28.8392	58.864	37.7203	66.7835	17.0596	2.57565	0	1.99958	1.35878	0	2.25629	0	1.53134	7.12754	2.9826	0	0	6.81845	0	0	0	0	6.96297
42861	RNU6-796P	4.11851	2.27887	0.504	4.52158	6.14e-06	0.000154701	6.66342	7.2786	18.4709	10.7743	0	1.07341	6.31608	1.56809	3.86712	5.90548	3.29857	5.83005	5.32431	2.97497	6.75425	3.79818	16.8374	0	2.50039	0	7.51455	25.4202	6.67835	13.4409	0	3.92325	0	0.679391	0	2.25629	1.10455	0	0.475169	1.4913	0	2.74565	0	0	4.1013	0	0	0
34503	AC026369.2	15.7818	2.27841	0.467066	4.87814	1.07e-06	4.24e-05	14.9927	3.23493	36.0183	55.7727	4.35554	33.2758	6.84242	7.05643	48.0627	50.1966	6.59714	26.8182	43.9256	8.92491	79.1213	27.8533	42.0935	0	5.00078	26.6208	25.0485	45.9204	23.8512	6.2035	15.4539	0	0	0.679391	8.80285	6.20481	2.76138	0	3.32618	4.4739	5.12877	0	0	0	2.7342	1.88057	3.42451	46.4198
16627	AC124854.1	26.8948	2.27781	0.511729	4.45121	8.54e-06	0.000199549	16.6586	33.1581	27.7064	38.6606	7.62219	3.75694	2.10536	6.27238	50.8249	5.90548	17.5924	174.902	54.5742	0	55.9638	6.3303	105.835	4.49907	6.25098	3.3276	47.5922	222.222	135.475	40.8397	3.86347	6.86568	1.99958	2.71756	3.52114	3.38444	20.4342	4.59402	3.80135	8.20216	0	2.74565	0	18.0096	5.4684	6.58201	6.84902	0
17455	PCDHGB8P	2.98333	2.27774	0.593377	3.83862	0.00012373	0.00147423	6.66342	0	6.46483	2.53512	4.35554	8.5873	3.15804	3.13619	1.10489	8.85823	14.2938	0	10.6486	2.97497	5.78936	7.59636	7.21604	1.12477	0	0	0	2.46002	7.6324	13.9579	0	0	1.99958	0	0	0	2.20911	0	0	3.72825	5.12877	0	0	0	0	0	3.42451	0
56538	LINC02154	2.1318	2.27604	1.0593	2.14862	0.0316649	0.0978384	0	0	3.69419	5.07024	0	0	7.36876	0	33.1467	0	0	0	5.32431	8.92491	3.85957	0	0	0	0	6.65519	0	0	0	10.3392	1.28782	0	1.99958	0	0	0	0	0	0	1.4913	1.70959	2.74565	0	0	0	0	0	0
22920	TMEM130	291.377	2.27598	0.444689	5.11813	3.09e-07	1.7e-05	108.281	450.465	23.0887	256.047	150.266	508.797	248.433	22.7374	564.599	964.07	42.8814	291.503	181.027	1115.61	145.699	660.883	0	55.1137	100.016	3992.01	72.6407	9.84009	1541.74	86.332	39.9226	82.3882	65.9863	91.7178	117.958	57.5355	66.8255	134.758	153.48	164.789	39.3205	38.439	64.7753	54.0289	117.571	59.2381	188.348	37.1358
20081	CASC6	2.80083	2.27502	0.976771	2.32912	0.0198525	0.0689458	0	1.61747	11.0826	0	0	0	0	0.784047	2.76223	0	4.3981	2.33202	0	0	5.78936	0	8.41871	2.24954	0	0	0	18.0402	0	53.7636	0	0	0	0	0	0	0	4.59402	0.950338	1.4913	0	0	0	0	5.4684	0	0	6.96297
2635	ADORA3	101.011	2.27027	0.433446	5.23774	1.63e-07	1.07e-05	34.983	389.001	373.113	185.698	23.9554	150.278	151.586	367.718	294.453	271.652	338.653	193.558	129.115	428.395	70.4372	101.285	46.9042	8.99815	7.50118	67.6611	92.6795	50.8405	161.234	75.9928	7.72695	25.5011	17.9963	10.8703	15.8451	3.94852	6.62732	24.5014	43.7156	21.6239	178.652	21.9652	3.40922	10.8058	0	17.8655	1.71226	105.605
19366	TREM2	279.53	2.27022	0.568429	3.99385	6.5e-05	0.000916545	702.991	765.871	384.195	332.735	15.2444	352.079	904.253	1224.68	520.403	465.057	759.771	141.087	351.404	2113.72	52.1042	377.286	69.755	31.4935	10.0016	327.214	177.844	290.283	526.635	216.088	56.6643	19.6162	27.9942	26.4963	1.76057	3.38444	5.52277	75.0356	35.1625	38.7738	368.416	5.49129	0	3.60193	0	3.76115	6.84902	314.494
54827	DSCAM	3.69715	2.26825	0.878139	2.58301	0.00979411	0.0402913	23.322	0.808734	67.4189	0	0	0	3.15804	2.35214	0	0	4.3981	0	0	11.8999	0	1.26606	0	0	0	19.9656	2.50485	0	3.8162	6.2035	0	0	0	1.35878	0	0.564074	2.20911	1.53134	0	1.4913	6.83836	0	0	5.40289	0	0	0	0
18788	TOB2P1	8.81601	2.26803	0.451713	5.02096	5.14e-07	2.46e-05	6.66342	8.08734	22.1651	10.1405	2.17777	7.51388	15.2639	3.92024	3.31467	29.5274	18.6919	16.3241	7.98646	14.8748	29.9117	40.5139	24.0535	2.24954	0	39.9312	3.75728	32.8003	9.5405	1.03392	0	0	0	0.679391	6.162	8.4611	3.86594	3.06268	3.80135	0.745651	8.54794	2.74565	3.40922	0	2.7342	5.64172	0	0
33988	AP000802.1	1.97034	2.26551	1.04256	2.17303	0.0297777	0.0931596	0	0	0	0	0	5.90377	2.10536	0	0	5.90548	8.79619	0	13.3108	0	0	10.1285	0	0	0	0	17.534	0	1.9081	12.407	0	0	5.99875	0	1.76057	0	0	1.53134	0.950338	0	0	0	0	3.60193	2.7342	0	0	0
18246	LINC02521	3.51188	2.26456	0.686394	3.29922	0.000969554	0.00697135	4.99757	0	14.7767	17.7459	2.17777	17.1746	6.31608	0.784047	4.97201	0	2.19905	6.99606	15.9729	0	13.5085	13.9267	4.81069	0	0	2.2184	0	6.56006	1.9081	3.10175	0	0	0	0	0	0	1.65683	0	4.27652	0	3.41918	0	0	0	0	0	0	13.9259
47061	AC243829.4	5.37854	2.2645	0.75545	2.99755	0.00272156	0.0152577	3.33171	9.7048	23.0887	2.53512	0	15.5645	10.0005	55.6674	18.7831	0	5.49762	9.32809	2.66215	14.8748	5.78936	11.3945	4.81069	0	0	13.3104	5.0097	0	0	1.55087	0	0	1.99958	0	0	0	0	3.06268	0	0	11.9671	0	0	0	0	0.940287	0	3.48148
53838	SLC12A5	8.33145	2.26344	0.559773	4.0435	5.27e-05	0.000778962	24.9878	12.9397	12.9297	9.50671	1.08888	12.8809	2.10536	8.62452	20.9929	8.85823	24.1895	1.16601	3.99323	4.46245	27.9819	39.2479	3.60802	0	0	79.8623	5.0097	1.64002	21.9431	2.06783	2.57565	0	7.99833	0	3.52114	0	0	1.53134	1.90068	0	6.83836	0	3.40922	0	0	0	6.84902	13.9259
47748	TMEM92-AS1	6.0455	2.26238	0.717153	3.15467	0.00160677	0.0102127	9.99513	12.9397	0	3.80268	0	34.8859	14.2112	3.92024	3.86712	7.38185	17.5924	2.33202	2.66215	13.3874	0	25.3212	0	0	0	55.4599	0	0	5.7243	27.9157	0	0	0.999792	4.07635	0	0.564074	0	7.65669	3.80135	1.4913	17.9507	0	0	0	0	0	0	2.32099
35157	TDGP1	1.13497	2.26149	0.856153	2.64146	0.00825495	0.0353216	6.66342	4.8524	3.69419	1.26756	0	2.14682	3.15804	0	1.10489	2.95274	0	2.33202	0	0	0	0	0	2.24954	0	11.092	5.0097	0	0	0	0	0	0	0	1.76057	0	0	0	0	1.4913	1.70959	0	0	0	0	0	0	2.32099
52290	SIGLEC20P	0.701406	2.26134	0.883415	2.55978	0.010474	0.0424502	3.33171	1.61747	0.923547	1.26756	0	0	0.52634	3.13619	1.10489	11.811	0	0	0	0	0	0	3.60802	0	0	0	0	1.64002	0.95405	0.516958	0	0	0	0	0	0	0	0	0.475169	0	0.854794	0	0	0	0	0	0	0
45697	AC137932.2	3.15594	2.25949	0.620983	3.63857	0.000274158	0.0026919	3.33171	6.46987	1.84709	14.577	0	9.66071	0	3.13619	4.41956	2.95274	7.69667	0	21.2972	0	14.4734	0	4.81069	2.24954	1.2502	0	12.5243	9.84009	4.77025	0.516958	0	0	4.99896	0	0	1.12815	1.10455	0	0	0	3.41918	0	0	0	0	1.88057	0	6.96297
32974	TSGA10IP	2.09473	2.25895	0.914459	2.47026	0.0135014	0.0514791	23.322	4.8524	0	2.53512	0	1.07341	3.15804	4.70428	3.31467	19.1928	2.19905	4.66404	0	8.92491	0	0	0	0	0	0	2.50485	0	0.95405	2.06783	2.57565	0	0	0	0	0	0	0	0	0	8.54794	0	0	0	0	0	0	0
18082	AC008659.1	1.2426	2.25727	0.980048	2.30322	0.0212664	0.0725763	0	8.08734	0	1.26756	0	3.22024	1.05268	3.13619	0.552445	2.95274	1.09952	2.33202	0	0	9.64893	0	0	0	0	2.2184	0	1.64002	3.8162	9.8222	0	0	0	0	0	0	0	0	0	0	0	0	0	0	0	0	0	0
34680	LAG3	155.45	2.2568	0.493589	4.57224	4.83e-06	0.000129167	53.3074	534.573	468.238	121.052	17.4221	57.9642	295.277	2821	51.9298	54.6257	451.904	81.6207	39.9323	511.695	73.3319	88.6242	137.105	17.9963	30.0047	79.8623	35.0679	39.3604	65.8294	43.9414	16.7417	38.2517	97.9796	52.9925	10.5634	1.12815	26.5093	105.662	50.8431	5.96521	396.625	2.74565	13.6369	14.4077	32.8104	13.164	6.84902	142.741
8045	TNFAIP6	228.275	2.25679	0.659414	3.42242	0.00062066	0.00498158	343.166	748.079	262.287	726.313	10.8888	640.29	615.292	42.3386	274.565	14.7637	21.9905	23.3202	95.8376	508.72	332.888	339.304	1207.48	2.24954	2.50039	269.535	1009.45	1461.25	19.081	88.9168	7.72695	1.96162	13.9971	8.15269	1.76057	2.25629	3.31366	10.7194	18.0564	2.9826	288.921	0	23.8646	0	5.4684	20.6863	3.42451	178.716
12499	LINC02026	2.84616	2.25576	0.553696	4.074	4.62e-05	0.000703105	0	3.23493	4.61773	3.80268	0	9.66071	4.73706	9.40857	4.41956	0	6.59714	9.32809	2.66215	2.97497	0	5.06424	12.0267	0	5.00078	11.092	2.50485	5.74005	7.6324	4.65262	0	0	1.99958	1.35878	7.04228	0.564074	1.10455	3.82835	3.80135	0	0	0	0	0	0	0	0	0
44096	AQP8	1.52423	2.25466	0.912997	2.46952	0.0135295	0.0515424	3.33171	0	6.46483	0	2.17777	0	0	2.35214	0	0	0	6.99606	0	0	3.85957	0	4.81069	1.12477	0	8.87359	13.7767	0.820008	1.9081	3.10175	0	0	0	0	3.52114	0	0	0	0	0	0	0	6.81845	0	0	1.88057	0	0
32236	AC116021.1	1.97462	2.25165	1.01126	2.22658	0.0259752	0.0843089	0	0	0	0	0	6.44047	3.15804	0.784047	1.10489	7.38185	2.19905	0	0	5.94994	0	5.06424	0	0	0	27.73	0	0	18.1269	1.55087	0	0	0	0.679391	0	0	0	6.12535	0.950338	4.4739	0	0	0	0	0	0	0	0
40230	AC007376.2	3.44356	2.24872	0.66233	3.39516	0.00068588	0.00540311	21.6561	3.23493	2.77064	8.87293	0	6.97718	2.10536	2.35214	9.94401	32.4802	6.59714	0	9.31754	0	3.85957	0	8.41871	0	2.50039	2.2184	6.26213	3.28003	3.8162	0.516958	7.72695	0.980812	4.99896	0	0	0	2.20911	0	0	2.9826	5.12877	0	0	0	0	0	0	0
25344	DNAJC5B	15.2884	2.24673	0.549121	4.0915	4.29e-05	0.000664401	3.33171	22.6445	55.4128	5.07024	0	8.05059	54.7394	99.574	44.1956	11.811	57.1753	44.3084	23.9594	32.7247	7.71915	53.1745	12.0267	0	5.00078	22.184	2.50485	11.4801	17.1729	11.3731	0	7.84649	1.99958	0	1.76057	0	0	9.18803	4.75169	7.45651	15.3863	0	0	0	0	3.76115	0	18.5679
646	HTR6	20.6277	2.24552	0.932573	2.40788	0.0160455	0.0587407	89.9562	1.61747	3.69419	24.0837	0	76.2122	51.5813	6.27238	1.10489	177.165	46.18	23.3202	61.2296	11.8999	137.98	45.5781	2.40535	0	7.50118	0	0	0	48.6565	1.03392	0	0	0	0	0	0	0	3.06268	0.950338	1.4913	5.12877	0	0	0	0	0	0	136.938
47060	CCL18	221.358	2.24543	0.809189	2.77492	0.00552159	0.0260435	3.33171	38.8192	83.1192	560.262	4.35554	1786.69	206.325	254.815	1961.18	0	19.7914	545.693	894.484	107.099	1.92979	1615.49	9.62138	0	5.00078	257.334	20.0388	39.3604	333.917	26.3649	0	5.88487	9.99792	24.4581	0	4.51259	6.62732	35.2208	11.4041	14.913	1031.74	21.9652	6.81845	3.60193	2.7342	1.88057	0	34.8148
21136	GPR31	1.24987	2.24384	1.04283	2.15167	0.031423	0.0973011	0	0	3.69419	1.26756	0	1.07341	2.10536	6.27238	0	0	2.19905	4.66404	2.66215	20.8248	5.78936	0	0	0	0	0	0	0	0	0	0	0	0	1.35878	1.76057	0	0	0	0	0	3.41918	0	0	0	0	0	0	0
30340	CDHR1	384.275	2.23925	0.534232	4.19153	2.77e-05	0.000481283	1617.55	756.166	681.578	1928.59	23.9554	704.158	361.069	301.858	129.825	125.492	586.046	197.056	31.9459	2266.93	282.714	25.3212	45.7016	33.7431	17.5027	432.588	2240.59	930.709	1476.87	22.7462	38.6347	133.39	9.99792	73.3742	51.0565	23.127	51.914	45.9402	28.035	32.8086	34.1918	41.1847	40.9107	21.6116	49.2156	13.164	0	161.309
41714	DLL4	1024.63	2.23838	0.334424	6.69325	2.18e-11	1.01e-08	2507.11	926	3988.8	4625.33	280.932	3063.52	882.146	477.485	1956.21	1783.46	664.113	968.955	4228.83	703.58	1961.63	1844.65	1816.04	191.211	240.038	2287.17	1287.49	2623.2	1011.29	262.098	199.613	119.659	751.843	350.566	169.015	157.377	198.82	274.875	128.296	188.65	446.203	410.474	146.597	208.912	315.8	271.743	61.6412	2346.52
20546	ENPP3	2576.86	2.23784	0.454642	4.9222	8.56e-07	3.55e-05	3205.11	4031.54	6068.63	3387.56	394.176	2243.43	7860.89	1158.82	3876.51	5850.86	1577.82	6216	2985.61	4005.8	5654.28	14466	4644.72	232.827	152.524	1920.02	2432.21	1841.74	4821.77	13023.2	415.967	601.238	15.9967	159.657	317.783	441.67	469.435	113.319	305.059	399.669	27.3534	293.784	276.147	381.804	235.141	143.864	284.234	11181.4
58624	GABRE	636.374	2.23479	0.323742	6.903	5.09e-12	3.34e-09	1002.84	587.141	457.156	985.529	81.6663	748.168	1465.33	344.197	833.64	2917.31	3537.17	260.02	1717.09	35.6996	1693.39	1102.74	349.978	195.71	171.277	1908.93	726.407	442.804	2387.99	1244.32	298.775	175.565	597.876	306.405	125.001	107.738	126.471	335.363	313.136	211.019	298.323	159.247	156.824	104.456	146.28	299.011	71.9147	163.63
22365	AC016769.3	0.726483	2.23372	1.12596	1.98383	0.0472746	0.131789	0	0	0	0	0	2.14682	0	0	2.20978	2.95274	41.7819	0	2.66215	2.97497	0	0	0	2.24954	0	4.4368	0	1.64002	5.7243	2.06783	0	0	0	0	0	0	0	0	0	0	0	0	0	0	0	0	0	0
35139	CENPUP2	1.24206	2.22998	0.869416	2.56492	0.0103201	0.041956	9.99513	0	0	0	2.17777	1.07341	2.10536	8.62452	2.20978	0	5.49762	4.66404	5.32431	0	0	0	2.40535	2.24954	0	2.2184	0	0	1.9081	0	0	3.92325	0	0	0	0	0	0	0	1.4913	1.70959	0	0	0	0	0	0	0
22833	AC002076.1	2.94266	2.22978	0.698021	3.19443	0.00140108	0.00920762	1.66586	0	15.7003	3.80268	0	1.07341	16.3165	0	1.65734	0	0	5.83005	27.9526	0	0	6.3303	1.20267	2.24954	0	2.2184	5.0097	2.46002	20.9891	3.10175	0	0	3.99917	1.35878	0	0.564074	0.552277	1.53134	5.22686	0	0	0	0	0	2.7342	1.88057	0	2.32099
1383	AC099795.1	2.77584	2.22972	0.626288	3.56022	0.000370546	0.00338393	13.3268	4.04367	3.69419	3.1689	0	6.97718	3.15804	0	6.62934	0	8.79619	4.66404	5.32431	2.97497	0	10.1285	0	0	0	4.4368	2.50485	4.92005	8.58645	15.5087	2.57565	0.980812	0	0	0	0.564074	0	2.29701	0.950338	0	0	0	0	0	9.5697	0	0	0
7308	LINC01114	9.69669	2.22392	0.535212	4.15521	3.25e-05	0.000542714	18.3244	76.021	3.69419	10.1405	0	4.83035	0	0	14.3636	94.4877	0	13.9921	0	0	7.71915	2.53212	21.6481	8.99815	0	55.4599	10.0194	17.2202	11.4486	11.89	5.1513	8.82731	4.99896	4.07635	1.76057	3.38444	2.20911	0.765669	2.85102	1.4913	0	2.74565	3.40922	9.00482	2.7342	0	3.42451	2.32099
23825	AC099548.2	25.1029	2.22335	0.369309	6.02031	1.74e-09	3.32e-07	93.2879	50.9502	52.6422	32.9566	3.26665	44.0099	64.7399	36.0662	29.2796	98.9169	59.3743	67.6286	6.65539	50.5745	7.71915	29.1194	18.0401	1.12477	7.50118	96.5003	47.5922	16.4002	54.3808	24.814	16.7417	7.84649	26.9944	8.15269	3.52114	3.38444	4.97049	5.35968	9.02821	2.9826	3.41918	4.11847	0	0	0	5.64172	5.13677	3.48148
29442	AL117340.1	1.09756	2.22308	1.01788	2.18403	0.0289598	0.0912079	0	0	0	2.53512	0	3.22024	2.10536	3.13619	3.86712	2.95274	0	0	0	5.94994	9.64893	2.53212	9.62138	0	0	0	0	0	0	0	0	0	0	0	0	2.25629	0	0.765669	0	0	3.41918	0	0	0	0	0	0	0
54940	AP001056.2	9.01453	2.22264	0.437444	5.08098	3.75e-07	1.97e-05	29.9854	29.9231	11.0826	8.23915	0	22.5417	23.6853	32.1459	23.7551	36.9093	30.7867	4.66404	10.6486	5.94994	12.5436	13.9267	4.81069	2.24954	7.50118	12.2012	11.2718	4.10004	12.4026	6.2035	5.1513	0	0	1.35878	1.76057	2.25629	3.31366	0.765669	5.22686	0	13.6767	5.49129	0	0	0	11.2834	0	0
47071	CCL4L1	28.5929	2.2225	0.505895	4.3932	1.12e-05	0.000241484	58.3049	50.9502	36.0183	33.5904	17.4221	10.1974	79.4774	143.481	54.6921	10.3346	252.891	33.8143	55.9052	132.386	12.5436	55.7066	10.8241	0	0	39.9312	25.0485	9.84009	7.6324	0.516958	20.6052	22.5587	1.99958	2.71756	2.64086	0.564074	4.41821	10.7194	9.02821	5.21956	80.3507	4.11847	0	5.40289	2.7342	6.58201	1.71226	22.0494
49593	AC105105.3	2.19849	2.22241	0.81433	2.72912	0.0063503	0.0289297	16.6586	0	5.54128	6.33781	0	12.8809	6.31608	0.784047	0	5.90548	8.79619	2.33202	1.33108	0	1.92979	2.53212	0	0	0	0	10.0194	3.28003	0	3.10175	0	0	0	0	0	4.51259	2.20911	0	0	1.4913	0	0	3.40922	0	0	0	0	0
7831	C2orf27B	2.82581	2.22147	0.842253	2.63754	0.00835101	0.0356305	6.66342	8.08734	1.84709	2.53512	0	2.14682	0	0	1.10489	0	48.3791	0	0	2.97497	0	5.06424	0	13.4972	0	4.4368	7.51455	0	0	7.75437	2.57565	0	0	1.35878	0	1.12815	0	0	1.90068	0	0	2.74565	0	0	0	7.5223	0	4.64198
49978	KISS1R	240.145	2.21986	0.979497	2.26633	0.0234314	0.0780361	444.783	961.584	1.84709	98.8698	2.17777	174.966	6.31608	107.414	214.349	5.90548	422.217	971.287	163.723	66.9368	19.2979	1069.82	0	4.49907	0	269.535	604.921	4.92005	2602.65	1270.68	0	0	0	2.71756	7.04228	0	0	4.59402	0.950338	0	1.70959	10.9826	6.81845	0	0	7.5223	6.84902	4.64198
2974	AC244394.1	0.861226	2.21572	1.02981	2.15159	0.0314295	0.0973024	0	1.61747	0	0	0	1.07341	0	7.84047	2.20978	2.95274	2.19905	4.66404	0	0	1.92979	7.59636	0	0	0	2.2184	0	0	0	0	0	0	0	0	0	0	0	1.53134	0	0	0	0	0	0	0	0	0	0
56377	U62317.4	1.05016	2.21437	0.877816	2.52259	0.0116494	0.0460982	6.66342	3.23493	0	2.53512	0	0	3.15804	4.70428	0	0	4.3981	0	2.66215	0	0	2.53212	0	0	0	6.65519	2.50485	0	0.95405	3.10175	0	0	0	0	0	0	0	1.53134	0.950338	0	0	0	0	0	0	0	0	0
22564	PHBP15	1.74469	2.21427	0.806095	2.74691	0.00601603	0.0278703	13.3268	0.808734	0	0	0	2.14682	3.15804	1.56809	2.20978	14.7637	6.59714	2.33202	0	0	0	0	4.81069	0	0	2.2184	12.5243	0	0	3.10175	0	0	0	1.35878	0	1.12815	3.31366	0	0	0.745651	1.70959	0	0	3.60193	0	0	0	2.32099
25883	AC018781.1	0.846952	2.21422	1.0342	2.14099	0.0322746	0.0991579	0	0	0	1.26756	0	0	1.05268	0	0	0	0	4.66404	5.32431	0	0	7.59636	0	0	1.2502	2.2184	6.26213	0	1.9081	3.10175	0	0	0	0	0	0	0	0	0	0	0	0	0	0	0	0	0	0
51726	TMEM91	402.114	2.21178	0.327446	6.75466	1.43e-11	7.39e-09	916.221	1200.16	410.055	662.934	66.4219	329.001	577.395	422.602	207.167	854.819	1888.98	206.384	834.586	328.734	1177.17	1039.44	793.764	55.1137	111.267	583.439	335.65	697.006	945.463	1228.29	56.6643	78.4649	133.972	96.4735	64.2608	82.3547	82.8415	199.84	80.3036	55.9238	125.655	68.6412	63.0707	86.4463	83.3931	78.0438	83.9005	459.556
43512	AC004233.3	0.646342	2.21102	1.08626	2.03544	0.0418062	0.120316	0	0	0	0.633781	2.17777	1.07341	0	1.56809	1.10489	4.42911	0	2.33202	0	2.97497	0	0	0	0	0	0	7.51455	4.92005	0	0	0	0	0	0	0	0	0	0	0.950338	0	0	0	0	0	0	0	0	0
8316	RAPGEF4-AS1	0.91374	2.21015	1.0167	2.17384	0.029717	0.0930159	3.33171	0.808734	5.54128	2.53512	0	0	0.52634	0	1.10489	5.90548	0	4.66404	0	0	0	0	2.40535	0	0	11.092	0	0	0	0	0	1.96162	0	0	0	0	0	2.29701	0	0.745651	0	0	0	0	0	0.940287	0	0
34694	ENO2	1957.81	2.20887	0.479886	4.60291	4.17e-06	0.000116064	6971.61	2951.07	2195.27	4317.95	169.866	3302.89	3364.89	1873.09	1357.91	2399.1	8653.25	1948.4	2308.09	2943.73	3554.67	7981.24	1665.7	139.471	81.2627	2067.55	1291.25	799.507	12230	2692.83	118.48	134.371	405.915	307.085	87.1482	77.2781	90.5734	524.483	357.327	108.865	569.293	134.537	69.8891	61.2328	131.242	346.966	51.3677	4582.79
54366	AF127936.2	6.83176	2.20883	0.567838	3.8899	0.000100286	0.00126631	0	3.23493	19.3945	10.1405	0	3.22024	26.317	36.0662	41.4334	0	32.9857	29.1503	7.98646	20.8248	1.92979	2.53212	3.60802	2.24954	0	6.65519	5.0097	7.38007	10.4945	0	0	0	0	0	4.40143	1.12815	2.20911	0	8.55305	1.4913	4.27397	0	3.40922	0	0	8.46258	0	1.16049
33137	MYEOV	559.712	2.20694	0.90417	2.44085	0.0146529	0.0548044	13.3268	2399.51	1976.39	398.648	2.17777	499.137	1857.45	25.8736	1130.3	5.90548	257.289	843.026	693.491	321.297	120.612	1155.91	52.9176	0	0	1586.15	716.387	5554.73	2375.58	96.1542	0	0	4.99896	16.9848	0	0	17.6729	3.06268	3.80135	5.96521	22.2247	2.74565	0	0	2.7342	7.5223	0	2596.03
55118	VWFP1	11.3665	2.20644	0.501652	4.39835	1.09e-05	0.000237293	46.644	9.7048	29.5535	26.6188	0	22.5417	7.36876	0	34.2516	50.1966	2.19905	11.6601	61.2296	0	23.1574	7.59636	7.21604	7.87338	5.00078	68.7703	20.0388	1.64002	0	6.2035	0	3.92325	5.99875	1.35878	0	2.82037	2.20911	4.59402	2.85102	2.9826	17.0959	0	0	1.80096	2.7342	1.88057	3.42451	22.0494
42579	AC105020.1	37.7782	2.20634	0.327957	6.72754	1.73e-11	8.49e-09	94.9538	21.0271	63.7247	58.3078	34.8443	142.764	104.215	28.2257	29.832	103.346	169.327	41.9764	45.2566	56.5244	62.7181	40.5139	91.4031	4.49907	5.00078	140.868	56.3591	77.0807	7.6324	13.9579	2.57565	15.693	17.9963	21.7405	8.80285	12.4096	19.3297	37.5178	15.2054	17.8956	8.54794	4.11847	13.6369	0	2.7342	11.2834	0	23.2099
23051	RPSAP46	0.931377	2.20629	1.04046	2.12049	0.0339648	0.102944	6.66342	0	0	5.07024	0	0	0	2.35214	3.31467	0	3.29857	2.33202	5.32431	0	0	0	0	0	0	4.4368	0	0	4.77025	0	0	0	0	0.679391	0	0	0	0	0	0	1.70959	0	3.40922	0	0	0	0	0
52596	KIR2DL4	3.35503	2.20487	0.787917	2.79835	0.00513642	0.0246515	4.99757	0	0.923547	6.33781	0	2.14682	1.05268	19.6012	2.20978	0	35.1848	8.16207	5.32431	5.94994	7.71915	18.9909	4.81069	0	0	1.1092	5.0097	0	0	3.10175	0	0	0	1.35878	0	0	0	3.06268	0	0	13.6767	2.74565	0	0	0	0	0	0
29336	MYO3A	83.9241	2.2031	0.428733	5.13864	2.77e-07	1.58e-05	269.869	23.4533	164.391	130.559	19.5999	96.6071	146.323	35.2821	68.5032	112.204	91.2605	308.993	268.878	38.6746	178.505	335.506	230.913	19.1211	0	70.9887	121.485	60.6806	318.653	199.029	36.0591	11.7697	3.99917	7.4733	5.28171	9.02518	30.9275	49.0028	19.0068	18.6413	3.41918	10.9826	3.40922	7.20385	10.9368	10.3432	10.2735	197.284
56329	Z97192.3	6.32624	2.2027	0.548802	4.01365	5.98e-05	0.000860981	8.32928	3.23493	31.4006	11.4081	7.62219	32.2024	7.8951	21.9533	7.73423	8.85823	39.5829	4.66404	0	11.8999	1.92979	1.26606	0	2.24954	0	7.76439	28.8058	4.92005	5.7243	2.06783	1.28782	0	9.99792	8.15269	0	1.12815	0	9.18803	3.80135	4.4739	1.70959	0	0	0	0	1.88057	0	0
39053	RPL4P1	1.46426	2.20186	1.10898	1.98548	0.0470915	0.131385	0	1.61747	12.9297	0	0	0	0.52634	12.5448	1.10489	0	24.1895	1.16601	0	0	0	2.53212	0	0	0	0	2.50485	0	0	0	0	0	1.99958	0	0	0	0	0	1.90068	0	1.70959	0	0	0	0	0	0	0
44292	AC116348.3	0.751999	2.20169	0.983969	2.23756	0.0252499	0.0825896	0	0	0	0	0	1.07341	4.21072	0.784047	2.20978	1.47637	2.19905	4.66404	0	8.92491	0	0	1.20267	1.12477	0	0	2.50485	0	0.95405	0	0	0	0	0	0	0	0	3.06268	0	0	0	0	1.70461	0	0	0	0	0
34637	VWF	7369.86	2.20141	0.417832	5.26866	1.37e-07	9.38e-06	24419.8	9763.03	23980.8	33191.1	1514.64	15607.4	6127.13	3206.75	16022	12871	1928.57	10224.7	26898.4	6663.93	20301.4	11005.9	16004	2575.72	1336.46	21008.2	10386.4	8236.16	3603.45	3699.87	377.333	234.414	2462.49	1866.97	208.628	373.981	318.664	5311.45	1156.56	495.112	15074.3	1154.54	535.248	498.867	1013.02	4024.43	270.536	14191.7
980	SNORD99	12.5089	2.19904	0.470832	4.67054	3e-06	9.04e-05	13.3268	12.131	17.5474	22.1823	10.8888	149.741	56.3184	14.8969	8.83912	16.2401	21.9905	8.16207	19.9662	11.8999	1.92979	32.9176	0	0	0	5.54599	16.2815	4.92005	42.9322	4.65262	7.72695	5.88487	3.99917	1.35878	0	2.82037	6.62732	11.485	3.80135	2.9826	10.2575	2.74565	0	0	5.4684	2.82086	0	4.64198
22884	DLX5	18.8511	2.19471	0.592874	3.70182	0.00021406	0.00223867	19.9903	28.3057	36.9419	86.8279	0	55.2807	7.36876	17.249	75.1325	11.811	52.7772	6.99606	31.9459	0	33.7713	68.3672	9.62138	4.49907	0	18.8564	35.0679	39.3604	97.3131	5.16958	0	3.92325	9.99792	8.15269	1.76057	0	0	4.59402	3.80135	1.4913	21.3699	0	1.70461	0	0	1.88057	0	87.0371
51601	ACP7	1.7904	2.19471	0.834398	2.63029	0.0085312	0.0362421	9.99513	1.61747	5.54128	9.50671	0	4.29365	2.10536	3.92024	2.20978	13.2873	0	0	0	0	0	7.59636	0	0	1.2502	2.2184	6.26213	0	1.9081	0	0	3.92325	0	0.679391	0	0	0	4.59402	0.950338	0	0	0	0	0	0	0	0	0
43220	AC023024.2	53.9614	2.19313	0.484168	4.52969	5.91e-06	0.000149713	16.6586	160.938	36.0183	88.0955	2.17777	15.0278	116.848	16.465	29.2796	32.4802	160.531	17.4902	61.2296	19.3373	122.541	491.231	10.8241	2.24954	15.0024	129.776	131.505	127.921	258.547	61.518	2.57565	5.88487	6.99854	6.79391	10.5634	15.7941	3.31366	6.12535	9.02821	8.20216	1.70959	20.5923	17.0461	7.20385	2.7342	5.64172	10.2735	127.654
17420	PCDHB9	57.9698	2.19305	0.299008	7.33444	2.23e-13	2.19e-10	106.615	33.1581	93.2782	60.2092	7.62219	147.594	26.317	27.4417	97.7828	69.3894	73.6681	180.732	186.351	69.9118	30.8766	46.8442	27.6615	24.7449	17.5027	62.1151	78.9028	253.382	182.224	378.93	19.3174	25.5011	9.99792	16.9848	11.4437	27.6396	17.6729	41.3461	15.6806	26.8434	7.69315	5.49129	13.6369	14.4077	30.0762	18.8057	27.3961	54.5432
4036	BRINP2	1.91134	2.19203	1.11445	1.96692	0.0491921	0.135502	0	0	12.9297	2.53512	0	0	3.15804	0	2.20978	0	2.19905	0	0	0	0	17.7248	0	0	0	32.1668	2.50485	0	0	0	0	0	3.99917	0	0	0	0	1.53134	1.90068	0	3.41918	0	0	0	0	0	3.42451	0
56214	SULT4A1	13.877	2.18927	0.740689	2.95573	0.00311934	0.0169241	3.33171	58.2288	0	1.26756	7.62219	42.9365	1.05268	1.56809	23.7551	143.208	0	0	0	0	0	0	0	8.99815	12.502	19.9656	2.50485	0	1.9081	217.639	12.8782	1.96162	0	2.71756	13.2043	5.07666	6.07504	0	9.50338	20.8782	0	2.74565	0	0	2.7342	5.64172	0	2.32099
35310	AC087588.2	3.79096	2.18755	0.705544	3.10052	0.00193181	0.0117533	0	8.08734	1.84709	2.53512	0	1.61012	0	11.7607	0.552445	0	13.1943	0	0	0	5.78936	0	9.62138	2.24954	7.50118	0	0	1.64002	67.7375	13.9579	0	3.92325	1.99958	0	1.76057	0	0.552277	1.53134	0	1.4913	0	0	0	3.60193	0	1.88057	0	2.32099
56330	Z97192.4	7.86633	2.18655	0.440493	4.96386	6.91e-07	3.01e-05	39.9805	8.89607	20.318	17.1121	2.17777	3.75694	2.10536	6.27238	14.916	14.7637	2.19905	23.3202	10.6486	2.97497	31.8415	8.86242	20.4454	0	0	24.4024	2.50485	22.9602	11.4486	17.0596	0	1.96162	1.99958	1.35878	12.324	1.12815	0	1.53134	0	5.96521	5.12877	0	0	7.20385	2.7342	1.88057	3.42451	9.28395
31292	MIR210	9.14276	2.1861	0.430944	5.07281	3.92e-07	2.03e-05	13.3268	14.5572	7.38837	18.3796	0	21.4682	11.5795	1.56809	6.62934	13.2873	16.4929	17.4902	18.6351	4.46245	18.333	17.7248	25.2561	4.49907	0	28.8392	37.5728	16.4002	23.8512	20.1614	5.1513	3.92325	3.99917	0	0	0.564074	2.20911	0	0	1.4913	0	1.37282	6.81845	0	8.2026	1.88057	3.42451	5.80247
6022	AC073218.1	30.2869	2.18594	0.582447	3.75302	0.000174718	0.00191218	8.32928	447.23	0.923547	35.4917	0	13.4176	11.0531	3.13619	6.0769	97.4405	141.839	57.1345	5.32431	50.5745	13.5085	5.06424	16.8374	0	5.00078	11.092	6.26213	10.6601	20.9891	224.36	7.72695	14.7122	14.9969	1.35878	1.76057	6.76888	3.31366	22.9701	4.75169	5.96521	0	17.8467	0	1.80096	2.7342	20.6863	0	83.5556
34790	AICDA	10.4251	2.18538	0.797043	2.74186	0.00610916	0.0281608	3.33171	11.3223	12.9297	1.26756	2.17777	1.07341	39.4755	4.70428	3.31467	0	29.6871	0	13.3108	135.361	3.85957	10.1285	55.3229	0	0	25.5116	8.76698	18.0402	25.7593	4.65262	0	0	0	0	0	0	1.10455	15.3134	0	2.23695	3.41918	0	0	0	0	1.88057	0	41.7778
30375	OPN4	1.52875	2.18429	1.08138	2.01991	0.0433931	0.123578	9.99513	0	0	0	0	0	4.73706	1.56809	13.8111	0	0	8.16207	13.3108	0	3.85957	238.019	0	0	0	0	0	1.64002	3.8162	0	0	0	0	0	0	0	0	1.53134	0.950338	0	0.854794	0	0	0	0	0	0	8.12346
52134	CGB7	0.879871	2.18428	1.05367	2.07302	0.0381706	0.112254	3.33171	0	0	2.53512	0	2.68353	0.52634	0	1.10489	0	6.59714	0	0	0	0	0	1.20267	0	0	8.87359	0	0	6.67835	0	1.28782	1.96162	0	0	0	0	0	0	0	0	0	0	1.70461	0	0	0	0	0
23986	AC021097.2	0.851178	2.18392	0.930323	2.34748	0.0189008	0.0664483	0	3.23493	0	2.53512	0	0	0.52634	0	1.10489	1.47637	16.4929	2.33202	2.66215	0	0	0	0	0	0	2.2184	2.50485	0	0	0.516958	0	0	0	0	1.76057	0	0	0	0.950338	0.745651	0.854794	0	0	0	0	0.940287	0	0
81	TNFRSF4	132.098	2.18372	0.410402	5.32092	1.03e-07	7.56e-06	511.418	193.287	719.443	170.487	20.6888	261.913	164.745	229.726	199.433	112.204	274.881	120.099	307.479	171.061	210.347	258.276	245.345	20.2458	7.50118	447.007	175.34	195.162	122.118	59.4502	25.7565	29.4244	47.99	36.6871	7.04228	4.51259	7.73187	68.1446	34.2122	26.0978	130.784	0	3.40922	0	21.8736	39.4921	10.2735	206.568
56225	SHISAL1	30.9361	2.18306	0.535316	4.07807	4.54e-05	0.000693391	19.9903	3.23493	1.84709	17.7459	10.8888	21.4682	6.31608	221.885	13.2587	242.125	105.554	11.6601	31.9459	2.97497	27.017	32.9176	0	4.49907	25.0039	2.2184	5.0097	0	5.7243	403.227	7.72695	7.84649	5.99875	5.43513	10.5634	11.2815	7.73187	4.59402	1.90068	7.45651	44.4493	2.74565	0	7.20385	0	11.2834	23.9716	41.7778
32682	ZP1	6.44052	2.18216	0.936527	2.33005	0.0198034	0.0688218	0	0	0.923547	2.53512	0	92.3134	1.05268	3.13619	0	0	79.1657	0	26.6215	7.43742	1.92979	20.257	2.40535	0	0	8.87359	0	0	0	6.2035	0	3.92325	0	0	0	2.25629	0	1.53134	0.950338	0	6.83836	0	0	0	0	1.88057	0	11.6049
8955	ABCA12	60.3429	2.18207	0.59688	3.65578	0.000256396	0.00255738	99.9513	6.46987	66.4954	19.0134	15.2444	53.6706	57.8974	61.1557	34.804	44.2911	31.8862	265.85	215.635	49.087	119.647	287.396	28.8641	5.62384	0	79.8623	23.7961	3.28003	13.3567	789.912	7.72695	4.90406	0	6.79391	8.80285	3.38444	5.52277	26.0328	21.8578	13.4217	0	2.74565	3.40922	0	0	1.88057	3.42451	352.79
13785	CXCL10	262.419	2.1811	0.454002	4.80416	1.55e-06	5.67e-05	88.2903	751.314	2500.04	400.549	15.2444	334.368	416.335	1724.9	116.013	29.5274	336.454	631.978	87.8511	813.654	591.48	292.46	423.341	20.2458	31.2549	57.6783	170.33	108.241	122.118	255.894	18.0295	113.774	35.9925	49.5956	19.3663	31.5881	25.4047	58.9565	57.4955	53.6869	419.704	38.439	3.40922	18.0096	24.6078	74.2827	39.3819	295.926
52007	RN7SL364P	1.63437	2.17938	0.736077	2.9608	0.00306843	0.0167247	6.66342	1.61747	1.84709	2.53512	2.17777	1.07341	1.57902	6.27238	2.20978	5.90548	3.29857	0	0	0	0	0	4.81069	0	3.75059	2.2184	17.534	0	0	2.06783	0	0	0	0	1.76057	0	0	3.06268	1.90068	0	3.41918	2.74565	0	0	0	0	0	0
34951	GPR19	3.56421	2.17908	0.619932	3.51502	0.000439719	0.00383751	0	3.23493	7.38837	4.43646	0	12.3442	3.15804	34.4981	1.10489	0	8.79619	4.66404	2.66215	0	1.92979	3.79818	4.81069	0	0	2.2184	23.7961	12.3001	5.7243	4.13567	0	0	1.99958	0	3.52114	1.12815	0	1.53134	0	2.9826	9.40274	0	0	0	0	1.88057	0	0
59346	MT-TY	0.725628	2.17904	0.999382	2.18039	0.0292284	0.0918338	0	0.808734	0	0	5.44442	1.61012	0	3.13619	0	0	3.29857	1.16601	1.33108	10.4124	0	0	0	1.12477	0	0	0	2.46002	0	0	0	0	0	0	0	0	0	0.765669	0.475169	0	0	0	0	0	0	0	0	0
13474	NMU	13.7209	2.17867	1.09985	1.98089	0.0476041	0.132391	0	80.8734	0	1.26756	0	37.5694	21.0536	3.13619	9.39157	2.95274	10.9952	0	10.6486	0	0	63.303	0	0	0	39.9312	0	0	98.2671	159.74	0	0	0	2.71756	0	0	0	1.53134	4.75169	0	2.56438	2.74565	0	0	0	0	0	62.6667
49807	AC015819.2	2.83662	2.17856	0.760811	2.86347	0.0041903	0.0211118	0	3.23493	0	12.6756	0	10.1974	0	2.35214	15.4685	0	4.3981	0	13.3108	4.46245	28.9468	2.53212	4.81069	0	5.00078	0	0	0	1.9081	2.06783	0	0	0	1.35878	1.76057	0	0	1.53134	0	0	1.70959	0	0	0	0	1.88057	3.42451	2.32099
28979	AL450322.2	1.9682	2.17855	0.696221	3.1291	0.00175341	0.0108932	0	4.8524	7.38837	5.07024	0	2.14682	1.05268	0.784047	4.41956	0	10.9952	8.16207	2.66215	0	0	6.3303	2.40535	0	0	2.2184	3.75728	0	9.5405	5.16958	0	2.94244	0	1.35878	0	1.12815	0	0.765669	0	0	0.854794	0	0	0	0	0	0	0
31722	ADM	3156.99	2.17801	0.368748	5.90649	3.49e-09	5.98e-07	11087.9	5365.95	6032.61	10757.2	729.552	8739.72	4322.31	415.545	1989.91	4216.52	3518.48	4447.16	5348.27	7679.88	3805.54	8467.41	4514.83	877.319	780.122	5193.27	4265.76	10363.3	10246.5	942.415	1769.47	537.485	145.97	343.772	995.603	557.869	453.971	147.008	157.756	281.856	2665.25	186.704	398.879	381.804	604.258	445.696	578.742	3555.75
21349	AC006483.2	0.889414	2.17543	0.98877	2.20014	0.0277967	0.0886718	3.33171	0	1.84709	1.26756	0	0	0	8.62452	5.52445	0	2.19905	2.33202	0	0	0	0	0	0	0	2.2184	5.0097	0	1.9081	3.10175	0	0	0	1.35878	0	0	2.20911	0	0	0	0	0	0	0	0	0	0	0
54799	AF064858.1	60.8168	2.17294	0.383671	5.66356	1.48e-08	1.77e-06	218.227	13.7485	51.7186	107.109	0	90.1666	31.5804	44.6907	161.866	367.616	19.7914	4411.02	196.999	17.8498	30.8766	65.8351	58.931	23.6201	12.502	13.3104	65.1261	180.402	34.3458	553.662	7.72695	13.7314	23.995	23.0993	10.5634	24.8192	14.9115	38.2835	33.2618	17.15	20.5151	30.2021	10.2277	10.8058	8.2026	30.0892	3.42451	12.7654
45252	CHST4	1.44248	2.17224	0.966634	2.24722	0.0246257	0.0810954	13.3268	3.23493	0	0	0	5.90377	2.10536	0	1.10489	0	1.09952	0	0	13.3874	0	0	0	0	0	0	7.51455	1.64002	1.9081	7.23741	0	0	1.99958	0	0	0.564074	0	0	0.950338	0	0	0	0	0	0	1.88057	0	0
14989	AC079768.4	26.4104	2.17193	0.59743	3.63546	0.000277485	0.00271863	76.6294	61.4638	0	5.70403	13.0666	0	0	0	23.2027	2.95274	0	8.16207	2.66215	2.97497	10.6138	160.79	22.8508	5.62384	7.50118	44.368	27.5534	29.5203	433.139	98.739	25.7565	10.7889	23.995	11.5496	5.28171	7.89703	2.20911	22.9701	8.07788	11.9304	0	2.74565	1.70461	3.60193	0	1.88057	10.2735	0
53216	RPS19P1	1.42227	2.17086	0.776861	2.79439	0.00519969	0.0248718	16.6586	1.61747	0	2.53512	0	1.07341	2.10536	1.56809	0	2.95274	8.79619	0	0	0	0	0	0	0	0	6.65519	5.0097	4.92005	1.9081	2.06783	0	0	0	0	1.76057	1.12815	1.10455	1.53134	0	1.4913	0	0	0	0	0	0	0	0
37130	AC156455.1	57.4804	2.17033	0.315066	6.88851	5.64e-12	3.48e-09	34.983	150.424	15.7003	42.4633	30.4888	62.2579	139.48	146.617	34.2516	237.696	193.516	62.9646	26.6215	89.2491	22.1925	120.276	49.3096	11.2477	15.0024	131.995	82.6601	84.4608	194.626	278.123	38.6347	27.4627	9.99792	9.51148	8.80285	25.9474	17.6729	22.2044	9.02821	24.6065	35.0466	12.3554	6.81845	3.60193	19.1394	15.0446	13.698	23.2099
19202	AL138889.3	1.26634	2.17026	1.09862	1.97545	0.0482169	0.133599	0	0	0	0	0	9.66071	1.05268	7.84047	2.20978	7.38185	7.69667	0	0	2.97497	5.78936	0	0	0	0	0	0	0	3.8162	2.06783	0	0	0	0	0	0	0.552277	0	0	0	6.83836	0	0	0	0	0	0	0
52309	C19orf84	2.01962	2.17011	0.772643	2.80868	0.00497454	0.0240691	0	1.61747	4.61773	1.26756	2.17777	1.07341	2.6317	25.0895	5.52445	5.90548	6.59714	6.99606	0	4.46245	0	0	0	0	0	4.4368	0	6.56006	0	1.03392	2.57565	0	0	0	0	0	0	0	1.90068	2.9826	5.12877	0	0	0	0	0	0	2.32099
34019	NNMT	5307.34	2.16837	0.566244	3.82939	0.00012846	0.00151623	8037.75	33480	4062.68	5354.18	194.91	6686.28	3182.78	2316.08	6786.24	8063.94	8564.19	3122.58	3013.56	15425.2	3094.41	29557.4	2501.56	692.857	120.019	20808.6	3675.87	1864.7	19969.2	17815.9	2531.86	346.227	233.951	229.634	191.022	35.5366	58.5413	1171.47	880.488	658.41	2413.08	75.5053	17.0461	32.4173	79.2918	643.156	54.7922	3337.58
46108	GUCY2D	6.32386	2.16823	0.619917	3.49761	0.000469449	0.00403517	0	52.5677	9.23547	1.26756	4.35554	4.29365	27.3697	11.7607	7.73423	1.47637	1.09952	4.66404	7.98646	5.94994	0	0	0	0	5.00078	27.73	2.50485	0	44.8403	28.9497	2.57565	4.90406	0	0	4.40143	0.564074	1.10455	2.29701	7.12754	0.745651	11.9671	8.23694	0	0	0	0.940287	0	0
29008	AL355303.1	0.833238	2.16751	1.04158	2.08098	0.0374355	0.110614	0	7.2786	0	0	0	1.07341	0	0	1.10489	2.95274	0	4.66404	0	5.94994	0	2.53212	0	1.12477	0	4.4368	2.50485	0	0	0	0	0	0	0	1.76057	0	0	0	0	0	1.70959	0	0	0	0	0	0	0
35982	INHBE	21.9676	2.16687	0.700871	3.09167	0.00199031	0.0120394	0	39.628	5.54128	6.97159	13.0666	162.622	7.36876	90.9495	1.10489	0	4.3981	3.49803	0	34.2121	17.3681	25.3212	0	2.24954	0	226.277	42.5825	39.3604	37.2079	101.324	5.1513	3.92325	0	1.35878	8.80285	0	4.41821	6.12535	2.85102	7.45651	0	0	0	0	0	0	3.42451	1252.17
18684	AL021917.1	2.79068	2.16584	0.634463	3.41366	0.000640961	0.00511323	14.9927	0	1.84709	6.33781	0	9.124	3.15804	10.9767	0.552445	5.90548	15.3933	2.33202	1.33108	0	3.85957	2.53212	2.40535	3.37431	2.50039	5.54599	16.2815	2.46002	0	0	0	0	0	0	1.76057	0	0	1.53134	1.90068	2.9826	4.27397	1.37282	0	0	0	0	0	0
18057	AC138819.1	1.0528	2.16303	0.942022	2.29615	0.0216672	0.0735455	6.66342	3.23493	1.84709	1.26756	0	0	0	0	2.76223	0	0	5.83005	9.31754	0	0	0	1.20267	0	2.50039	0	0	2.46002	0	4.65262	0	0	1.99958	0	0	0	0	0	0.950338	1.4913	0	0	0	0	0	0	0	0
57935	FRMPD3	13.9748	2.16255	0.557241	3.88081	0.000104107	0.00129766	19.9903	6.46987	5.54128	7.60537	15.2444	7.51388	7.36876	70.5643	6.0769	10.3346	9.89572	0	2.66215	63.9618	1.92979	2.53212	4.81069	6.74861	5.00078	11.092	70.1358	1.64002	3.8162	208.851	2.57565	5.88487	0	0	1.76057	3.38444	3.31366	10.7194	10.4537	2.9826	32.4822	0	0	0	0	9.40287	0	11.6049
3425	TRIM46	80.4592	2.16146	0.408968	5.28516	1.26e-07	8.86e-06	721.315	29.1144	15.7003	59.5754	34.8443	485.719	38.4228	127.016	45.8529	156.495	85.7629	45.4744	42.5945	26.7747	37.6308	260.808	7.21604	13.4972	18.7529	252.897	67.631	13.1201	391.16	181.452	20.6052	9.80812	37.9921	29.2138	20.2466	10.1533	5.52277	78.8639	44.1907	15.6587	168.394	23.338	6.81845	7.20385	10.9368	28.2086	13.698	20.8889
13936	SLC10A6	19.1731	2.15988	0.490782	4.40089	1.08e-05	0.000234855	19.9903	16.1747	3.69419	48.1673	0	47.7668	24.2117	9.40857	143.083	32.4802	24.1895	32.6483	21.2972	14.8748	106.138	68.3672	39.6882	4.49907	5.00078	19.9656	35.0679	9.84009	19.081	6.72046	0	5.88487	9.99792	2.71756	8.80285	0	1.10455	13.782	4.27652	1.4913	29.9178	19.2195	0	10.8058	0	5.64172	0	30.1729
18439	EDN1	620.123	2.15709	0.383495	5.62482	1.86e-08	2.1e-06	2293.88	638.9	2355.97	1500.79	145.91	1533.37	321.594	105.846	707.682	854.819	319.961	2568.72	1359.03	594.994	1015.07	3252.51	845.479	177.713	70.011	84.2991	507.232	642.886	2275.41	141.647	142.949	168.7	297.938	206.535	72.1834	102.661	61.855	326.175	154.43	178.956	429.107	124.927	92.0491	72.0385	61.5195	274.564	71.9147	39.4568
21060	AL139393.1	0.753889	2.15659	1.05076	2.05241	0.0401299	0.116557	3.33171	0	2.77064	0	0	2.14682	1.05268	0	1.10489	1.47637	1.09952	0	11.9797	0	0	0	0	1.12477	1.2502	3.3276	0	0	0	0	0	0	0	0	0	0	0	0	0	0	0	0	0	0	0	0	0	4.64198
53059	LINC01428	10.9598	2.15614	0.59921	3.59831	0.000320287	0.00302574	1.66586	9.7048	9.23547	15.2107	3.26665	3.22024	15.2639	7.84047	43.6432	14.7637	0	31.4823	13.3108	22.3123	36.6659	0	88.9978	0	2.50039	14.4196	28.8058	0	3.8162	62.035	0	0.980812	0	0	3.52114	6.20481	4.41821	3.06268	2.37585	0.745651	0	1.37282	1.70461	12.6067	2.7342	0	3.42451	0
28627	AL391056.1	5.88313	2.15606	0.607675	3.54805	0.000388096	0.00350157	3.33171	2.4262	34.1712	7.60537	6.5333	6.44047	7.36876	27.4417	3.31467	0	17.5924	30.3163	0	2.97497	3.85957	12.6606	0	4.49907	0	8.87359	10.0194	0	40.0701	2.06783	0	0	5.99875	1.35878	0	0	0	7.65669	5.70203	0	1.70959	0	3.40922	0	0	3.76115	0	0
15037	LINC02268	7.41517	2.15507	0.809868	2.66102	0.00779046	0.0337837	6.66342	0	0	1.26756	2.17777	12.8809	13.6848	7.05643	1.10489	0	81.3648	2.33202	0	2.97497	0	88.6242	0	0	1.2502	35.4944	0	0	0	34.6362	2.57565	3.92325	5.99875	0	3.52114	1.12815	3.31366	13.782	5.70203	0	10.2575	5.49129	0	0	0	0	0	4.64198
42918	ACAN	147.403	2.15381	0.408946	5.26673	1.39e-07	9.4e-06	89.9562	359.078	462.697	369.494	71.8663	651.024	121.058	43.9067	146.95	271.652	310.066	384.784	324.783	83.2991	32.8064	179.78	177.996	195.71	45.0071	197.437	753.96	285.363	175.545	45.4923	2.57565	3.92325	231.952	82.8857	8.80285	24.8192	14.3592	35.2208	76.9774	8.94781	292.34	16.4739	17.0461	0	27.342	122.237	30.8206	104.444
56839	AF241728.2	1.08009	2.15334	0.967459	2.22577	0.0260297	0.0844465	0	0	0	0	4.35554	4.29365	0	0	5.52445	0	8.79619	2.33202	0	0	0	0	0	0	2.50039	9.98279	2.50485	0	0.95405	1.03392	0	0	0	0	1.76057	0	0	0	0	1.4913	0	0	0	3.60193	1.3671	0	0	0
50681	PODNL1	62.0854	2.15152	0.560956	3.83545	0.000125335	0.00148772	29.9854	4.8524	6.46483	22.1823	2.17777	519.531	356.859	26.6576	15.4685	19.1928	208.91	6.99606	33.2769	59.4994	9.64893	458.314	0	2.24954	7.50118	59.8967	65.1261	4.92005	35.2998	478.186	20.6052	8.82731	13.9971	12.229	3.52114	5.07666	7.1796	26.7984	12.8296	7.45651	280.373	8.23694	0	7.20385	2.7342	15.0446	10.2735	1681.56
16021	LINC01033	2.46046	2.15034	0.818215	2.62809	0.00858652	0.0364132	0	9.7048	7.38837	0	2.17777	0	6.31608	1.56809	2.20978	0	0	2.33202	3.99323	5.94994	0	2.53212	2.40535	0	0	39.9312	2.50485	6.56006	0	1.03392	0	0	0	1.35878	0	2.25629	1.10455	0	3.80135	0	0	0	0	0	0	0	6.84902	0
15606	LINC02100	1.87408	2.15029	0.921908	2.33243	0.0196778	0.0684993	3.33171	5.66114	5.54128	3.80268	0	0	8.42144	9.40857	0	0	5.49762	0	0	0	2.89468	15.1927	2.40535	0	0	0	10.0194	0	0	1.03392	0	0	0	0	0	0	0	0	1.42551	0	0	0	0	0	0	2.82086	0	3.48148
54198	HAR1A	7.80591	2.14998	0.537429	4.00048	6.32e-05	0.000898445	13.3268	16.1747	1.84709	10.1405	2.17777	2.14682	4.21072	20.3852	2.20978	0	85.7629	2.33202	0	5.94994	13.5085	5.06424	7.21604	8.99815	0	2.2184	15.0291	3.28003	7.6324	75.4759	9.01477	3.92325	0	1.35878	0	1.12815	0	1.53134	4.75169	1.4913	8.54794	2.74565	0	7.20385	8.2026	1.88057	0	6.96297
42859	AC087468.2	13.1845	2.14732	0.42426	5.06134	4.16e-07	2.1e-05	18.3244	12.131	7.38837	17.7459	11.9777	13.4176	55.2657	1.56809	7.18179	69.3894	15.3933	24.4862	38.6012	5.94994	15.4383	7.59636	22.8508	6.74861	0	29.9484	22.5437	89.3808	1.9081	20.6783	0	0	0	4.07635	6.162	9.02518	3.31366	6.89102	1.90068	1.4913	0	2.74565	8.52306	3.60193	16.4052	7.5223	6.84902	0
56180	Z93241.1	5.89241	2.14247	0.641958	3.3374	0.000845658	0.00627649	3.33171	28.3057	7.38837	0	0	0.536706	7.36876	10.9767	0	20.6692	43.981	0	10.6486	19.3373	0.964893	11.3945	0	0	0	8.87359	5.0097	1.64002	15.2648	35.1532	2.57565	0	7.99833	1.35878	0	2.25629	4.97049	1.53134	0	2.9826	0	0	0	0	0	0	0	6.96297
35571	AC125611.4	1.83114	2.13999	0.802821	2.66559	0.00768532	0.0334522	14.9927	3.23493	0	0	0	0.536706	0	6.27238	0	5.90548	15.3933	0	0	5.94994	0	0	2.40535	0	0	2.2184	10.0194	1.64002	1.9081	2.06783	0	0	0	1.35878	1.76057	0	0	0	2.37585	0	0	0	0	0	0	1.88057	1.71226	1.16049
16069	C1GALT1P2	1.17246	2.13888	0.973277	2.19761	0.0279768	0.0890838	0	0	0	1.26756	0	4.29365	3.15804	0	2.20978	0	10.9952	0	0	0	0	7.59636	0	4.49907	2.50039	8.87359	0	1.64002	0	0.516958	0	0	0	0	0	0	0	0	0	2.23695	0	0	0	0	0	0	0	0
11805	CP	4740.21	2.13775	0.746543	2.86353	0.00418946	0.0211118	2575.41	10226.4	2007.79	1618.68	26.1332	9118.1	15943.4	178.763	6138.77	4945.84	62.6729	3677.6	3920.02	7169.67	241.223	37493.1	495.501	166.466	27.5043	8640.66	464.65	200.082	15905.9	54155	193.174	18.6354	88.9815	108.023	27.2888	51.8948	103.828	137.82	328.817	73.0738	54.7068	27.4565	15.3415	36.0193	43.7472	493.651	44.5186	23584.7
16196	AC092353.2	0.689309	2.13765	1.08663	1.96722	0.0491573	0.135442	0	0	1.84709	0	0	4.29365	0	0	1.10489	0	2.19905	0	0	0	0	2.53212	0	0	0	2.2184	2.50485	3.28003	0	8.78829	0	0	0	0	0	0	0	1.53134	0	0.745651	0	0	0	0	0	0	0	0
13646	AC111000.2	53.0669	2.13754	0.397908	5.37195	7.79e-08	6.1e-06	38.3147	108.37	60.0305	86.1942	14.1555	43.4732	93.6886	22.7374	128.72	14.7637	148.436	206.384	43.9256	89.2491	157.278	143.065	221.292	32.6183	5.00078	7.76439	33.8155	17.2202	94.4509	266.75	5.1513	13.7314	36.9923	8.15269	9.68314	15.23	17.6729	69.6759	60.3465	8.94781	1.70959	41.1847	0	0	12.3039	23.5072	35.9574	37.1358
3253	TCHH	11.3539	2.13723	0.500828	4.26739	1.98e-05	0.00037258	13.3268	27.4969	9.23547	13.9432	2.17777	68.1617	15.7902	37.6343	34.2516	0	17.5924	4.66404	10.6486	20.8248	1.92979	27.8533	7.21604	8.99815	5.00078	68.7703	12.5243	8.20008	5.7243	21.7122	0	0	25.9946	2.71756	0	0	1.10455	6.12535	0.950338	4.4739	10.2575	8.23694	0	0	0	11.2834	0	11.6049
41808	RN7SL487P	0.788084	2.1354	1.03086	2.07148	0.0383135	0.112601	0	0	0	0	2.17777	2.14682	5.2634	3.13619	0	0	4.3981	0	2.66215	0	0	0	7.21604	2.24954	2.50039	0	0	0	0	0	0	0	0.999792	0	0	0.564074	1.10455	0	0	0	0	0	3.40922	0	0	0	0	0
29673	OR13A1	2.19087	2.13293	0.98231	2.17134	0.0299056	0.093532	0	1.61747	0	2.53512	0	0	1.05268	17.249	2.20978	0	6.59714	1.16601	5.32431	8.92491	0	25.3212	0	0	0	0	0	0	13.3567	0	0	0	0	0	0	0	0	3.06268	0	0	1.70959	0	3.40922	0	0	0	0	6.96297
37233	RPL22P19	2.42839	2.13107	0.69318	3.07434	0.00210971	0.0125447	16.6586	0	0	2.53512	0	2.14682	12.1058	1.56809	1.10489	13.2873	6.59714	9.32809	2.66215	7.43742	0	7.59636	0	0	0	6.65519	0	0	1.9081	4.13567	0	0	0	1.35878	0	2.25629	0	1.53134	0.950338	0	3.41918	2.74565	0	0	2.7342	0	0	2.32099
20823	AL357992.1	1.00966	2.13095	0.982289	2.16937	0.0300544	0.0939132	0	0.808734	0	0	0	10.7341	1.05268	4.70428	0	4.42911	1.09952	2.33202	2.66215	0	0	0	0	0	0	0	0	1.64002	4.77025	7.23741	0	0	0	0	0	0	0.552277	0	2.85102	0	1.70959	0	0	0	0	1.88057	0	0
15405	LINC02236	10.5644	2.13053	0.448149	4.75406	1.99e-06	6.78e-05	41.6464	16.1747	16.6238	13.9432	3.26665	18.7847	16.8429	10.1926	9.94401	8.85823	17.5924	19.8222	7.98646	28.2622	26.0521	34.1836	4.81069	2.24954	0	12.2012	10.0194	1.64002	35.2998	55.8315	0	0	1.99958	4.07635	0	0.564074	0	5.35968	5.70203	3.72825	11.1123	1.37282	0	0	0	3.76115	1.71226	8.12346
14786	DCHS2	20.741	2.12827	0.39736	5.35602	8.51e-08	6.5e-06	16.6586	14.5572	69.266	43.7309	6.5333	22.0049	31.0541	45.4747	2.20978	64.9603	76.9667	25.6522	34.608	5.94994	31.8415	143.065	24.0535	13.4972	12.502	8.87359	2.50485	4.92005	5.7243	103.909	0	12.7506	3.99917	10.8703	3.52114	8.4611	0	13.0164	12.3544	7.45651	5.12877	16.4739	17.0461	7.20385	10.9368	16.9252	3.42451	13.9259
44135	GAPDHP35	3.72534	2.12686	0.67101	3.16964	0.0015263	0.00983552	23.322	6.46987	12.9297	3.80268	2.17777	1.07341	6.31608	0	2.20978	32.4802	2.19905	0	5.32431	5.94994	1.92979	7.59636	0	0	0	11.092	10.0194	0	7.6324	4.13567	0	0	0	5.43513	5.28171	0	4.41821	0	0	2.9826	0	0	0	0	2.7342	0	3.42451	0
16213	AC106798.1	1.64399	2.12681	0.873028	2.43613	0.0148453	0.0552969	0	0	6.46483	7.60537	0	6.97718	0	3.13619	1.10489	22.1456	0	1.16601	0	0	0	0	2.40535	8.99815	0	3.3276	0	0	0.95405	0.516958	0	0	0	0	0	3.38444	0	3.06268	0.475169	1.4913	0	0	0	1.80096	2.7342	0	0	1.16049
56623	PHKA2-AS1	14.6416	2.12427	0.481294	4.41366	1.02e-05	0.000225841	26.6537	11.3223	7.38837	11.4081	0	8.05059	15.2639	26.6576	12.1538	4.42911	181.421	16.3241	9.31754	16.3623	35.7011	2.53212	40.8909	0	0	2.2184	48.8446	25.4202	16.2188	53.7636	2.57565	0	0.999792	4.07635	3.52114	11.2815	11.5978	6.89102	6.1772	8.20216	1.70959	0	6.81845	7.20385	0	0	3.42451	12.7654
19851	AL590428.1	6.7481	2.12417	0.511581	4.15217	3.29e-05	0.000547652	0	0	1.84709	6.97159	0	5.36706	16.8429	9.40857	27.6223	8.85823	17.5924	24.4862	21.2972	11.8999	17.3681	7.59636	4.81069	0	0	19.9656	30.0582	17.2202	5.7243	8.27133	0	1.96162	0	2.71756	1.76057	4.51259	3.31366	7.65669	3.80135	0	3.41918	0	0	14.4077	0	0	0	5.80247
3766	RGS5	6181.31	2.12263	0.392293	5.41083	6.27e-08	5.34e-06	7754.56	2669.63	14378.7	19991.3	553.153	9738.53	3190.15	934.585	37127.1	10641.7	5779.1	18065	13213.6	1395.26	41614.9	9599.26	14619.7	1788.38	1750.27	4891.57	6622.82	9056.16	4323.75	1595.85	356.727	655.182	3637.24	2719.6	503.523	829.188	1072.52	2446.31	2665.22	1017.07	1760.88	2325.56	1433.58	1022.95	2533.24	2339.43	852.703	17388.8
12204	TBL1XR1-AS1	0.77015	2.1196	1.03993	2.03821	0.0415286	0.119686	0	1.61747	0	0	0	1.07341	4.73706	3.13619	0	0	6.59714	0	2.66215	0	0	7.59636	2.40535	0	0	0	1.25243	0	0.95405	0	0	0	0	0	0	0	0	0	0	0	1.70959	0	0	0	0	1.88057	0	0
12216	AC007953.1	23.9288	2.11909	0.484662	4.3723	1.23e-05	0.000259359	64.9684	57.4201	5.54128	12.0418	2.17777	16.6379	78.951	80.7569	66.2934	116.633	47.2795	6.99606	15.9729	5.94994	11.5787	56.9727	0	0	7.50118	45.4772	13.7767	9.84009	69.6456	139.579	14.1661	14.7122	0	1.35878	3.52114	4.51259	5.52277	1.53134	1.42551	14.1674	0	2.74565	0	14.4077	10.9368	3.76115	10.2735	67.3087
31071	AL683842.1	1.9641	2.1174	0.946627	2.23678	0.0253007	0.0827215	3.33171	0	0.923547	0	0	13.4176	7.8951	1.56809	4.41956	2.95274	6.59714	4.66404	0	2.97497	1.92979	2.53212	0	0	0	6.65519	0	0	3.8162	13.4409	0	0	0	0	0	0	0	0	0	0	13.6767	0	0	0	0	0	0	3.48148
39640	AL627171.1	0.766146	2.11615	1.00772	2.09993	0.0357347	0.106817	0	0	0	0	0	0	0.52634	0	2.76223	2.95274	3.29857	3.49803	5.32431	1.48748	1.92979	7.59636	2.40535	0	0	0	0	0	0	1.03392	0	0	0	0	0	0.564074	0	0	2.37585	0	0	0	0	0	0	0	0	0
42862	AC087468.1	23.1376	2.11615	0.418461	5.05698	4.26e-07	2.13e-05	43.3122	33.9668	36.9419	89.9968	4.35554	16.6379	44.2126	3.92024	8.83912	8.85823	20.891	52.4705	89.1822	5.94994	63.683	18.9909	91.4031	8.99815	3.75059	8.87359	41.33	121.361	24.8053	59.4502	2.57565	3.92325	0	5.43513	2.64086	12.9737	12.7024	4.59402	10.4537	13.4217	0	5.49129	13.6369	3.60193	10.9368	0	0	4.64198
19539	ADGRF4	3.76719	2.11545	0.8818	2.39902	0.0164392	0.059763	0	4.8524	1.84709	0	0	34.8859	1.05268	1.56809	1.10489	0	4.3981	0	0	2.97497	0	7.59636	72.1604	0	5.00078	124.23	3.75728	0	5.7243	0	0	1.96162	9.99792	0	0	1.12815	0	1.53134	0	0	1.70959	0	0	0	0	0	3.42451	9.28395
26874	CDKN2B	92.1724	2.11455	0.388096	5.44851	5.08e-08	4.57e-06	94.9538	89.7694	246.587	133.094	6.5333	202.338	100.531	111.335	216.558	205.216	171.526	121.265	259.56	41.6496	430.342	138.001	182.806	33.7431	2.50039	116.466	244.223	104.961	89.6807	251.759	12.8782	37.2708	41.9913	34.6489	5.28171	16.9222	5.52277	27.5641	26.6095	20.8782	82.0603	27.4565	10.2277	0	8.2026	11.2834	3.42451	197.284
9031	AC021016.3	1.10909	2.11303	0.76259	2.77086	0.00559092	0.0262878	8.32928	0.808734	0	0	1.08888	0	1.57902	1.56809	0	7.38185	0	3.49803	0	2.97497	4.82447	5.06424	1.20267	0	0	0	0	0.820008	3.8162	0.516958	0	0.980812	0	0.679391	0	0	0	1.53134	0	0	0.854794	0	3.40922	0	1.3671	0.940287	0	0
30438	STAMBPL1	182.311	2.1108	0.304059	6.94208	3.86e-12	2.7e-09	423.127	318.641	278.911	349.213	21.7777	524.362	600.028	463.372	178.992	621.552	230.9	214.546	432.6	401.621	302.012	338.038	375.234	67.4861	30.0047	260.662	240.466	191.882	84.9104	156.121	47.6495	29.4244	23.995	50.2749	30.81	40.6133	29.8229	62.0192	114.991	46.2303	232.504	16.4739	27.2738	18.0096	35.5446	41.3726	75.3393	154.346
26021	AC079061.1	3.30715	2.11049	0.786142	2.68461	0.00726137	0.0319872	1.66586	20.2183	0	1.26756	0	1.07341	2.10536	9.40857	1.65734	17.7165	2.19905	1.16601	0	0	1.92979	3.79818	0	0	0	0	2.50485	0	0	62.035	5.1513	1.96162	4.99896	0	0	1.12815	0	1.53134	0	0	0	2.74565	0	0	0	5.64172	0	0
55130	AC006548.1	0.64137	2.10935	1.0433	2.02181	0.0431961	0.123201	0	0	0	1.26756	0	0	0	3.92024	0	1.47637	7.69667	0	0	5.94994	0	1.26606	0	2.24954	0	2.2184	0	0	0	1.03392	0	0	0	0	0	0.564074	0	0.765669	0	0	0	0	1.70461	0	0	0	0	0
36001	B4GALNT1	91.7981	2.10843	0.529275	3.98362	6.79e-05	0.000946652	19.9903	21.0271	20.318	86.1942	10.8888	823.844	8.42144	68.2121	72.9228	36.9093	297.971	72.2927	219.628	2.97497	190.084	22.7891	16.8374	22.4954	10.0016	32.1668	477.174	35.2603	131.659	875.21	5.1513	3.92325	20.9956	19.023	5.28171	4.51259	4.41821	9.18803	16.6309	7.45651	73.5123	8.23694	13.6369	3.60193	24.6078	11.2834	13.698	405.013
47016	E2F3P1	3.55998	2.10779	0.870582	2.42113	0.0154722	0.0570413	0	0	12.9297	5.07024	0	2.14682	13.1585	38.4183	9.94401	2.95274	43.981	2.33202	0	0	1.92979	1.26606	0	0	0	3.3276	0	0	0	2.06783	2.57565	0	0	1.35878	0	0.564074	2.20911	6.12535	3.32618	0	11.1123	0	0	0	0	0	0	0
45057	NOL3	1378.81	2.10454	0.302851	6.94911	3.68e-12	2.63e-09	5110.84	3437.12	2515.74	2356.4	452.976	2453.28	2087.99	900.086	867.339	2769.67	2535.5	2936.01	2567.65	1091.81	2767.31	1649.68	1819.64	224.954	315.049	1854.58	1550.5	2124.64	5959	3346.27	582.097	434.5	196.959	263.604	375.002	321.522	337.441	539.797	272.272	260.232	256.438	275.937	313.649	261.14	225.571	249.176	318.48	1925.26
7354	LINC01789	12.9265	2.10225	0.669397	3.14052	0.0016865	0.0105667	3.33171	50.1415	5.54128	23.4499	2.17777	9.66071	16.3165	0	37.5663	0	0	11.6601	0	17.8498	0	10.1285	114.254	4.49907	0	59.8967	33.8155	29.5203	0	74.442	0	0	0	9.51148	0	3.94852	16.016	3.06268	2.85102	9.69346	0	2.74565	0	3.60193	2.7342	1.88057	3.42451	0
22882	DLX6-AS1	3.62947	2.10008	0.744611	2.82038	0.00479673	0.0234373	4.99757	4.8524	11.0826	8.87293	0	0.536706	0	1.56809	14.3636	5.90548	0	0	13.3108	0	13.5085	0	2.40535	2.24954	0	4.4368	40.0776	4.92005	9.5405	0	0	0	0	1.35878	0	0	0	4.59402	6.65237	0	3.41918	0	0	0	0	5.64172	0	2.32099
29064	LINC02642	3.34668	2.09967	0.679727	3.08899	0.00200836	0.0121202	6.66342	5.66114	1.84709	9.50671	0	2.68353	12.1058	21.9533	18.2307	0	12.0948	0	10.6486	5.94994	1.92979	5.06424	1.20267	0	0	11.092	0	0.820008	1.9081	1.03392	0	0.980812	0	2.71756	8.80285	0	0	0	1.90068	0	1.70959	0	3.40922	0	0	3.76115	0	6.96297
47797	LINC02073	4.67275	2.09419	0.649034	3.22663	0.00125256	0.00847941	3.33171	0	26.7829	5.07024	0	2.14682	30.0014	7.84047	29.832	0	24.1895	2.33202	18.6351	4.46245	3.85957	7.59636	2.40535	0	0	4.4368	0	1.64002	0	6.2035	2.57565	0	0	2.71756	0	0.564074	2.20911	4.59402	0.950338	0	1.70959	0	0	0	8.2026	1.88057	0	9.28395
18901	HLA-K	34.7767	2.09289	0.401054	5.21848	1.8e-07	1.16e-05	156.59	75.2122	49.8715	24.7174	33.7554	24.1518	31.0541	10.9767	20.4405	135.826	7.69667	17.4902	145.087	355.509	43.4202	54.4406	37.2829	2.24954	1.2502	55.4599	41.33	9.84009	2.86215	14.9918	20.6052	24.5203	11.9975	8.83209	4.40143	3.94852	2.76138	9.9537	9.97855	11.1848	8.54794	1.37282	30.683	37.8202	8.2026	39.4921	6.84902	8.12346
32601	AP001636.2	1.29004	2.092	0.708124	2.95429	0.00313392	0.0169681	6.66342	0.808734	1.84709	0	0	0.536706	4.73706	4.70428	2.20978	8.85823	3.29857	0	0	0	0.964893	3.79818	0	4.49907	0	0	6.26213	1.64002	0	1.03392	0	0	0	0.679391	0	0	0.552277	0	1.42551	1.4913	1.70959	0	0	0	0	1.88057	0	2.32099
25925	AP002851.1	9.69822	2.08927	0.415728	5.02558	5.02e-07	2.43e-05	18.3244	4.8524	3.69419	8.87293	6.5333	11.2708	2.10536	27.4417	3.31467	19.1928	15.3933	11.6601	7.98646	16.3623	7.71915	21.523	33.6748	2.24954	2.50039	22.184	56.3591	20.5002	30.5296	22.7462	11.5904	9.80812	1.99958	0	0.880285	1.12815	0.552277	1.53134	3.80135	5.21956	2.56438	0	0	0	13.671	0	3.42451	4.64198
55055	DIP2A-IT1	1.07689	2.08717	0.873426	2.38963	0.0168652	0.060981	3.33171	2.4262	0	3.80268	2.17777	2.14682	1.05268	8.62452	1.10489	0	8.79619	0	0	0	0	0	0	0	0	1.1092	2.50485	6.56006	0	0	0	0	0	0	0	1.12815	0	3.06268	0.475169	0	0	0	0	0	0	0	0	0
50168	TMIGD2	9.95942	2.08701	0.61672	3.38405	0.000714243	0.00557215	0	24.262	7.38837	16.4783	4.35554	2.14682	1.05268	29.7938	6.62934	33.9565	92.36	0	3.99323	38.6746	1.92979	29.1194	12.0267	0	0	48.8048	15.0291	7.38007	11.4486	1.03392	5.1513	3.92325	1.99958	1.35878	1.76057	0	0	9.18803	5.70203	0	16.2411	0	0	0	0	3.76115	0	4.64198
36248	PTPRR	14.9986	2.0855	0.499891	4.17191	3.02e-05	0.000513404	9.99513	16.1747	27.7064	38.0268	2.17777	21.4682	27.3697	3.13619	39.776	2.95274	6.59714	9.32809	7.98646	0	243.153	0	74.5657	0	15.0024	11.092	12.5243	1.64002	9.5405	2.06783	0	0	13.9971	6.79391	5.28171	1.12815	3.31366	6.89102	5.70203	4.4739	8.54794	1.37282	10.2277	3.60193	5.4684	15.0446	6.84902	9.28395
12822	C4orf50	5.51767	2.08486	0.601622	3.4654	0.00052944	0.00440091	3.33171	8.08734	1.84709	5.07024	0	0	11.0531	39.2024	12.1538	8.85823	4.3981	18.6562	5.32431	11.8999	5.78936	15.1927	7.21604	0	0	26.6208	7.51455	11.4801	9.5405	0	0	0	0	1.35878	0	1.12815	0	1.53134	2.85102	1.4913	7.69315	0	0	0	5.4684	0	6.84902	4.64198
42999	AC103739.3	2.34276	2.08419	0.618662	3.36887	0.000754768	0.0057879	0	0	2.77064	2.53512	2.17777	10.1974	4.21072	5.48833	4.97201	0	2.19905	0	0	0	0	0	2.40535	20.2458	2.50039	8.87359	7.51455	6.56006	5.7243	2.06783	0	0	0	0.679391	0	1.12815	0	3.06268	0.950338	1.4913	0	0	6.81845	0	2.7342	0	0	0
37599	AL157931.2	6.51886	2.08247	0.525855	3.96016	7.49e-05	0.00101846	29.9854	4.04367	19.3945	14.577	0	9.124	3.15804	0	8.83912	31.0038	4.3981	18.6562	10.6486	11.8999	0	0	31.2695	12.3725	1.2502	22.184	15.0291	1.64002	0	6.72046	0	0.980812	1.99958	6.11452	0.880285	6.76888	2.76138	6.12535	7.60271	2.9826	0	0	0	0	0	0	3.42451	1.16049
56344	BX539320.1	6.62051	2.08051	0.471684	4.41082	1.03e-05	0.000227567	18.3244	13.7485	9.23547	9.50671	0	3.75694	14.7375	8.62452	11.6013	26.5747	6.59714	8.16207	10.6486	2.97497	7.71915	16.4588	0	4.49907	0	29.9484	12.5243	9.02008	11.4486	20.6783	10.3026	1.96162	0	0	1.76057	0	0	0.765669	5.22686	2.9826	3.41918	0	0	0	0	3.76115	0	4.64198
36647	GAS2L3	339.483	2.07932	0.320413	6.48952	8.61e-11	3.05e-08	243.215	383.34	319.547	711.736	71.8663	469.081	935.307	308.131	414.886	310.038	303.469	749.745	302.155	348.071	1510.06	435.525	2188.86	101.229	70.011	322.777	627.465	999.589	561.935	488.525	92.7234	33.3476	21.9954	55.7101	103.874	115.635	100.514	105.662	128.296	139.437	200.877	76.8781	85.2306	108.058	42.3801	49.8352	78.7638	617.383
7575	THORLNC	3.71313	2.07722	0.632333	3.285	0.00101981	0.0072499	0	4.8524	0	4.43646	0	4.29365	5.2634	3.13619	2.20978	4.42911	17.5924	13.9921	2.66215	2.97497	1.92979	0	12.0267	0	0	7.76439	37.5728	0	3.8162	15.5087	0	0	1.99958	0	0	1.12815	0	1.53134	4.75169	1.4913	0	0	0	0	5.4684	0	0	0
9692	AC083855.2	34.6073	2.07608	0.440928	4.70843	2.5e-06	7.88e-05	83.2928	25.8795	96.9724	83.0253	4.35554	81.0426	66.8452	21.1693	69.0556	62.0076	13.1943	78.1227	153.074	60.9869	65.6127	94.9545	22.8508	4.49907	0	85.4083	32.5631	67.2406	35.2998	35.6701	7.72695	1.96162	1.99958	4.75574	1.76057	3.94852	5.52277	8.42236	10.9289	2.9826	58.9808	8.23694	0	0	2.7342	6.58201	10.2735	111.407
56248	AL008718.2	1.16492	2.07559	0.96842	2.14328	0.032091	0.0987162	3.33171	0	5.54128	1.26756	0	0	4.21072	3.13619	0	0	9.89572	0	2.66215	0	0	2.53212	2.40535	0	0	8.87359	0	0	0	2.06783	0	0	0	0	0	0	0	0	0	0	1.70959	0	0	0	0	1.88057	0	4.64198
51977	IGFL2-AS1	1.86374	2.07551	1.05529	1.96676	0.0492105	0.135506	0	0	0	0	0	38.6428	0	3.13619	0	2.95274	2.19905	0	0	0	0	5.06424	0	2.24954	0	0	0	0	41.0241	16.0257	3.86347	0	0	0	0	0	0	0.765669	0.475169	2.9826	1.70959	2.74565	0	0	0	0	0	1.16049
48095	SCN4A	57.9479	2.07421	0.407718	5.08738	3.63e-07	1.92e-05	246.547	12.9397	44.3302	122.32	17.4221	22.5417	31.5804	9.40857	176.23	104.822	6.59714	107.273	199.662	11.8999	506.569	27.8533	288.641	11.2477	30.0047	35.4944	100.194	114.801	15.2648	4.13567	25.7565	23.5395	28.994	25.1375	14.0846	11.8455	33.1366	16.0791	20.9074	10.4391	1.70959	21.9652	10.2277	10.8058	21.8736	39.4921	17.1226	41.7778
28967	AL731533.2	22.4788	2.07383	0.407308	5.09155	3.55e-07	1.89e-05	28.3195	34.7755	97.896	65.9132	9.79996	16.1012	36.3175	9.40857	32.0418	20.6692	35.1848	64.1306	37.2702	26.7747	34.7362	36.7157	7.21604	4.49907	5.00078	39.9312	7.51455	37.7203	167.913	15.5087	2.57565	10.7889	4.99896	6.11452	6.162	3.38444	4.97049	16.0791	5.70203	2.23695	1.70959	0	3.40922	0	10.9368	1.88057	0	10.4444
58237	APLN	900.448	2.07321	0.320261	6.4735	9.58e-11	3.35e-08	1039.49	870.197	4882.79	2159.29	579.286	1916.04	1209.53	266.576	554.102	3425.18	1405.19	719.429	1606.61	1130.49	1658.65	1235.67	1282.05	211.456	230.036	644.445	990.668	2502.66	2193.36	2206.38	185.447	123.582	1172.76	139.955	288.734	205.323	205.447	108.725	53.2189	155.095	507.748	107.08	225.009	216.116	216.002	188.057	296.22	1415.8
4373	PKP1	63.0343	2.07192	0.537887	3.85197	0.000117171	0.00141211	18.3244	0	247.511	164.783	23.9554	817.94	169.482	6.27238	45.3005	23.6219	2.19905	4.66404	50.5809	193.373	88.7702	0	16.8374	4.49907	32.5051	259.553	32.5631	0	13.3567	226.428	0	11.7697	25.9946	8.15269	24.648	24.8192	15.4637	60.4879	7.60271	22.3695	1.70959	2.74565	17.0461	32.4173	13.671	18.8057	23.9716	2318.67
43218	AC023024.1	52.4511	2.07172	0.450747	4.59619	4.3e-06	0.000118818	19.9903	139.911	25.8593	83.659	1.08888	18.248	92.1095	7.84047	23.2027	29.5274	57.1753	37.3123	97.1686	44.6245	105.173	515.286	36.0802	6.74861	10.0016	89.8451	113.971	93.4809	325.331	58.9332	7.72695	13.7314	7.99833	16.9848	1.76057	14.1018	13.2546	8.42236	7.12754	11.1848	13.6767	5.49129	13.6369	0	23.2407	1.88057	10.2735	106.765
19135	HLA-DQB2	74.3816	2.07165	0.44167	4.69049	2.73e-06	8.35e-05	239.883	197.331	62.8012	206.612	3.26665	88.5565	43.1599	119.959	48.6152	270.176	148.436	36.1463	27.9526	217.173	92.6298	74.6975	58.931	4.49907	11.2518	275.081	305.592	52.4805	220.386	78.0607	16.7417	23.5395	9.99792	23.0993	0	5.07666	1.10455	27.5641	19.4819	23.8608	27.3534	4.11847	6.81845	1.80096	16.4052	2.82086	11.9858	15.0864
31038	BX842242.1	3.02046	2.07139	0.47325	4.37695	1.2e-05	0.000254954	3.33171	4.04367	6.46483	3.80268	2.17777	0	3.68438	4.70428	4.41956	20.6692	10.9952	4.66404	5.32431	5.94994	3.85957	5.06424	4.81069	4.49907	5.00078	5.54599	2.50485	0	0.95405	7.23741	0	0	0.999792	0	3.52114	0.564074	1.10455	1.53134	3.32618	2.9826	5.12877	0	0	0	0	0	3.42451	0
2089	AC104837.2	1.04774	2.07063	1.00489	2.06057	0.0393443	0.114954	0	0	2.77064	0	0	2.14682	2.10536	1.56809	3.86712	0	4.3981	5.83005	0	5.94994	0	0	1.20267	0	0	0	0	0	0	11.3731	0	0	0	0	0	0	0	3.06268	0.950338	0	0	2.74565	0	0	0	0	0	2.32099
36978	AC125603.3	0.989596	2.06989	0.995441	2.07936	0.0375839	0.110902	0	0	0	1.26756	0	1.07341	0	0	6.62934	0	6.59714	2.33202	0	1.48748	0	0	0	0	0	0	5.0097	1.64002	3.8162	8.27133	0	0	0	0	0	1.12815	0	0	1.90068	0	0	2.74565	0	3.60193	0	0	0	0
5853	OTOF	7.61994	2.06795	0.559881	3.69355	0.000221143	0.00229672	78.2952	9.7048	16.6238	10.1405	0	9.66071	11.0531	20.3852	2.76223	8.85823	17.5924	0	15.9729	2.97497	1.92979	0	4.81069	4.49907	0	46.5864	17.534	0	7.6324	8.27133	0	1.96162	1.99958	1.35878	0	2.25629	0	0	3.80135	4.4739	3.41918	0	3.40922	0	0	3.76115	0	16.2469
42117	AQP9	125.208	2.06787	0.571641	3.61742	0.000297552	0.00285742	114.944	37.2017	36.0183	10.1405	2.17777	194.288	147.902	173.274	51.9298	19.1928	15.3933	16.3241	129.115	653.006	12.5436	498.828	16.8374	35.9926	42.5067	1271.14	2.50485	21.3202	123.072	1226.22	10.3026	19.6162	7.99833	1.35878	7.04228	5.64074	3.31366	75.0356	16.1558	19.3869	2000.22	5.49129	27.2738	0	12.3039	105.312	3.42451	156.667
17733	NIPAL4	2.42281	2.06776	0.9203	2.24683	0.0246507	0.0811694	0	1.61747	3.69419	0	0	0	23.159	6.27238	1.10489	0	4.3981	0	0	8.92491	0	0	0	0	0	11.092	15.0291	0	9.5405	9.30525	0	1.96162	0	0	0	0	0	1.53134	2.37585	1.4913	1.70959	0	0	0	0	0	0	6.96297
14493	AC105383.1	1.69373	2.06516	1.04158	1.98272	0.0473986	0.132005	0	0	7.38837	6.33781	0	17.7113	0	0	0	11.811	4.3981	2.33202	0	0	0	10.1285	4.81069	0	0	0	0	0	1.9081	0	0	3.92325	0	0	0	0	0	1.53134	4.75169	0	0	0	0	0	0	0	0	0
55201	DGCR9	132.166	2.0644	0.382356	5.39916	6.7e-08	5.58e-06	153.259	139.102	341.712	218.654	38.1109	83.7261	385.281	78.4047	63.5312	293.798	230.9	205.218	274.202	160.648	152.453	124.074	190.022	29.244	35.0055	145.305	564.844	846.248	117.348	247.623	12.8782	18.6354	7.99833	23.0993	41.3734	46.254	64.0641	13.782	12.8296	21.6239	0	54.9129	52.843	46.8251	42.3801	23.5072	10.2735	213.531
29639	AL137026.1	5.02803	2.06349	0.821665	2.51135	0.012027	0.0472537	9.99513	0	0	21.5485	2.17777	16.6379	0	0	5.52445	14.7637	0	4.66404	42.5945	0	0	24.0551	0	0	0	4.4368	0	0	11.4486	36.1871	0	1.96162	1.99958	1.35878	1.76057	1.12815	3.31366	0.765669	0	0	0	0	0	3.60193	0	1.88057	0	0
10940	AC110491.1	2.91518	2.06301	0.707506	2.91589	0.00354681	0.0185712	3.33171	17.7921	7.38837	2.53512	2.17777	10.1974	2.10536	0	5.52445	0	17.5924	0	0	0	0	15.1927	0	2.24954	2.50039	4.4368	5.0097	0	9.5405	5.68654	0	0	0.999792	2.71756	0	0.564074	0	0	3.80135	0	0	0	0	0	2.7342	0	0	0
7445	AC108463.1	5.55716	2.05958	0.530541	3.88203	0.000103586	0.00129396	4.99757	4.8524	6.46483	11.4081	0	12.8809	36.8438	6.27238	17.6782	0	13.1943	6.99606	29.2837	1.48748	8.68404	7.59636	15.6347	5.62384	0	8.87359	5.0097	4.92005	0	7.75437	2.57565	0	1.99958	1.35878	0	0	1.65683	4.59402	3.32618	2.9826	14.5315	0	0	0	0	0.940287	0	6.96297
6943	IGKV2-4	1.31393	2.0591	0.86316	2.38553	0.0170545	0.0615438	3.33171	0	0	1.90134	1.08888	1.07341	0.52634	21.9533	6.62934	0	1.09952	8.16207	0	1.48748	0	0	0	0	0	2.2184	0	0	1.9081	0	0	0	0	0	0	0	0.552277	0	11.8792	0.745651	0.854794	0	0	0	0	0.940287	0	1.16049
55929	APOL1	3533.7	2.05728	0.371223	5.5419	2.99e-08	3.02e-06	1422.64	29691.8	3824.41	4511.88	877.641	12054.4	12517.4	6432.32	1454.59	2304.61	1735.05	1883.11	1365.69	6040.67	4633.42	13298.7	4673.59	620.872	755.118	2089.73	5123.67	1446.49	1490.23	16509.6	500.964	612.027	1172.76	692.3	647.89	560.689	642.298	856.018	1266.8	810.522	1271.08	1280.84	492.633	565.503	649.372	1183.82	729.421	10249.5
34094	SCN4B	212.753	2.05686	0.358804	5.73254	9.89e-09	1.28e-06	493.093	66.3162	147.767	386.606	74.0441	374.084	41.5809	34.4981	710.444	881.393	50.5781	569.013	686.836	56.5244	1354.71	312.717	285.033	113.602	70.011	301.702	325.631	679.786	169.821	48.5941	15.4539	54.9255	141.97	110.741	61.62	34.9726	26.5093	65.8476	98.8352	47.7216	64.9644	107.08	64.7753	32.4173	79.2918	163.61	23.9716	399.21
29057	LINC00707	22.4999	2.05675	0.486611	4.22668	2.37e-05	0.000428082	26.6537	29.1144	26.7829	12.6756	6.5333	43.4732	91.0569	6.27238	11.0489	2.95274	65.9714	53.6365	66.5539	8.92491	50.1745	37.9818	0	0	2.50039	28.8392	22.5437	4.92005	75.3699	193.859	5.1513	7.84649	7.99833	4.07635	1.76057	4.51259	3.31366	4.59402	7.60271	2.9826	1.70959	2.74565	6.81845	21.6116	2.7342	1.88057	0	0
31113	ADAM12	134.88	2.05651	0.4764	4.31678	1.58e-05	0.000313062	39.9805	87.3432	51.7186	106.475	4.35554	2138.77	500.55	214.829	90.0486	62.0076	389.232	27.9843	208.979	80.3241	28.9468	278.533	8.41871	112.477	5.00078	166.38	36.3203	16.4002	132.613	431.66	5.1513	60.8103	24.9948	44.8398	15.8451	21.4348	25.4047	120.21	70.325	55.1782	2056.64	5.49129	28.9784	36.0193	5.4684	35.7309	13.698	373.679
54709	CLIC6	222.64	2.05464	0.493132	4.16651	3.09e-05	0.000522069	19.9903	2930.04	313.082	30.4215	26.1332	41.3264	1120.05	173.274	370.138	1370.07	43.981	74.6247	592.329	434.345	5.78936	245.616	7.21604	125.974	60.0094	298.375	5.0097	6.56006	28.6215	290.53	28.3321	49.0406	123.974	84.2445	33.4508	55.8433	41.4208	179.932	120.693	64.126	79.4959	52.1673	25.5692	36.0193	73.8234	174.893	37.6696	2.32099
55392	IGLV10-54	7.21434	2.05373	0.747794	2.74639	0.00602559	0.0278889	6.66342	0	1.84709	20.281	2.17777	106.804	1.05268	641.351	0	5.90548	5.49762	18.6562	7.98646	0	0	13.9267	4.81069	0	5.00078	2.2184	15.0291	3.28003	56.2889	0	0	0	1.99958	0	0	0	0	9.9537	2.85102	10.4391	6.83836	0	0	0	0	5.64172	0	2.32099
48494	SCAT1	6.66985	2.05345	0.716752	2.86494	0.00417089	0.0210375	18.3244	8.08734	1.84709	6.33781	0	6.97718	12.6322	50.9631	7.73423	31.0038	46.18	3.49803	0	11.8999	0	2.53212	0	0	10.0016	15.5288	17.534	0	6.67835	0	7.72695	0	3.99917	0	0	0	1.10455	6.89102	0	3.72825	115.397	0	0	0	0	0	0	2.32099
44006	OTOA	11.355	2.05341	0.539385	3.80694	0.000140695	0.00162114	6.66342	32.3493	33.2477	11.4081	2.17777	5.36706	37.8965	26.6576	68.5032	5.90548	2.19905	25.6522	26.6215	41.6496	11.5787	17.7248	7.21604	2.24954	0	24.4024	2.50485	27.8803	15.2648	4.13567	0	0	5.99875	0.679391	3.52114	0	1.10455	11.485	4.75169	5.96521	15.3863	0	0	0	2.7342	0	0	0
23726	TRBV5-6	3.66544	2.05116	0.762062	2.6916	0.00711107	0.0314528	3.33171	12.9397	34.1712	3.1689	4.35554	0	1.57902	25.8736	2.20978	2.95274	5.49762	4.66404	0	8.92491	0	8.86242	12.0267	0	0	2.2184	2.50485	0.820008	5.7243	0	0	0	0	0	0	0	0	3.06268	0.950338	0	7.69315	0	0	0	0	0	0	10.4444
56250	UPK3A	3.06808	2.05085	0.789648	2.59717	0.00939965	0.0390461	3.33171	0	12.9297	9.50671	6.5333	1.61012	0	6.27238	3.31467	5.90548	0	2.33202	0	2.97497	0	2.53212	0	2.24954	2.50039	0	45.0873	6.56006	1.9081	3.10175	0	1.96162	0	0	0	0	0	4.59402	0	0	11.9671	0	0	0	5.4684	0	0	0
30228	AL731556.1	4.16312	2.05033	0.608917	3.36717	0.000759426	0.00581371	9.99513	3.23493	1.84709	2.53512	2.17777	10.7341	4.21072	41.5545	9.94401	8.85823	17.5924	11.6601	15.9729	0	0	2.53212	0	0	0	0	0	1.64002	11.4486	5.16958	0	3.92325	0	1.35878	3.52114	0	3.31366	0	2.37585	0	1.70959	0	0	0	0	0	3.42451	4.64198
5697	AC104623.1	0.842468	2.04884	0.934559	2.1923	0.0283578	0.0899148	0	0.808734	1.84709	1.26756	0	4.83035	0	3.13619	1.10489	0	0	6.99606	0	0	7.71915	0	0	0	0	2.2184	0	0	0	4.13567	0	0	0	0	0	1.12815	0	0	0.475169	0	1.70959	0	0	0	0	0	0	0
23828	TCAF2P1	14.3457	2.0475	0.423171	4.83847	1.31e-06	4.96e-05	74.9635	8.08734	6.46483	10.1405	1.08888	28.9821	44.2126	28.2257	27.6223	54.6257	38.4833	29.1503	29.2837	13.3874	7.71915	13.9267	1.20267	0	0	65.4427	28.8058	2.46002	26.7134	15.5087	1.28782	0.980812	4.99896	4.07635	0.880285	3.94852	3.86594	13.0164	8.07788	3.72825	16.2411	2.74565	3.40922	1.80096	0	2.82086	0	10.4444
14499	AC015631.1	1.89395	2.04608	0.700447	2.92111	0.0034879	0.0183329	9.99513	2.4262	10.159	1.90134	0	3.22024	1.57902	0	6.62934	0	0	2.33202	3.99323	0	6.75425	2.53212	2.40535	0	10.0016	3.3276	2.50485	0	3.8162	0	5.1513	1.96162	0	0	0	0	0	3.06268	0.475169	0	0	0	0	0	0	3.76115	0	1.16049
23245	GPR85	31.2211	2.04495	0.428694	4.77019	1.84e-06	6.46e-05	59.9708	20.2183	78.5015	35.4917	6.5333	133.103	53.6867	97.2219	51.9298	11.811	28.5876	59.4665	123.79	44.6245	74.2968	56.9727	13.2294	11.2477	2.50039	51.0232	55.1067	87.7408	27.6674	21.1953	10.3026	1.96162	13.9971	10.8703	5.28171	1.12815	3.31366	5.35968	4.75169	11.9304	18.8055	2.74565	0	0	2.7342	13.164	0	78.9136
19649	AL033384.1	12.7135	2.0446	0.517281	3.95258	7.73e-05	0.00104182	3.33171	109.988	0	0	6.5333	26.8353	9.47412	42.3386	3.31467	53.1494	10.9952	23.3202	75.8714	0	3.85957	20.257	2.40535	5.62384	7.50118	16.638	0	0	47.7025	22.7462	2.57565	14.7122	3.99917	5.43513	8.80285	12.4096	5.52277	13.782	3.80135	7.45651	3.41918	0	3.40922	3.60193	2.7342	0	3.42451	2.32099
15330	LPCAT1	2954	2.04385	0.36024	5.67359	1.4e-08	1.7e-06	3096.83	11108.8	3830.87	5498.68	503.064	3176.76	2532.22	2650.86	1639.1	1922.23	10632.4	1490.16	5629.13	2399.31	7062.05	2947.39	8490.87	680.485	533.834	2456.88	5187.55	4558.42	16764.6	9322.82	405.665	479.617	682.858	768.391	482.396	322.65	393.221	740.402	704.201	587.573	1548.89	432.439	415.925	428.629	486.687	637.515	585.591	6566.08
49524	AC093462.1	2.86941	2.04228	0.553396	3.69045	0.000223856	0.00231572	3.33171	8.08734	3.69419	1.26756	4.35554	10.1974	6.31608	6.27238	2.20978	0	2.19905	1.16601	13.3108	0	9.64893	0	0	0	5.00078	6.65519	2.50485	13.1201	5.7243	5.16958	2.57565	0	0	2.71756	0	2.25629	3.31366	0	0.950338	0	0	0	3.40922	0	0	0	6.84902	0
57225	AC234031.1	1.49715	2.04148	0.998346	2.04487	0.0408681	0.118265	0	0.808734	1.84709	0	0	16.6379	0.52634	5.48833	0	0	16.4929	6.99606	2.66215	0	0	0	2.40535	0	0	2.2184	0	0	2.86215	0	0	0	0.999792	0	0	0	1.10455	0	2.85102	0	0	0	0	0	0	5.64172	0	2.32099
49608	OACYLP	9.64792	2.04081	0.667628	3.05681	0.00223705	0.0131087	26.6537	21.8358	37.8654	7.60537	0	33.8125	9.47412	3.13619	15.4685	0	18.6919	27.9843	43.9256	4.46245	14.4734	8.86242	4.81069	0	0	11.092	5.0097	1.64002	33.3917	41.8736	0	3.92325	3.99917	0	0	0	0	0	1.90068	7.45651	4.27397	0	0	0	2.7342	0	0	49.9013
25537	AC036214.4	2.60336	2.04055	0.625149	3.2641	0.00109814	0.00766484	6.66342	8.08734	1.84709	0	0	1.07341	3.15804	0	6.62934	2.95274	6.59714	2.33202	7.98646	0	12.5436	10.1285	9.62138	8.99815	0	2.2184	0	0	3.8162	6.2035	0	2.94244	0	1.35878	0	3.38444	1.10455	2.29701	0	0	3.41918	0	6.81845	0	0	0	0	0
3417	EFNA3	27.8263	2.04031	0.389939	5.23239	1.67e-07	1.09e-05	34.983	79.2559	41.5596	23.4499	4.35554	44.0099	46.3179	33.714	25.4125	56.1021	100.057	26.8182	14.6419	40.1621	30.8766	72.1654	7.21604	2.24954	7.50118	120.903	22.5437	20.5002	166.959	50.6619	7.72695	7.84649	8.99813	17.6642	10.5634	3.38444	3.31366	12.2507	6.65237	1.4913	9.40274	10.9826	11.9323	0	0	0	6.84902	9.28395
12761	AL121750.1	4.4814	2.03991	0.652503	3.12629	0.00177026	0.0109823	6.66342	52.5677	3.69419	1.26756	0	0	0	7.05643	8.28668	0	0	11.6601	2.66215	8.92491	0	24.0551	9.62138	0	2.50039	0	20.0388	3.28003	2.86215	9.8222	0	7.84649	1.99958	1.35878	0.880285	9.02518	1.10455	0	2.85102	2.23695	1.70959	0	0	0	0	3.76115	0	1.16049
32817	LGALS12	77.0875	2.03965	0.806404	2.52932	0.0114285	0.0454126	0	342.094	1.84709	34.2242	2.17777	158.328	14.2112	23.5214	3.86712	543.304	61.5733	18.6562	146.419	373.359	46.3149	564.663	0	8.99815	0	19.9656	5.0097	4.92005	3.8162	597.604	5.1513	3.92325	1.99958	4.07635	1.76057	1.69222	1.10455	1.53134	14.2551	2.9826	11.9671	8.23694	0	0	2.7342	3.76115	0	0
15492	RPL30P7	7.83997	2.0391	0.852636	2.39153	0.0167783	0.0607575	3.33171	0	5.54128	9.50671	0	9.66071	0	5.48833	3.31467	26.5747	31.8862	36.1463	3.99323	0	0	21.523	0	4.49907	0	95.3911	0	19.6802	5.7243	19.1275	5.1513	1.96162	0	0	0	0	0	0.765669	0.950338	0	0.854794	0	0	0	0	2.82086	0	2.32099
50703	LINC01842	0.800457	2.03777	0.945667	2.15485	0.0311736	0.0966907	0	4.8524	0	2.53512	0	1.61012	1.05268	0	2.20978	0	0	0	2.66215	0	0	2.53212	4.81069	0	0	0	2.50485	4.92005	1.9081	1.03392	0	1.96162	0	0	0	0	0	3.82835	0	0	0	0	0	0	0	0	0	0
45002	AC010533.1	0.968671	2.03725	1.02735	1.983	0.0473671	0.131953	0	0	0	0	4.35554	6.97718	1.05268	0	0	0	13.1943	0	2.66215	0	0	3.79818	0	0	0	4.4368	0	0	0.95405	1.03392	0	0	0	0	0	0	1.10455	1.53134	0	0	1.70959	2.74565	0	0	0	0.940287	0	0
8109	GALNT5	41.1381	2.03646	0.611474	3.33041	0.000867177	0.00639444	6.66342	0	108.979	10.1405	26.1332	184.627	24.2117	4.70428	41.9858	419.289	8.79619	54.8025	178.364	77.3492	40.5255	0	0	19.1211	7.50118	62.1151	17.534	0	293.847	1.03392	5.1513	1.96162	3.99917	2.71756	3.52114	5.64074	15.4637	19.9074	28.5102	13.4217	63.2548	0	0	3.60193	2.7342	5.64172	3.42451	4.64198
9353	MSL3P1	1.55703	2.03557	0.787771	2.58396	0.00976736	0.0402022	0	0	3.69419	0	0	4.29365	0.52634	4.70428	4.97201	0	8.79619	0	7.98646	0	0	12.6606	0	0	0	4.4368	0	1.64002	4.77025	2.06783	3.86347	0	0	0	1.76057	0	0.552277	0	1.90068	1.4913	0.854794	2.74565	0	0	0	0	0	0
46476	AC106017.1	1.84543	2.0355	0.659579	3.08607	0.00202824	0.0121962	21.6561	3.23493	0.923547	7.60537	7.62219	2.14682	1.05268	0.784047	2.76223	1.47637	0	0	2.66215	0	2.89468	6.3303	0	0	0	6.65519	2.50485	0.820008	0.95405	0.516958	1.28782	3.92325	0	0	0	0.564074	0.552277	1.53134	0.475169	0	0	0	0	0	0	0	0	0
56378	U62317.1	1.37498	2.03519	0.878023	2.31792	0.0204537	0.0704491	0	2.4262	3.69419	2.53512	0	1.61012	2.6317	14.8969	0.552445	0	10.9952	0	0	5.94994	0	0	0	0	0	6.65519	1.25243	0	0	0	0	1.96162	0	0	0	0	0	0.765669	0.475169	1.4913	1.70959	0	0	0	0	0	0	0
49548	LINC01415	5.46797	2.02954	0.55903	3.63046	0.000282921	0.00276157	9.99513	1.61747	14.7767	19.6472	2.17777	11.8075	5.2634	1.56809	33.6992	5.90548	0	6.99606	26.6215	0	36.6659	5.06424	9.62138	0	2.50039	4.4368	0	6.56006	3.8162	1.03392	0	0	0	0	0	1.12815	5.52277	3.06268	0.950338	5.96521	3.41918	0	3.40922	0	8.2026	0	0	4.64198
11948	TIPARP	1885.29	2.02795	0.431375	4.70113	2.59e-06	8.04e-05	119.942	5174.28	2071.52	375.832	210.155	4190.6	466.864	2042.44	1940.19	1018.7	3958.29	447.748	437.924	422.446	745.863	13638	2090.25	173.214	653.852	374.909	847.892	167.282	6401.67	24704.4	203.476	1523.2	342.929	194.306	578.347	939.183	229.747	905.787	636.727	1471.17	523.134	807.22	197.735	385.406	236.508	694.872	1279.06	555.877
42793	FSD2	1.84633	2.02769	0.669571	3.02834	0.00245898	0.0140995	1.66586	0	2.77064	2.53512	0	3.22024	5.78974	1.56809	3.31467	2.95274	8.79619	0	10.6486	0	0	0	4.81069	0	2.50039	4.4368	6.26213	9.84009	0	0.516958	5.1513	0	0	0	1.76057	0	2.20911	0.765669	0.475169	0	0	0	0	0	2.7342	1.88057	0	0
54498	MIR155HG	66.2188	2.02721	0.511539	3.96296	7.4e-05	0.0010092	16.6586	87.3432	254.899	72.251	2.17777	257.082	186.324	515.119	36.4614	32.4802	388.132	73.4587	23.9594	142.798	119.647	81.0278	50.5123	6.74861	1.2502	28.8392	31.3106	14.7601	47.7025	80.1285	7.72695	7.84649	9.99792	5.43513	8.80285	0	4.97049	46.7058	27.5598	13.4217	58.9808	8.23694	0	14.4077	8.2026	22.5669	0	48.7408
50281	C3	17001.1	2.02716	0.619382	3.27288	0.00106458	0.00749001	16417	38570.1	12672.9	11339.6	700.152	9554.98	46576.9	16148.2	20528.9	88622.1	9660.42	4761.99	16938	130091	14059.5	77090.4	1721.02	4392.22	207.533	13392.5	4695.34	1176.71	38765	77201	3277.51	637.528	371.923	738.498	457.748	172.042	396.535	3708.14	3941.05	3600	885.567	269.073	143.187	217.917	190.027	2115.65	393.819	8946.25
24421	AC107918.4	7.8017	2.02631	0.518429	3.90856	9.28e-05	0.00119417	21.6561	12.131	9.23547	10.1405	0	20.9315	4.73706	1.56809	17.6782	19.1928	17.5924	2.33202	10.6486	1.48748	37.6308	27.8533	4.81069	0	0	24.4024	8.76698	12.3001	11.4486	23.7801	0	0.980812	0	1.35878	0.880285	1.12815	0	2.29701	2.85102	2.9826	11.1123	0	1.70461	3.60193	0	0	0	33.6543
55452	PRAME	123.033	2.02594	0.687966	2.94482	0.00323139	0.0173615	86.6245	706.833	48.948	0	23.9554	3.22024	335.805	165.434	17.6782	0	153.933	0	50.5809	237.997	0	901.435	0	33.7431	20.0031	439.243	2.50485	21.3202	383.528	1107.84	74.6938	37.2708	3.99917	14.9466	17.6057	30.46	16.5683	39.8148	28.5102	39.5195	0	8.23694	13.6369	21.6116	2.7342	3.76115	13.698	616.222
21336	SLC29A4	474.194	2.02563	0.380791	5.31953	1.04e-07	7.6e-06	2881.93	509.502	747.149	787.789	100.177	187.31	906.358	192.092	200.538	240.648	1206.18	1449.35	1031.58	632.181	158.243	1316.7	357.194	141.721	216.284	118.684	361.951	4038.54	193.672	295.7	72.1182	66.6952	167.965	263.604	147.008	138.762	42.5253	106.428	78.8781	109.611	41.0301	129.045	126.141	79.2424	57.4182	167.371	195.197	635.951
23381	POT1-AS1	392.636	2.02363	0.39625	5.10695	3.27e-07	1.78e-05	949.538	976.142	289.07	1102.14	107.8	111.635	3315.94	266.576	575.095	453.246	769.667	662.294	946.396	1694.24	187.189	395.011	946.503	110.227	67.5106	124.23	571.106	391.144	40.0701	71.8572	163.554	215.779	20.9956	90.359	116.198	82.3547	215.94	147.008	72.2257	61.889	17.9507	87.8607	132.96	55.8299	98.4312	61.1187	119.858	4.64198
46536	LGALS9B	2.89132	2.02206	0.724375	2.79146	0.00524714	0.0250645	13.3268	0	3.69419	6.33781	2.17777	1.07341	0	14.1129	4.41956	2.95274	8.79619	0	2.66215	20.8248	5.78936	5.06424	7.21604	0	0	8.87359	5.0097	0	0	0	2.57565	1.96162	3.99917	2.71756	0	1.12815	0	0	0	1.4913	10.2575	0	0	0	0	0	0	2.32099
24964	AC007991.2	2.05896	2.01806	0.597571	3.3771	0.000732532	0.0056672	3.33171	2.4262	7.38837	1.26756	2.17777	5.90377	9.47412	14.8969	1.65734	2.95274	0	2.33202	3.99323	0	5.78936	2.53212	0	0	0	3.3276	2.50485	0	1.9081	5.68654	0	0	0	1.35878	0	0	0	0	1.90068	0.745651	3.41918	0	0	0	0	0.940287	0	4.64198
20189	AL096794.1	5.19646	2.01635	0.531388	3.7945	0.000147941	0.00168489	3.33171	8.08734	9.23547	3.80268	2.17777	12.3442	11.5795	32.93	6.0769	5.90548	12.0948	9.32809	2.66215	8.92491	34.7362	5.06424	14.4321	0	0	2.2184	10.0194	3.28003	0	1.03392	0	1.96162	0	1.35878	1.76057	0	0	6.12535	0.950338	0	1.70959	5.49129	0	0	0	7.5223	0	2.32099
5786	PGAM1P6	1.01176	2.01511	1.02323	1.96937	0.0489105	0.134951	6.66342	0	0	0	0	0	1.05268	3.13619	1.10489	8.85823	2.19905	2.33202	0	0	9.64893	0	0	0	0	2.2184	2.50485	0	0	0	0	0	0	1.35878	0	0	2.20911	1.53134	0	0	0	0	0	0	0	0	0	0
53573	SPAG4	474.729	2.01394	0.463523	4.34485	1.39e-05	0.000284519	1121.12	902.547	243.816	516.531	39.1998	712.209	724.244	688.394	289.481	813.48	1037.95	895.496	463.215	969.84	483.412	1282.52	330.735	75.3595	45.0071	838.554	661.281	934.809	3020.52	1171.94	115.904	74.5417	61.9871	43.481	111.796	38.357	34.7934	35.2208	84.1049	44.739	52.1425	5.49129	17.0461	18.0096	28.7091	47.0144	23.9716	392.247
30810	SORCS3	282.705	2.01385	0.784808	2.56605	0.0102865	0.041837	0	733.521	0	7.60537	8.71107	933.868	1110.05	155.241	201.09	1336.12	0	32.6483	161.06	35.6996	1646.11	1563.58	497.906	19.1211	12.502	324.995	17.534	0	607.73	1470.75	21.893	17.6546	1.99958	8.15269	8.80285	24.8192	20.9865	24.5014	20.4323	11.9304	0	10.9826	3.40922	7.20385	16.4052	16.9252	0	1740.74
2669	AKR7A2P1	6.97555	2.01372	0.535327	3.76167	0.000168782	0.00186369	6.66342	6.46987	4.61773	9.50671	1.08888	27.9087	33.6858	1.56809	8.83912	22.1456	15.3933	18.6562	10.6486	0	23.1574	6.3303	7.21604	0	0	7.76439	0	0.820008	1.9081	53.7636	5.1513	0	3.99917	3.39696	0	1.12815	1.10455	0	2.85102	7.45651	5.12877	0	0	7.20385	0	0	0	5.80247
55731	AC002059.1	3.48869	2.01054	0.510485	3.93849	8.2e-05	0.00108542	3.33171	4.8524	4.61773	2.53512	4.35554	2.14682	7.36876	23.5214	13.2587	0	19.7914	5.83005	10.6486	5.94994	7.71915	0	2.40535	4.49907	5.00078	1.1092	0	3.28003	0	2.06783	1.28782	0	1.99958	0	0	1.12815	2.20911	3.06268	0.950338	1.4913	0	0	6.81845	0	0	3.76115	0	0
52599	KIR3DL2	4.16055	2.00997	0.510134	3.94008	8.15e-05	0.00108055	3.33171	11.3223	11.0826	13.3094	1.08888	4.29365	3.68438	10.9767	2.20978	8.85823	8.79619	4.66404	3.99323	17.8498	17.3681	5.06424	4.81069	0	0	16.638	5.0097	4.92005	0	1.03392	0	0	1.99958	5.43513	1.76057	1.12815	0	3.06268	0.950338	0	3.41918	8.23694	0	0	0	0	0	0
35973	AC137834.2	1.90618	2.00953	0.760913	2.64094	0.00826755	0.0353606	0	4.04367	0.923547	5.07024	0	4.29365	4.73706	1.56809	0	8.85823	8.79619	0	0	0	2.89468	1.26606	0	0	0	8.87359	3.75728	16.4002	0.95405	1.03392	0	0	0	0.679391	2.64086	0	0	0.765669	0	4.4739	0	0	0	0	0	0	0	0
4535	BX571818.1	571.979	2.00878	0.281763	7.12933	1.01e-12	8.58e-10	1880.75	1566.52	561.516	598.923	161.155	1143.72	1002.68	439.851	977.828	1119.09	681.705	1237.14	332.769	657.468	327.099	1926.94	1552.65	163.091	92.5145	674.393	921.785	432.144	904.439	2636.49	265.292	356.035	90.9811	141.993	93.3102	226.194	204.342	382.835	332.618	397.432	30.7726	292.411	172.166	232.324	180.457	304.653	138.693	44.0988
24962	IDO1	180.461	2.0084	0.452359	4.43985	9e-06	0.000206849	504.754	149.616	696.354	320.059	18.511	333.831	321.594	796.592	77.3423	60.5312	93.4595	895.496	382.019	514.67	67.5425	288.662	485.88	2.24954	18.7529	288.392	363.203	84.4608	86.8185	85.8151	18.0295	11.7697	9.99792	33.9696	21.1268	5.07666	1.65683	46.7058	65.0982	35.0456	139.331	57.6586	17.0461	21.6116	17.7723	71.4618	6.84902	80.0741
4510	CDK18	4077.72	2.00778	0.272949	7.35587	1.9e-13	2.06e-10	9532.02	9691.06	5929.17	7337.91	3000.96	3413.99	8346.7	1106.29	3042.32	9219.94	4014.36	5561.87	6398.49	5740.2	9979.89	4852.81	9414.52	861.573	1622.75	5990.78	7971.69	17692.5	9483.26	6543.66	1272.37	1222.09	894.814	1288.81	1980.64	1393.26	1338.17	607.941	643.379	1118.48	207.715	1350.86	1333.01	1190.44	925.526	1148.09	2094.09	1924.1
32242	CHRM4	1.79795	2.00497	0.754602	2.65699	0.00788423	0.034073	1.66586	0	1.84709	0	0	0	5.2634	18.8171	1.10489	2.95274	0	4.66404	5.32431	10.4124	0	0	2.40535	0	1.2502	2.2184	5.0097	4.92005	0	2.06783	0	0	0	0	0	0	0	0	0.950338	2.9826	2.56438	0	0	0	2.7342	3.76115	0	0
6806	LDHAP7	2.24451	2.00435	0.698377	2.87001	0.0041046	0.0207564	3.33171	11.3223	1.84709	3.80268	0	2.14682	3.15804	3.13619	3.86712	5.90548	0	4.66404	2.66215	0	0	2.53212	0	0	0	4.4368	12.5243	1.64002	5.7243	13.4409	2.57565	0	1.99958	2.71756	0	0	0	0	0	0	0	0	0	0	0	0	0	0
53916	KCNB1	34.8862	2.00372	0.409637	4.89146	1e-06	4.02e-05	19.9903	59.8463	37.8654	27.8863	14.1555	9.66071	6.31608	10.9767	87.2863	53.1494	12.0948	44.3084	2.66215	98.174	30.8766	73.4315	54.1203	2.24954	15.0024	79.8623	26.3009	4.92005	3.8162	565.552	10.3026	21.5779	12.9973	9.51148	8.80285	9.58925	19.3297	30.6268	18.5316	10.4391	3.41918	13.7282	23.8646	1.80096	21.8736	7.5223	10.2735	6.96297
49294	AC007998.4	0.974702	2.00219	0.993734	2.01482	0.0439237	0.124666	0	0	5.54128	1.26756	0	0	1.57902	0	0	0	2.19905	0	6.65539	0	0	0	14.4321	0	2.50039	2.2184	2.50485	0	0	0	0	0	0.999792	0	0	0	0	0.765669	1.90068	0	0	0	0	0	0	0	0	2.32099
15336	AC026412.2	4.06995	2.00209	0.569194	3.51741	0.000435784	0.00381163	23.322	16.9834	6.46483	6.97159	0	4.29365	4.73706	5.48833	0.552445	0	10.9952	0	11.9797	0	0	2.53212	15.6347	0	7.50118	6.65519	12.5243	6.56006	5.7243	7.23741	2.57565	5.88487	0	1.35878	1.76057	1.69222	0	0	0.475169	2.9826	0	0	0	1.80096	0	0	0	2.32099
26640	TCF3P1	1.24589	2.00027	0.831855	2.40459	0.0161907	0.0591304	0	1.61747	0	1.26756	0	0	4.21072	3.92024	2.20978	0	4.3981	0	7.98646	0	0	2.53212	2.40535	0	7.50118	0	5.0097	6.56006	0	0	0	0	0	0	0	0	1.10455	1.53134	0.950338	1.4913	0	0	0	0	0	3.76115	0	0
29470	ITGB1-DT	6.31607	1.99995	0.547816	3.65078	0.000261447	0.00259316	9.99513	14.5572	1.84709	17.7459	4.35554	33.2758	16.8429	3.92024	1.65734	14.7637	0	3.49803	0	8.92491	10.6138	0	2.40535	0	0	55.4599	17.534	6.56006	3.8162	14.4748	5.1513	1.96162	0	3.39696	0	1.12815	1.65683	0.765669	1.90068	5.21956	3.41918	0	0	1.80096	0	0.940287	0	18.5679
52282	SIGLEC18P	1.72205	1.99882	0.868164	2.30235	0.0213152	0.07268	0	10.5135	0	1.26756	0	2.68353	5.2634	7.84047	7.18179	5.90548	2.19905	0	13.3108	0	0	0	0	0	0	1.1092	3.75728	0	2.86215	2.58479	2.57565	1.96162	0	0	0	0	0	0	1.90068	0	6.83836	0	0	0	0	0	0	0
36498	LINC02391	6.38961	1.99773	0.528008	3.78353	0.000154621	0.00174549	3.33171	6.46987	10.159	5.07024	0	3.75694	2.10536	6.27238	14.3636	23.6219	13.1943	13.9921	0	8.92491	1.92979	10.1285	2.40535	0	5.00078	9.98279	5.0097	29.5203	10.4945	59.4502	5.1513	3.92325	0	4.07635	0	4.51259	0	2.29701	5.70203	0	8.54794	1.37282	0	0	0	1.88057	3.42451	3.48148
23897	AC073140.2	1.02932	1.99685	0.875325	2.28126	0.0225328	0.0757728	0	0	0	5.70403	5.44442	0	2.10536	3.13619	3.86712	0	2.19905	0	0	0	1.92979	0	0	0	0	4.4368	7.51455	1.64002	0	2.06783	0	0	0	0	0	1.12815	0	1.53134	0	0	0	0	0	0	0	0	0	0
31477	OR51E2	10.3108	1.99456	0.436576	4.56865	4.91e-06	0.00013073	0	9.7048	1.84709	27.8863	4.35554	67.0882	28.4224	9.40857	23.2027	26.5747	17.5924	20.9882	34.608	5.94994	25.0872	17.7248	28.8641	4.49907	2.50039	13.3104	0	2.46002	17.1729	5.16958	5.1513	0	0	6.79391	3.52114	2.25629	0	9.9537	2.37585	2.9826	8.54794	0	0	0	5.4684	3.76115	6.84902	17.4074
54908	CU639417.4	2.10196	1.99355	0.715068	2.78792	0.00530477	0.0252784	6.66342	10.5135	1.84709	2.53512	2.17777	17.7113	0	0	5.52445	0	8.79619	0	0	0	0	1.26606	4.81069	0	7.50118	4.4368	0	3.28003	1.9081	3.10175	1.28782	0	1.99958	2.71756	0	0	4.97049	0.765669	1.90068	0	3.41918	0	0	0	0	0	0	0
11007	TMEM45A	379.521	1.9933	0.556488	3.58193	0.000341063	0.00317736	326.508	4172.26	164.391	155.276	28.311	987.539	1106.37	109.767	396.103	339.565	86.8624	48.9724	143.756	574.169	117.717	1012.85	181.604	6.74861	15.0024	2247.24	275.534	36.9003	265.226	1760.24	19.3174	37.2708	57.9879	54.3513	19.3663	14.6659	24.8525	44.4088	43.7156	30.5717	356.449	24.7108	6.81845	18.0096	2.7342	41.3726	44.5186	1993.73
36006	AGAP2-AS1	5.45307	1.99312	0.458074	4.3511	1.35e-05	0.000278879	29.9854	10.5135	11.0826	6.97159	2.17777	13.4176	3.68438	5.48833	2.20978	5.90548	30.7867	0	1.33108	10.4124	1.92979	8.86242	0	1.12477	2.50039	14.4196	18.7864	11.4801	11.4486	3.61871	1.28782	0.980812	3.99917	3.39696	0	0.564074	0.552277	1.53134	1.42551	1.4913	3.41918	0	1.70461	3.60193	1.3671	0	1.71226	13.9259
29777	ARHGAP22	141.003	1.99108	0.419329	4.74825	2.05e-06	6.91e-05	511.418	194.096	123.755	190.768	22.8666	632.24	342.648	363.014	172.915	481.297	384.833	110.771	133.108	324.272	72.367	279.799	82.9844	22.4954	27.5043	241.805	196.631	127.101	225.156	144.748	27.0443	14.7122	48.9898	23.0993	3.52114	12.4096	21.5388	80.3953	48.9424	39.5195	344.482	13.7282	6.81845	7.20385	0	32.91	3.42451	208.889
43175	AC015660.4	0.798431	1.99018	0.929468	2.1412	0.032258	0.0991359	0	1.61747	0.923547	1.26756	0	1.07341	2.10536	3.13619	7.18179	0	2.19905	0	0	0	0	0	6.01336	0	0	2.2184	0	0.820008	0	4.13567	0	0	0	0	0	1.69222	0	0	1.90068	0	0	0	0	0	0	0	0	0
59	PLEKHN1	65.955	1.98885	0.369653	5.38033	7.43e-08	5.94e-06	198.237	270.117	14.7767	88.0955	29.3999	213.609	216.326	67.4281	40.3285	95.9641	217.706	64.1306	125.121	35.6996	17.3681	207.634	45.7016	19.1211	16.2525	77.6439	118.98	88.5608	151.694	110.112	29.62	19.6162	24.9948	11.5496	6.162	10.1533	7.73187	76.5669	35.1625	26.8434	45.3041	16.4739	6.81845	7.20385	2.7342	15.0446	0	49.9013
55784	SEC14L4	23.9787	1.98653	0.369072	5.3825	7.35e-08	5.9e-06	73.2976	81.6821	10.159	22.1823	2.17777	101.974	17.8956	23.5214	8.83912	62.0076	41.7819	10.4941	26.6215	26.7747	19.2979	69.6333	26.4588	11.2477	7.50118	22.184	36.3203	31.9803	52.4727	133.892	2.57565	7.84649	23.995	20.3817	6.162	9.02518	4.41821	12.2507	9.02821	3.72825	0	1.37282	1.70461	0	5.4684	25.3878	3.42451	26.6914
24989	AC009630.4	1.28773	1.98622	0.856806	2.31817	0.0204399	0.0704278	0	0	0	1.26756	5.44442	3.22024	2.10536	1.56809	0.552445	2.95274	6.59714	0	10.6486	2.97497	0	0	1.20267	0	8.75137	0	0	0	0	4.13567	0	0	0	0	0	3.38444	1.10455	1.53134	0.950338	0	3.41918	0	0	0	0	0	0	0
1030	NKAIN1	17.9815	1.98351	0.805243	2.46324	0.0137688	0.0522296	39.9805	33.9668	0	1.26756	0	1.07341	7.36876	47.8269	12.1538	0	174.824	0	5.32431	0	0	179.78	0	2.24954	1.2502	17.7472	5.0097	9.02008	14.3107	134.409	10.3026	7.84649	1.99958	1.35878	1.76057	3.38444	0	0.765669	1.90068	5.96521	0	0	0	10.8058	0	5.64172	0	11.6049
21304	CARD11	359.121	1.98276	0.452416	4.3826	1.17e-05	0.000249897	313.181	999.595	602.153	243.372	68.5997	243.665	770.562	1478.71	282.299	435.529	2332.09	191.226	630.931	1248	177.54	589.984	168.374	41.6164	38.7561	1571.73	172.835	56.5805	920.658	179.384	34.7713	14.7122	84.9823	61.1452	19.3663	21.4348	20.4342	255.734	239.96	77.5477	615.452	41.1847	47.7291	18.0096	27.342	87.4467	17.1226	293.605
43309	FBXL16	415.399	1.98259	0.320199	6.19174	5.95e-10	1.42e-07	926.216	694.702	221.651	1247.28	167.688	114.855	504.76	60.3716	296.111	377.951	131.943	993.441	481.85	702.093	708.232	896.37	1523.79	155.218	223.785	78.7531	802.805	2012.3	1639.06	952.237	72.1182	76.5033	240.95	201.779	84.5074	97.5847	89.4688	146.243	384.412	82.7672	34.1918	230.634	150.006	86.4463	132.609	313.116	94.1741	55.7037
30063	NPFFR1	6.71451	1.98204	0.706508	2.80541	0.00502528	0.0242587	13.3268	6.46987	0	3.80268	0	2.68353	13.1585	42.3386	4.41956	44.2911	48.3791	0	0	4.46245	25.0872	12.6606	0	4.49907	0	22.184	2.50485	3.28003	0	4.13567	0	0	1.99958	0	0	0	2.20911	6.12535	11.4041	1.4913	11.9671	2.74565	3.40922	0	0	0	0	0
14797	LRAT	36.6524	1.98162	0.42673	4.64374	3.42e-06	0.000100662	6.66342	67.9336	36.0183	24.0837	0	9.66071	55.2657	40.7705	109.384	75.2949	70.3695	36.1463	117.135	2.97497	86.8404	139.267	9.62138	33.7431	2.50039	146.414	0	7.38007	202.259	123.036	15.4539	5.88487	7.99833	2.71756	5.28171	11.2815	6.62732	25.2671	13.3047	17.15	0	8.23694	17.0461	14.4077	27.342	18.8057	3.42451	63.8272
36191	LINC02384	169.869	1.98089	0.472014	4.19667	2.71e-05	0.000474497	8.32928	1037.61	19.3945	91.2644	27.2221	16.1012	303.172	129.368	97.2303	2.95274	899.411	25.6522	39.9323	133.874	224.82	1219.22	13.2294	25.8697	47.5074	1101.43	493.456	27.0602	26.7134	495.246	65.6791	45.1173	7.99833	65.9009	51.9368	53.0229	108.799	42.8775	37.5384	37.2825	40.1753	19.2195	27.2738	43.2231	15.0381	30.0892	23.9716	365.556
57091	FOXP3	36.226	1.97853	0.485765	4.07303	4.64e-05	0.000705373	16.6586	102.709	96.0489	63.3781	6.5333	20.9315	48.4233	401.432	3.31467	38.3856	277.08	25.6522	0	28.2622	9.64893	46.8442	27.6615	29.244	5.00078	61.0059	18.7864	7.38007	39.116	13.4409	9.01477	2.94244	7.99833	12.9084	1.76057	7.89703	2.20911	9.9537	22.333	17.15	65.8192	2.74565	10.2277	0	4.1013	10.3432	6.84902	31.3333
53058	AL096799.1	6.59034	1.97712	0.754053	2.622	0.00874164	0.036902	4.99757	13.7485	10.159	9.50671	0	4.29365	5.2634	7.05643	18.2307	8.85823	0	18.6562	13.3108	7.43742	22.1925	2.53212	32.4722	0	0	11.092	12.5243	0	18.1269	30.5005	0	0	0	0	0	0.564074	1.65683	0	4.27652	0	0	0	0	0	0	0	10.2735	0
19670	COL21A1	144.829	1.97654	0.437737	4.51536	6.32e-06	0.000158547	256.542	132.632	274.293	498.785	26.1332	298.409	58.9501	42.3386	623.158	224.408	102.256	497.887	829.261	52.0619	176.575	213.964	199.644	17.9963	22.5035	248.461	159.058	420.664	95.405	72.3741	7.72695	33.3476	35.9925	74.0536	14.0846	6.20481	8.28415	119.444	67.474	29.826	37.611	19.2195	0	3.60193	27.342	51.7158	17.1226	633.63
53902	AL035106.1	2.8685	1.97649	0.566723	3.48758	0.000487415	0.00415021	4.99757	4.8524	1.84709	6.97159	2.17777	5.36706	5.2634	14.1129	2.20978	16.2401	7.69667	4.66404	2.66215	2.97497	3.85957	5.06424	0	2.24954	0	6.65519	0	1.64002	7.6324	1.03392	0	0	1.99958	0	1.76057	0	0	4.59402	0	0	5.98356	0	0	1.80096	0	0	0	0
54723	RPL23AP3	1.05384	1.97601	0.844283	2.34045	0.0192604	0.0674268	6.66342	0	1.84709	2.53512	0	4.29365	2.10536	1.56809	1.10489	4.42911	6.59714	0	0	0	1.92979	2.53212	0	0	0	4.4368	0	0.820008	0	0	2.57565	1.96162	0	0	0	0	1.10455	0	0	0	0	0	0	0	0	0	0	0
51270	AC020912.1	19.588	1.97563	0.607101	3.2542	0.00113712	0.00787058	3.33171	25.0707	1.84709	6.33781	0	145.447	148.954	29.0098	36.4614	60.5312	6.59714	9.32809	23.9594	26.7747	17.3681	43.046	2.40535	11.2477	15.0024	13.3104	0	1.64002	49.6106	71.3402	7.72695	3.92325	1.99958	2.71756	0	7.33296	4.97049	18.3761	5.70203	5.96521	0	0	0	0	0	1.88057	0	55.7037
9360	AC122134.1	3.74852	1.97305	0.829323	2.37911	0.0173546	0.0623493	6.66342	0	16.6238	0	0	13.9544	9.47412	6.27238	0	1.47637	2.19905	9.32809	2.66215	35.6996	11.5787	2.53212	0	0	0	4.4368	0	3.28003	0	17.0596	0	1.96162	0	0	0	2.25629	0	3.06268	0.950338	0	0	0	0	0	0	0	0	18.5679
23270	AC002066.1	2.26845	1.97204	0.64375	3.06337	0.0021886	0.0128848	14.9927	3.23493	7.38837	0	0	5.36706	1.05268	3.92024	2.20978	10.3346	2.19905	0	1.33108	0	4.82447	0	2.40535	2.24954	0	4.4368	10.0194	0	5.7243	5.16958	0	0	1.99958	0	2.64086	0	1.10455	0	1.90068	0	0	0	0	0	2.7342	0	0	0
28295	FAM225B	2.98797	1.97146	0.707474	2.78661	0.00532617	0.0253427	3.33171	6.46987	1.84709	1.26756	0	18.248	4.21072	10.9767	9.39157	0	17.5924	0	5.32431	0	0	2.53212	2.40535	0	0	2.2184	0	0	19.081	10.3392	0	1.96162	0	0	0	0	0	3.06268	2.85102	2.9826	5.12877	0	0	0	0	0	0	2.32099
18264	AL031963.2	1.61981	1.97127	0.791465	2.49066	0.0127507	0.0493399	0	0.808734	0	1.26756	0	2.14682	1.57902	8.62452	0	2.95274	0	4.66404	0	0	1.92979	0	2.40535	0	0	4.4368	1.25243	0.820008	12.4026	17.5766	0	1.96162	0	1.35878	0	1.12815	3.31366	0	0	0	0.854794	0	0	0	0	0	0	0
11292	RN7SL172P	1.22095	1.97118	0.91681	2.15005	0.0315516	0.0975937	0	2.4262	1.84709	0	0	2.68353	0.52634	18.8171	1.10489	0	7.69667	1.16601	0	2.97497	0	0	0	0	3.75059	4.4368	0	0	0	0	0	0	0	0	0	0	0	1.53134	0.950338	0	2.56438	0	0	0	0	1.88057	0	0
10085	AC092053.5	1.65481	1.97115	0.767438	2.56848	0.0102147	0.0416352	0	0	0.923547	1.90134	0	1.07341	1.05268	2.35214	2.20978	0	4.3981	0	7.98646	5.94994	5.78936	0	16.8374	0	0	2.2184	2.50485	0.820008	5.7243	1.03392	5.1513	0	0	0	0	0	2.20911	0	0	2.9826	0	0	3.40922	0	0	0	0	0
46664	ITM2BP1	1.58334	1.96989	0.81477	2.41772	0.0156181	0.0574747	6.66342	0	0	0	0	1.07341	2.10536	3.13619	4.97201	0	0	6.99606	9.31754	0	0	6.3303	4.81069	2.24954	0	0	2.50485	7.38007	1.9081	1.03392	0	0	0	0	0	0	0	0	0.950338	0	0	0	0	0	0	0	0	0
19485	CAPN11	23.0451	1.96706	0.478813	4.1082	3.99e-05	0.000629789	153.259	12.9397	18.4709	71.6172	6.5333	31.1289	22.6326	20.3852	122.09	17.7165	17.5924	15.1581	38.6012	17.8498	55.9638	119.01	33.6748	2.24954	2.50039	41.0404	42.5825	5.74005	11.4486	2.06783	20.6052	9.80812	1.99958	0	1.76057	5.64074	0	33.6894	17.1061	5.96521	54.7068	4.11847	3.40922	7.20385	0	0	0	26.6914
23038	RP11-395B7.2	67.0347	1.96536	0.766049	2.56558	0.0103003	0.0418811	61.6367	236.959	14.7767	140.066	13.0666	9.66071	46.3179	60.3716	5.52445	50.1966	305.668	2.33202	6.65539	65.4493	8.68404	77.2296	10.8241	10.1229	0	61.0059	296.825	41.0004	966.452	70.3063	18.0295	0.980812	2.99938	1.35878	0	1.12815	1.10455	15.3134	11.4041	6.71086	0	1.37282	0	0	0	4.70144	3.42451	0
9014	RUFY4	23.8117	1.96307	0.64702	3.03402	0.00241321	0.0138953	64.9684	29.1144	41.5596	11.4081	0	12.3442	33.6858	329.3	12.1538	8.85823	191.317	30.3163	5.32431	44.6245	25.0872	0	12.0267	0	0	12.2012	13.7767	2.46002	11.4486	17.0596	2.57565	0.980812	3.99917	4.07635	5.28171	0	0	8.42236	4.75169	1.4913	30.7726	5.49129	3.40922	0	0	0	0	78.9136
50650	DAND5	2.67484	1.96291	0.671505	2.92315	0.0034651	0.0182435	4.99757	0	0	1.26756	0	9.66071	5.78974	3.13619	0	10.3346	9.89572	1.16601	2.66215	2.97497	0	16.4588	4.81069	0	0	6.65519	12.5243	1.64002	1.9081	5.68654	2.57565	0	1.99958	2.71756	0	0	0	1.53134	0.475169	0	0	0	0	0	2.7342	0	0	9.28395
22842	COL1A2	5248.62	1.9629	0.41233	4.76051	1.93e-06	6.65e-05	2935.24	5404.77	5842.36	12821.4	1326.26	70864.5	5354.46	3115.8	7160.24	2796.25	3807.65	2361.17	15436.5	1493.43	4999.11	7289.97	1795.59	5872.42	892.64	3836.72	28599.1	2850.35	2822.08	825.065	131.358	2173.48	8403.25	3021.93	762.327	513.307	477.719	2983.81	2325	1628.5	73946.6	792.119	361.378	525.881	1055.4	4304.63	873.25	8943.93
26123	LINC01151	2.20593	1.96283	0.762572	2.57396	0.0100541	0.0411352	3.33171	0.808734	0	1.26756	0	12.8809	2.10536	9.40857	0.552445	2.95274	4.3981	0	0	0	0	0	2.40535	4.49907	0	2.2184	5.0097	0	3.8162	28.9497	0	0	0	0	1.76057	0	0	4.59402	0	2.9826	0	1.37282	0	0	2.7342	0	0	84.7161
28968	PFKP	5033.22	1.96207	0.351761	5.57787	2.43e-08	2.55e-06	6726.72	11516.4	5007.47	10531.5	1069.28	5610.19	6923.48	2299.61	3787.01	14998.5	3316.16	7675.85	8675.96	7245.54	8014.4	9182.73	6334.48	1194.5	1041.41	4929.28	6310.97	8467.4	37576.2	13813.6	874.433	1012.2	1687.65	1278.61	745.602	631.198	593.145	1029.06	1210.73	1210.19	1159.1	1283.59	555.704	846.453	1030.79	1640.8	827.02	6062.42
50867	PLVAP	6323.01	1.9606	0.307186	6.38244	1.74e-10	5.38e-08	15610.7	6704.4	18917	23927.1	2845.25	9016.66	3291.73	1902.88	12982.5	12735.2	2345.28	8650.63	16224.5	4548.73	34805.6	7308.96	17188.6	1314.85	2194.09	9011.13	8999.93	13198	5875.99	1866.22	954.278	1531.05	7152.51	3907.86	1911.98	1185.12	1176.35	1940.97	1280.11	2075.89	3748.27	1603.46	1520.51	922.093	1815.51	2264.21	1902.32	10142.7
60	PERM1	32.583	1.96043	0.560587	3.4971	0.000470341	0.0040398	139.932	125.354	3.69419	138.164	21.7777	22.0049	17.3692	0	25.9649	14.7637	3.29857	2.33202	5.32431	8.92491	0	0	8.41871	6.74861	25.0039	2.2184	7.51455	555.965	2.86215	105.459	16.7417	3.92325	5.99875	4.07635	8.80285	13.5378	19.3297	9.9537	0	13.4217	5.12877	5.49129	13.6369	16.2087	10.9368	15.0446	34.2451	52.2222
58123	TMEM255A	74.6345	1.96025	0.358798	5.46338	4.67e-08	4.25e-06	3.33171	105.135	343.559	73.5185	19.5999	46.1567	251.591	148.969	414.334	513.777	90.161	111.937	202.324	166.598	42.4553	53.1745	2.40535	33.7431	27.5043	70.9887	7.51455	76.2607	15.2648	29.9836	41.2104	45.1173	31.9933	24.4581	43.134	43.9977	32.0321	16.8447	30.4108	26.8434	32.4822	38.439	20.4553	23.4125	27.342	26.328	20.5471	81.2346
28977	LINC02669	10.7258	1.95954	0.491087	3.99022	6.6e-05	0.000927693	9.99513	12.9397	67.4189	20.281	0	28.4454	17.3692	0	2.20978	14.7637	13.1943	36.1463	27.9526	11.8999	3.85957	32.9176	12.0267	2.24954	0	46.5864	17.534	9.84009	7.6324	13.9579	0	3.92325	22.9952	3.39696	0	3.38444	0	6.12535	2.85102	2.9826	3.41918	10.9826	1.70461	0	0	3.76115	10.2735	20.8889
6654	ACTG2	127.952	1.95928	0.472214	4.14914	3.34e-05	0.000552906	199.903	526.486	288.147	367.593	65.333	399.309	71.5823	117.607	116.013	42.8148	96.7581	187.728	146.419	187.423	67.5425	108.881	161.158	785.088	65.0102	350.507	24811.8	334.563	83.9564	9.30525	0	8.82731	1269.74	160.336	3.52114	3.38444	3.31366	190.652	20.9074	2.9826	876.164	15.1011	3.40922	0	43.7472	1037.14	0	148.543
982	RAB42	372.42	1.95833	0.573556	3.41436	0.000639324	0.00510276	236.551	544.278	590.146	807.436	17.4221	919.377	2141.68	742.493	519.851	724.898	876.321	313.657	721.444	730.355	66.5776	1595.24	24.0535	13.4972	17.5027	410.404	323.126	258.302	401.655	1218.99	20.6052	24.5203	17.9963	23.0993	8.80285	9.02518	25.4047	35.2208	22.333	19.3869	376.11	2.74565	10.2277	3.60193	5.4684	26.328	10.2735	544.272
7225	AC092667.1	3.06606	1.95723	0.732923	2.67045	0.00757496	0.0330862	14.9927	1.61747	12.9297	10.1405	0	1.07341	5.2634	1.56809	4.41956	0	0	1.16601	6.65539	5.94994	7.71915	2.53212	9.62138	0	0	2.2184	5.0097	24.6002	0	0	0	0	0	0	1.76057	0	1.10455	6.12535	0	0	0	0	0	0	0	0	0	4.64198
17321	RNU5B-4P	1.60199	1.95687	0.779467	2.51052	0.0120553	0.0473298	0	0	2.77064	4.43646	0	0	0	0	4.97201	5.90548	0	0	6.65539	0	5.78936	0	9.62138	2.24954	3.75059	0	8.76698	6.56006	0	0	0	0	0.999792	2.71756	0	0.564074	1.10455	1.53134	0	0	0.854794	0	0	0	0	0	3.42451	1.16049
53742	JPH2	224.919	1.95384	0.363652	5.37281	7.75e-08	6.1e-06	286.527	129.397	248.434	134.995	128.488	264.596	56.8447	529.232	222.635	476.868	699.297	60.6326	71.8782	124.949	28.9468	251.946	120.267	87.7319	100.016	1568.41	1034.5	169.742	344.412	1441.28	43.786	51.0022	121.975	76.0918	30.81	36.1007	30.9275	160.791	60.8217	53.6869	133.348	93.352	39.2061	21.6116	84.7602	295.25	30.8206	431.704
46462	AC007952.3	1.75452	1.9522	0.649637	3.00506	0.00265531	0.0149475	16.6586	3.23493	0.923547	8.23915	7.62219	2.14682	1.05268	0.784047	2.76223	1.47637	0	0	2.66215	0	2.89468	6.3303	0	0	0	6.65519	2.50485	0.820008	0.95405	0.516958	1.28782	3.92325	0	0	0	0.564074	0.552277	1.53134	0.475169	0	0	0	0	0	0	0	0	0
54092	AL132655.2	2.81674	1.94957	0.732035	2.66322	0.00773969	0.0336191	6.66342	8.08734	0	2.53512	8.71107	10.7341	2.10536	1.56809	0	2.95274	0	13.9921	2.66215	0	3.85957	0	0	0	0	8.87359	10.0194	0	20.9891	4.13567	0	3.92325	7.99833	1.35878	0	1.12815	2.20911	0	2.85102	0	0	0	0	0	0	0	0	0
29443	AL161935.1	7.37973	1.94955	0.42765	4.55876	5.15e-06	0.000135206	33.3171	11.3223	7.38837	11.4081	4.35554	21.4682	20.5273	18.8171	6.62934	5.90548	43.981	4.66404	2.66215	5.94994	13.5085	2.53212	2.40535	2.24954	5.00078	15.5288	15.0291	13.1201	1.9081	12.407	2.57565	5.88487	3.99917	5.43513	0	1.12815	2.20911	8.42236	5.70203	0	0	0	0	7.20385	2.7342	0	0	0
9328	AC013726.1	1.18494	1.94892	0.929107	2.09763	0.0359381	0.107232	3.33171	0	1.84709	3.80268	0	0	0	1.56809	2.20978	2.95274	7.69667	0	0	0	0	10.1285	0	0	0	4.4368	2.50485	0	1.9081	4.13567	1.28782	0	0	0	0	0	0	0	0.950338	0	0	0	0	0	0	0	0	0
17453	PCDHGB7	178.476	1.94815	0.355861	5.47445	4.39e-08	4.04e-06	59.9708	76.021	84.0428	138.798	82.7552	47.2301	99.4783	40.7705	98.3352	76.7713	58.2748	883.836	986.328	435.833	811.475	357.029	432.962	79.8586	36.2557	54.3507	75.1455	94.3009	55.3349	1638.76	29.62	53.9446	40.9915	86.9621	72.1834	69.9451	71.796	67.3789	88.3815	126.761	62.4	59.0314	40.9107	66.6357	41.013	108.133	71.9147	70.7902
18717	HIST1H2AG	12.5572	1.94794	0.523394	3.72174	0.000197854	0.00210768	3.33171	6.46987	9.23547	36.1255	4.35554	4.83035	11.5795	29.7938	4.97201	47.2439	8.79619	2.33202	2.66215	11.8999	3.85957	7.59636	24.0535	6.74861	2.50039	8.87359	97.6892	116.441	24.8053	5.16958	0	0	1.99958	10.8703	0	5.64074	4.41821	10.7194	5.70203	5.96521	37.611	0	0	0	0	14.1043	0	0
47012	SLFN12L	16.6454	1.94595	0.651141	2.98851	0.00280337	0.0155979	9.99513	8.08734	17.5474	15.2107	0	28.4454	33.6858	209.341	34.2516	17.7165	118.749	19.8222	31.9459	0	21.2277	0	21.6481	0	2.50039	24.4024	2.50485	0	0.95405	17.5766	3.86347	0	1.99958	0	0	6.20481	3.31366	21.4387	15.2054	8.94781	67.5288	0	0	3.60193	0	5.64172	1.71226	2.32099
49961	PRSS57	1.87887	1.94589	0.764615	2.54493	0.0109299	0.0438968	0	4.8524	1.84709	2.53512	0	1.07341	3.15804	1.56809	3.31467	5.90548	0	0	0	0	0.964893	20.257	0	0	0	8.87359	8.76698	4.92005	0	3.10175	0	0	0	1.35878	0	0	0	3.06268	0.950338	1.4913	0	0	0	0	0	0	0	0
18693	BTN1A1	1.0815	1.9447	0.913884	2.12795	0.0333414	0.101514	4.99757	0	0	3.80268	0	5.90377	1.57902	1.56809	0	2.95274	0	0	0	2.97497	0	7.59636	0	4.49907	0	0	1.25243	1.64002	3.8162	0	0	0	0	3.39696	0	1.12815	0	0	1.90068	0	0	0	0	0	0	0	0	0
25386	C8orf34	9.85381	1.94111	0.642881	3.0194	0.00253279	0.0144234	26.6537	27.4969	15.7003	11.4081	2.17777	41.8631	4.21072	0	9.39157	1.47637	52.7772	0	2.66215	23.7997	0	7.59636	125.078	8.99815	0	7.76439	5.0097	1.64002	0	0	0	1.96162	13.9971	8.15269	0	3.38444	2.20911	3.06268	1.90068	0.745651	2.56438	10.9826	0	0	8.2026	22.5669	3.42451	0
19651	MLIP-IT1	1.82469	1.94004	0.821085	2.36278	0.0181383	0.0644117	3.33171	6.46987	0	0	0	2.14682	4.21072	6.27238	0	5.90548	2.19905	15.1581	10.6486	0	0	0	0	0	0	5.54599	0	0	1.9081	6.2035	0	0	3.99917	0	0	0.564074	0	1.53134	0	0	0	1.37282	0	0	0	0	0	0
9397	COL6A3	1515.56	1.9397	0.445356	4.35539	1.33e-05	0.000274914	842.923	922.765	1603.28	2596.6	228.666	17299.1	1179	1125.11	1127.54	965.547	1244.66	573.677	2944.34	255.847	1208.05	12226.3	503.92	832.329	195.031	470.3	6225.81	820.828	608.684	1705.44	50.2252	870.961	1394.71	957.942	168.134	85.7392	94.9916	1014.51	581.132	581.608	18990.1	181.213	170.461	115.262	265.217	1455.56	150.679	3531.38
35080	SLCO1C1	12.9397	1.93869	0.542512	3.57355	0.000352178	0.00326065	6.66342	1.61747	48.948	61.4767	4.35554	32.7391	9.47412	10.9767	48.0627	26.5747	17.5924	6.99606	15.9729	2.97497	70.4372	56.9727	16.8374	0	0	14.4196	5.0097	8.20008	25.7593	0	2.57565	0	1.99958	8.15269	0	2.82037	4.41821	1.53134	2.85102	4.4739	3.41918	0	0	18.0096	10.9368	3.76115	0	32.4938
46724	ALDOC	449.195	1.93676	0.369579	5.24044	1.6e-07	1.06e-05	1594.22	485.24	551.357	913.912	104.533	495.916	535.814	188.171	402.18	1231.29	221.004	872.176	665.539	821.091	493.061	898.902	311.492	77.609	106.267	659.973	512.242	1672.82	1950.08	1327.03	103.026	118.678	173.964	114.817	88.9088	38.9211	76.7665	89.5833	53.2189	43.2477	127.364	61.777	68.1845	61.2328	69.7221	88.387	102.735	205.407
17782	FABP6	86.9281	1.93661	0.899141	2.15384	0.0312526	0.0968879	29.9854	372.017	36.9419	43.7309	2.17777	74.0654	48.4233	67.4281	103.86	35.4329	109.952	114.269	85.189	172.548	82.9808	86.0921	12.0267	0	0	472.519	290.563	116.441	477.025	473.534	0	0	3.99917	4.07635	3.52114	0	0	0	0.950338	2.23695	0	0	3.40922	0	0	0	0	41.7778
40839	AL583722.4	0.927726	1.93611	0.957669	2.02169	0.0432087	0.123203	0	3.23493	0	1.90134	2.17777	0	0	0	1.10489	0	2.19905	0	2.66215	0	3.85957	1.26606	7.21604	0	0	0	10.0194	0	0	0	0	0	0	0	1.76057	0	0	0	0.950338	0	0	0	0	0	0	0	0	0
47834	TMEM100	72.2343	1.9358	0.443786	4.36201	1.29e-05	0.000268509	46.644	52.5677	16.6238	8.87293	10.8888	78.3591	14.7375	118.391	101.097	159.448	95.6586	62.9646	29.2837	50.5745	21.2277	451.983	7.21604	11.2477	40.0063	120.903	300.582	4.92005	19.081	925.872	0	74.5417	31.9933	29.8932	36.972	14.6659	6.62732	49.7685	38.9639	58.9064	22.2247	32.9478	3.40922	25.2135	16.4052	26.328	41.0941	27.8519
21017	AL356417.3	3.06446	1.93579	0.719925	2.68888	0.00716916	0.0316608	1.66586	4.8524	0	1.26756	0	5.36706	10.0005	28.2257	6.62934	5.90548	0	6.99606	18.6351	8.92491	0	0	0	0	0	8.87359	0	1.64002	1.9081	5.68654	0	1.96162	0	0	0	1.12815	2.20911	4.59402	0	4.4739	1.70959	0	5.11384	0	0	0	0	0
19345	AL590999.1	51.2025	1.9354	0.404823	4.78086	1.75e-06	6.2e-05	54.9732	12.9397	13.8532	24.0837	14.1555	63.3313	11.0531	64.2919	55.2445	372.045	242.995	12.8261	21.2972	56.5244	35.7011	616.571	15.6347	24.7449	15.0024	26.6208	16.2815	6.56006	14.3107	158.189	34.7713	13.7314	13.9971	5.43513	36.972	46.254	21.5388	25.2671	9.02821	18.6413	24.789	28.8293	22.16	43.2231	20.5065	13.164	5.13677	19.7284
10020	DCLK3	4.97542	1.93513	0.639953	3.02387	0.00249563	0.0142474	3.33171	3.23493	22.1651	2.53512	2.17777	10.7341	0.52634	3.13619	5.52445	26.5747	4.3981	4.66404	21.2972	0	28.9468	5.06424	19.2428	0	0	13.3104	2.50485	1.64002	3.8162	4.13567	0	0	1.99958	1.35878	0	1.12815	0	1.53134	0	1.4913	15.3863	0	0	0	0	0	0	11.6049
48648	SLC16A3	2701.54	1.93494	0.436083	4.4371	9.12e-06	0.000209201	4412.85	10210.3	2029.96	5094.96	364.776	5689.62	4444.94	2362.33	2651.18	7271.13	1869.19	4006.41	3145.34	6946.55	2821.35	7274.78	4698.84	326.183	208.783	4254.89	2810.44	5500.61	7786	6607.24	321.956	344.265	314.934	300.291	252.642	187.272	139.726	520.655	309.81	278.128	3991.89	190.822	126.141	93.6501	196.862	488.949	246.565	4411.04
56916	RRM2P3	11.6285	1.93461	0.390856	4.94968	7.43e-07	3.18e-05	3.33171	14.5572	35.0948	21.5485	2.17777	13.4176	25.7907	0	4.97201	26.5747	25.2891	27.9843	42.5945	11.8999	25.0872	37.9818	7.21604	4.49907	0	13.3104	12.5243	18.0402	20.035	49.111	2.57565	4.90406	3.99917	7.4733	0	3.38444	3.31366	9.18803	7.60271	4.4739	0	0	10.2277	0	0	5.64172	8.56128	6.96297
19482	AL109615.4	80.3657	1.93342	0.377037	5.12792	2.93e-07	1.64e-05	73.2976	164.173	20.318	110.278	8.71107	96.0704	23.6853	50.9631	109.937	262.794	95.6586	1293.11	157.067	40.1621	42.4553	25.3212	104.633	17.9963	20.0031	75.4255	35.0679	165.642	20.035	42.9075	10.3026	9.80812	69.9854	46.1986	26.4086	21.4348	20.9865	38.2835	22.8081	10.4391	32.4822	52.1673	54.5476	28.8154	60.1524	13.164	34.2451	40.6173
51614	AC011445.1	0.892819	1.93206	0.824713	2.3427	0.0191447	0.0671634	0	4.8524	0	1.90134	4.35554	1.07341	2.10536	0.784047	0	0	2.19905	0	0	1.48748	1.92979	1.26606	0	0	0	4.4368	0	4.10004	0	3.61871	0	0	0	0	0	0	1.10455	0	0.475169	0	3.41918	0	0	0	0	0	0	0
40835	LINC02280	0.89451	1.93104	0.905854	2.13173	0.0330288	0.100796	0	3.23493	0	1.26756	0	4.29365	2.10536	0	3.31467	0	4.3981	0	0	5.94994	0	5.06424	0	0	0	2.2184	0	1.64002	0	2.06783	0	0	0	2.03817	0	0	0	1.53134	0	1.4913	0	0	0	0	0	0	0	2.32099
46467	GRAPL	1.65147	1.92898	0.658228	2.93057	0.00338342	0.0179546	14.9927	1.61747	2.77064	9.50671	4.35554	2.14682	2.10536	0	1.10489	0	4.3981	2.33202	3.99323	0	0.964893	2.53212	0	0	0	4.4368	3.75728	0	1.9081	0	0	0.980812	0	2.03817	0	0	1.10455	0	0	2.23695	0	4.11847	1.70461	0	1.3671	0	0	0
15494	LINC02212	155.155	1.92811	0.651529	2.95936	0.00308281	0.0167751	28.3195	1.61747	132.991	194.571	15.2444	228.1	4.73706	54.0993	167.943	231.79	230.9	508.381	298.161	1.48748	3.85957	772.296	2.40535	32.6183	5.00078	1149.13	2.50485	208.282	1185.88	435.279	115.904	9.80812	7.99833	17.6642	32.5706	6.76888	8.83643	27.5641	19.9571	41.0108	5.12877	8.23694	0	14.4077	12.3039	10.3432	6.84902	48.7408
27051	ARID3C	2.26136	1.92662	0.806714	2.38823	0.0169297	0.0611813	0	14.5572	3.69419	5.07024	0	1.61012	0	1.56809	3.31467	1.47637	2.19905	2.33202	0	0	0	8.86242	0	0	0	2.2184	1.25243	0	37.2079	0.516958	2.57565	0	0	2.71756	0	0	2.20911	1.53134	1.90068	0	0	0	0	0	2.7342	0	0	4.64198
16762	ST8SIA4	412.544	1.92652	0.481914	3.99765	6.4e-05	0.00090551	219.893	221.593	924.47	770.043	8.71107	795.398	957.413	1096.1	625.92	434.053	617.933	943.303	1363.02	321.297	1758.04	550.736	2235.77	65.2366	25.0039	261.771	134.009	165.642	931.153	251.759	36.0591	15.693	27.9942	46.1986	15.8451	33.8444	33.1366	101.834	137.799	77.5477	1447.17	41.1847	40.9107	21.6116	19.1394	73.3424	20.5471	987.581
17463	PCDHGC5	12.7677	1.92591	0.385272	4.99885	5.77e-07	2.66e-05	13.3268	3.23493	3.69419	19.6472	2.17777	46.1567	12.6322	4.70428	22.6502	41.3384	35.1848	17.4902	43.9256	20.8248	11.5787	7.59636	21.6481	0	5.00078	37.7128	38.8252	11.4801	15.2648	50.6619	11.5904	7.84649	7.99833	2.71756	3.52114	5.64074	0.552277	6.12535	6.65237	8.94781	7.69315	5.49129	10.2277	0	2.7342	5.64172	0	2.32099
20383	CALHM6	100.459	1.92579	0.49855	3.86278	0.000112105	0.00136622	246.547	533.764	106.208	105.208	4.35554	69.7718	128.953	1078.85	61.8739	73.8185	104.455	116.601	41.2634	462.608	143.769	89.8902	115.457	15.7468	7.50118	75.4255	76.3979	20.5002	88.7266	50.1449	16.7417	10.7889	11.9975	29.2138	12.324	2.25629	6.07504	41.3461	37.5384	8.20216	238.488	10.9826	6.81845	10.8058	0	41.3726	25.6838	311.012
31041	DMBT1	4.34335	1.92563	0.687721	2.80002	0.00510995	0.0245507	0	4.8524	3.69419	13.9432	0	9.66071	15.7902	1.56809	1.10489	2.95274	24.1895	0	18.6351	20.8248	0	7.59636	0	0	0	17.7472	5.0097	3.28003	9.5405	5.16958	2.57565	0	21.9954	0.679391	0	2.25629	4.41821	0.765669	0.950338	1.4913	0	0	0	0	5.4684	0	0	2.32099
4828	AL359979.2	0.645736	1.92552	0.937328	2.05427	0.03995	0.116144	0	0	0.923547	2.53512	0	1.07341	2.10536	3.13619	2.20978	5.90548	2.19905	0	0	0	1.92979	2.53212	2.40535	0	0	0	0	0	0	0	0	1.96162	0	0	0	1.12815	0	0	0.950338	0	0	0	0	0	0	0	0	0
43990	AC008740.1	1.92862	1.92503	0.67828	2.83811	0.00453816	0.0224759	6.66342	3.23493	0	3.1689	2.17777	5.90377	0.52634	1.56809	1.10489	0	7.69667	0	7.98646	0	0	0	7.21604	0	3.75059	0	11.2718	1.64002	3.8162	6.2035	0	0	0.999792	1.35878	0	0	0.552277	0.765669	1.42551	0	0	0	0	0	0	0	0	6.96297
12771	AL645949.1	0.975994	1.92331	0.955534	2.01281	0.0441342	0.125005	6.66342	1.61747	1.84709	1.26756	0	0	0	0	1.10489	0	0	4.66404	2.66215	0	1.92979	5.06424	0	0	0	2.2184	7.51455	0	0	0	0	0	0	0	0	0	1.10455	0	0	1.4913	0	0	6.81845	0	0	0	0	0
32823	IMMP1LP1	2.26727	1.92127	0.58948	3.25926	0.00111703	0.00776912	1.66586	0	0	2.53512	0	11.8075	5.2634	10.1926	2.20978	0	10.9952	2.33202	2.66215	14.8748	1.92979	3.79818	4.81069	0	5.00078	2.2184	2.50485	2.46002	0	0.516958	0	0	0	1.35878	1.76057	1.12815	2.20911	0.765669	1.90068	0	0	0	0	0	0	1.88057	0	4.64198
34357	CDON	165.502	1.92018	0.364894	5.2623	1.42e-07	9.55e-06	116.61	106.753	281.682	423.365	41.3776	147.594	110.531	22.7374	127.062	163.877	67.071	363.795	255.567	181.473	796.037	240.551	2027.71	29.244	55.0086	68.7703	374.475	183.682	5.7243	94.0864	38.6347	34.3284	57.9879	40.7635	40.4931	55.2792	77.3187	45.9402	99.7855	85.0042	54.7068	57.6586	27.2738	48.626	46.4814	60.1784	44.5186	34.8148
56328	Z97192.2	9.22517	1.91995	0.566817	3.38725	0.000705978	0.00552136	6.66342	98.6655	9.23547	6.97159	2.17777	12.3442	5.2634	7.84047	11.0489	5.90548	4.3981	13.9921	5.32431	2.97497	7.71915	17.7248	2.40535	0	5.00078	0	0	1.64002	7.6324	114.765	2.57565	0	1.99958	4.07635	8.80285	2.25629	0	6.12535	1.90068	7.45651	1.70959	2.74565	0	10.8058	0	16.9252	0	17.4074
34853	CLEC12A-AS1	2.22544	1.91937	0.696546	2.75556	0.00585923	0.0273046	0	13.7485	1.84709	1.26756	0	1.07341	4.73706	14.8969	3.86712	0	10.9952	0	2.66215	5.94994	13.5085	2.53212	0	0	1.2502	0	2.50485	0	3.8162	1.03392	0	0	0	1.35878	1.76057	1.12815	0	3.06268	2.85102	0	5.12877	0	0	0	0	0	0	2.32099
49844	AC139085.1	1.71591	1.91911	0.763582	2.5133	0.0119607	0.0470354	13.3268	8.08734	0	3.80268	0	2.14682	1.05268	4.70428	1.10489	2.95274	4.3981	0	0	2.97497	0	2.53212	0	0	0	13.3104	2.50485	0	0	3.10175	0	1.96162	3.99917	1.35878	0	0	0	1.53134	0	0	1.70959	0	0	0	0	3.76115	0	0
50117	CELF5	11.4663	1.91884	0.571321	3.3586	0.000783388	0.00595084	0	0	0	16.4783	2.17777	8.5873	1.05268	18.8171	8.83912	47.2439	85.7629	13.9921	0	37.1871	0	7.59636	0	6.74861	2.50039	39.9312	27.5534	6.56006	89.6807	13.9579	7.72695	3.92325	0	1.35878	0	7.89703	2.20911	15.3134	2.85102	2.9826	4.27397	0	13.6369	0	0	7.5223	17.1226	0
46067	FGF11	20.9142	1.91875	0.515694	3.72071	0.000198666	0.00211063	3.33171	8.89607	8.31192	12.0418	6.5333	14.4911	4.73706	15.6809	15.4685	116.633	10.9952	54.8025	7.98646	25.2872	58.8585	17.7248	55.3229	4.49907	2.50039	57.6783	6.26213	11.4801	149.786	123.553	2.57565	5.88487	3.99917	3.39696	3.52114	4.51259	9.94098	7.65669	3.32618	0.745651	14.5315	8.23694	0	0	4.1013	1.88057	0	38.2963
18252	MIR4645	1.17799	1.9179	0.842913	2.27532	0.0228866	0.0767076	8.32928	1.61747	0	1.26756	0	0	7.36876	1.56809	5.52445	0	0	0	2.66215	2.97497	2.89468	0	4.81069	0	0	4.4368	2.50485	0	0	0	1.28782	0	1.99958	0	0	0	1.10455	0	2.85102	0	0	0	0	0	0	0	0	2.32099
21563	CDCA7L	178.322	1.91736	0.347129	5.52348	3.32e-08	3.28e-06	168.251	142.337	205.027	139.432	16.3333	570.518	307.383	204.636	275.118	527.064	142.938	745.081	459.222	343.609	279.819	348.166	703.563	17.9963	43.7569	255.116	165.32	193.522	127.843	383.583	20.6052	21.5779	34.9927	55.7101	26.4086	42.8696	17.1206	41.3461	75.0767	41.0108	147.879	70.014	27.2738	36.0193	86.1273	37.6115	20.5471	149.704
32663	MS4A4E	89.8534	1.91655	0.415756	4.60979	4.03e-06	0.000112885	706.323	143.955	95.1253	76.0537	21.7777	100.364	196.851	241.487	220.426	327.754	581.648	114.269	51.912	49.087	47.2798	73.4315	86.5924	21.3706	7.50118	131.995	20.0388	17.2202	44.8403	35.1532	61.8156	18.6354	13.9971	30.5726	12.324	6.20481	7.1796	144.711	97.8848	25.3521	123.09	16.4739	13.6369	3.60193	13.671	19.746	27.3961	109.086
52650	AC008735.3	0.717604	1.91268	0.923739	2.07058	0.0383979	0.112805	0	1.61747	1.84709	0	0	0	0	0.784047	0	0	0	2.33202	0	2.97497	0	5.06424	0	0	0	2.2184	5.0097	1.64002	1.9081	4.13567	0	0	0	0	0	0	0	1.53134	0.950338	1.4913	0	0	0	0	0	0.940287	0	0
34739	SLC2A14	134.374	1.91239	0.48361	3.95441	7.67e-05	0.00103569	498.091	38.0105	78.5015	186.965	9.79996	481.425	193.167	242.271	130.929	281.987	311.165	43.1424	606.971	101.149	95.5244	365.891	40.8909	5.62384	1.2502	534.634	212.912	32.8003	159.326	444.584	23.1808	12.7506	11.9975	14.2672	8.80285	5.07666	15.4637	42.8775	19.9571	8.94781	342.773	9.60976	17.0461	19.8106	34.1775	17.8655	0	220.494
3940	MYOC	23.6177	1.90908	0.567125	3.36625	0.000761984	0.00583187	53.3074	6.46987	15.7003	10.7743	2.17777	13.9544	4.21072	18.0331	19.888	168.306	106.654	104.941	3.99323	13.3874	27.9819	26.5873	50.5123	0	0	13.3104	51.3494	80.3607	0	104.943	0	3.92325	61.9871	14.2672	0	4.51259	8.83643	6.89102	10.4537	5.21956	0	2.74565	0	3.60193	9.5697	33.8503	0	0
50275	TNFSF9	92.278	1.90862	0.532113	3.58687	0.00033467	0.00313078	98.2855	43.6716	94.2018	276.328	22.8666	115.928	613.186	63.5078	57.4543	98.9169	241.895	30.3163	431.269	174.036	189.119	78.4957	7.21604	20.2458	5.00078	282.846	310.601	31.9803	165.051	43.4245	25.7565	5.88487	3.99917	8.15269	5.28171	2.25629	3.31366	17.6104	11.4041	10.4391	18.8055	2.74565	0	7.20385	5.4684	0	3.42451	39.4568
10388	CDHR4	5.99601	1.9085	0.646989	2.94982	0.00317963	0.0171684	9.99513	39.628	0	1.90134	2.17777	18.248	24.2117	1.56809	0	0	4.3981	0	2.66215	11.8999	5.78936	8.86242	0	0	0	53.2416	8.76698	0	30.5296	3.10175	2.57565	1.96162	3.99917	2.71756	1.76057	0	1.10455	4.59402	1.90068	1.4913	3.41918	0	0	0	0	1.88057	0	8.12346
52047	EHD2	1974.54	1.90803	0.332347	5.74107	9.41e-09	1.23e-06	2648.71	3250.3	3009.84	4169.01	667.486	3325.97	3437.53	1706.09	2634.61	5737.18	3367.84	2615.36	3174.62	3257.59	4050.62	3671.57	3049.98	476.902	475.074	1978.81	2536.16	4841.32	3622.53	7130.4	78.5573	143.199	1085.77	605.338	198.944	173.171	202.686	665.367	603.465	369.843	1978.85	425.575	218.19	183.698	412.864	1148.09	547.922	4018.79
21133	AL121935.1	1.16112	1.90528	0.896061	2.12629	0.0334794	0.101865	0	0	0	0	0	3.22024	0	1.56809	0	5.90548	15.3933	0	0	0	1.92979	2.53212	0	0	0	4.4368	2.50485	3.28003	1.9081	1.55087	0	0	0	0.679391	0	0	0	0	0.950338	0	1.70959	0	3.40922	0	0	0	0	0
5546	LINC00487	8.03612	1.90514	0.583182	3.26681	0.00108766	0.0076136	56.6391	12.9397	30.477	8.87293	0	22.0049	8.94778	4.70428	30.3845	2.95274	24.1895	0	29.2837	0	15.4383	0	16.8374	0	0	4.4368	7.51455	3.28003	20.9891	3.10175	2.57565	0.980812	9.99792	1.35878	5.28171	1.69222	0	3.06268	0	0	0	13.7282	3.40922	0	0	3.76115	0	6.96297
9029	SLC11A1	395.841	1.90357	0.366187	5.19836	2.01e-07	1.24e-05	1207.75	612.211	229.963	249.71	79.4885	1800.11	1142.68	2549.72	626.473	695.371	459.601	166.74	280.857	1065.04	103.244	522.883	248.953	128.224	155.024	272.863	200.388	430.504	872.002	892.27	140.373	136.333	72.9848	54.3513	88.0285	42.8696	34.7934	416.524	66.0485	84.2585	8471.01	67.2683	51.1384	28.8154	32.8104	239.773	58.2167	192.642
15279	LRRC14B	10.3322	1.90331	0.734389	2.59169	0.00955059	0.0395115	3.33171	25.8795	51.7186	0	0	6.44047	13.6848	1.56809	7.73423	116.633	6.59714	6.99606	5.32431	0	36.6659	0	12.0267	0	0	4.4368	30.0582	4.10004	24.8053	33.0853	0	0	0	2.71756	5.28171	3.38444	2.20911	0	0	0	0	2.74565	6.81845	0	2.7342	5.64172	0	39.4568
22631	AC005522.1	1.01884	1.90304	0.805817	2.36163	0.0181949	0.0645347	6.66342	1.61747	0	0	0	0	0.52634	7.05643	1.10489	2.95274	0	0	6.65539	1.48748	0	1.26606	0	0	0	2.2184	2.50485	3.28003	0	1.55087	0	0	0	1.35878	0	0	0	0	0.475169	0.745651	2.56438	0	0	0	0	0	3.42451	0
32549	OR5BA1P	5.27623	1.90081	0.569047	3.34035	0.000836742	0.00623715	19.9903	17.7921	6.46483	2.53512	0	1.07341	34.7385	1.56809	4.41956	5.90548	8.79619	4.66404	2.66215	2.97497	3.85957	10.1285	2.40535	0	1.2502	11.092	40.0776	1.64002	1.9081	15.5087	2.57565	1.96162	0	4.07635	0	0	4.41821	3.06268	2.85102	0	0	0	0	0	5.4684	0	0	2.32099
8453	CCDC141	17.8858	1.89988	0.44356	4.28325	1.84e-05	0.000352015	3.33171	13.7485	42.4832	24.7174	2.17777	13.9544	36.8438	128.584	28.7271	11.811	47.2795	25.6522	7.98646	62.4743	100.349	22.7891	43.2962	11.2477	0	11.092	23.7961	4.92005	7.6324	3.10175	5.1513	0	0	9.51148	9.68314	3.38444	5.52277	12.2507	8.55305	5.96521	15.3863	0	0	0	0	18.8057	13.698	20.8889
24116	LINC00689	6.0198	1.89945	0.447556	4.24405	2.2e-05	0.000403845	13.3268	0	5.54128	3.80268	8.71107	1.07341	0.52634	1.56809	11.0489	26.5747	19.7914	25.6522	2.66215	17.8498	3.85957	10.1285	7.21604	4.49907	10.0016	8.87359	20.0388	9.84009	0	14.4748	5.1513	0	1.99958	4.07635	0	2.25629	4.41821	0	0.950338	2.9826	0	5.49129	3.40922	0	2.7342	1.88057	6.84902	4.64198
6594	VAX2	4.72198	1.89854	0.599207	3.16843	0.00153267	0.00986643	36.6488	0	6.46483	0.633781	4.35554	8.05059	8.42144	4.70428	7.73423	0	2.19905	0	11.9797	0	7.71915	2.53212	30.0668	0	10.0016	15.5288	20.0388	0	1.9081	1.03392	0	0	1.99958	1.35878	0	1.69222	1.10455	6.12535	2.85102	0	8.54794	0	3.40922	0	0	0	0	4.64198
42631	ADAMTS7P3	4.94258	1.89852	0.482151	3.9376	8.23e-05	0.00108743	26.6537	0	9.23547	3.80268	0	2.68353	10.0005	2.35214	1.10489	19.1928	2.19905	20.9882	13.3108	2.97497	22.1925	0	8.41871	2.24954	2.50039	15.5288	8.76698	8.20008	1.9081	4.13567	2.57565	3.92325	0	0.679391	0	3.94852	0	0.765669	1.42551	1.4913	8.54794	0	0	0	0	1.88057	0	4.64198
35164	AC022509.3	32.5792	1.8976	0.442726	4.28618	1.82e-05	0.000348476	81.6269	81.6821	26.7829	31.689	2.17777	48.3035	41.0545	21.9533	30.3845	57.5785	31.8862	50.1385	37.2702	32.7247	26.0521	200.037	44.4989	2.24954	5.00078	58.7875	58.864	91.8408	143.107	26.8818	12.8782	1.96162	0.999792	6.11452	7.04228	3.94852	5.52277	19.9074	17.1061	13.4217	4.27397	13.7282	0	0	0	15.0446	0	38.2963
10180	AC097638.1	4.21302	1.89631	0.628692	3.01628	0.002559	0.0145485	43.3122	12.9397	5.54128	3.80268	10.8888	1.07341	1.05268	2.35214	0	20.6692	4.3981	0	0	11.8999	0	5.06424	0	10.1229	0	17.7472	7.51455	0	1.9081	0	2.57565	0	0	2.71756	1.76057	0	0	3.06268	0	2.9826	5.12877	0	0	0	2.7342	1.88057	0	2.32099
47175	PLXDC1	394.478	1.89592	0.380605	4.98134	6.31e-07	2.84e-05	832.928	752.122	821.957	1306.22	95.8218	1461.99	368.965	418.681	1012.63	1091.04	1830.71	290.337	533.762	66.9368	485.341	635.562	376.437	97.8549	51.258	634.462	490.951	514.145	588.649	167.494	91.4355	153.987	154.968	188.191	43.134	33.8444	25.957	203.668	209.074	81.2759	788.975	93.352	30.683	23.4125	60.1524	64.8798	42.8064	1060.69
22001	AC004847.1	16.4609	1.89526	0.584824	3.24073	0.00119223	0.00816717	19.9903	16.1747	16.6238	10.7743	4.35554	20.3948	14.7375	156.809	13.2587	32.4802	191.317	0	10.6486	14.8748	5.78936	22.7891	9.62138	2.24954	0	2.2184	0	4.92005	9.5405	43.4245	5.1513	0	0	5.43513	0	1.12815	2.20911	19.9074	11.4041	4.4739	52.9973	2.74565	0	10.8058	10.9368	1.88057	0	4.64198
5858	KCNK3	899.937	1.8938	0.566849	3.34092	0.000835001	0.00623224	726.313	694.702	378.654	680.68	119.777	111.098	1934.3	636.646	569.018	253.936	6456.41	450.08	762.707	603.919	389.817	5489.63	661.47	51.7394	77.5121	913.98	2038.95	4335.38	3501.36	2198.11	15.4539	31.386	61.9871	67.9391	49.296	19.1785	28.7184	32.1581	45.6162	38.7738	25.6438	41.1847	13.6369	32.4173	35.5446	374.234	51.3677	4368.1
4266	RGS1	2220.06	1.89336	0.449799	4.20935	2.56e-05	0.000454448	3068.51	2692.27	2959.04	1841.13	207.977	5498.02	2955.93	14471.9	4021.25	5208.64	10687.4	1691.88	1096.81	9195.63	1965.49	3291.76	1243.56	195.71	177.528	1170.2	2170.45	277.163	5828.29	2046.12	224.081	341.322	540.887	218.085	232.395	162.453	66.2732	1986.91	1925.86	451.864	3575.6	203.178	23.8646	140.475	248.812	645.977	255.126	1868.4
136	CFAP74	15.9599	1.89318	0.507949	3.72711	0.000193691	0.00207387	66.6342	16.1747	19.3945	31.689	0	21.4682	5.2634	3.13619	34.2516	53.1494	16.4929	9.32809	39.9323	5.94994	53.0691	27.8533	38.4855	0	2.50039	36.6036	30.0582	61.5006	11.4486	17.0596	5.1513	6.86568	0	2.71756	3.52114	5.64074	1.10455	2.29701	1.90068	3.72825	3.41918	2.74565	0	3.60193	0	0	51.3677	44.0988
33838	CASP1P2	5.95864	1.89296	0.645392	2.93305	0.00335652	0.0178661	18.3244	4.8524	12.0061	0.633781	3.26665	8.05059	4.73706	39.2024	2.76223	11.811	51.6776	16.3241	3.99323	10.4124	3.85957	1.26606	10.8241	0	0	6.65519	5.0097	0	8.58645	2.06783	3.86347	0.980812	0	1.35878	0	0	0	9.9537	4.27652	0	17.0959	4.11847	0	0	0	0	0	12.7654
24747	ZNF395	2007.94	1.89197	0.240037	7.88198	3.22e-15	7.25e-12	2583.74	1318.24	2986.75	4339.5	937.529	2022.31	3098.04	1267.8	2790.4	5686.98	3414.02	6987.9	5482.71	3681.52	2403.55	2944.85	3760.76	556.76	666.354	3520.6	5245.16	5607.21	2045.48	2574.97	455.89	653.221	614.872	807.796	830.989	622.737	783.681	494.622	509.381	536.123	307.726	565.603	785.826	563.702	656.208	513.397	732.845	2023.9
49588	MIR122HG	3.57978	1.89178	0.638386	2.96338	0.00304278	0.0166102	0	6.46987	9.23547	6.33781	2.17777	2.14682	5.2634	4.70428	1.65734	2.95274	10.9952	34.9803	10.6486	0	1.92979	2.53212	4.81069	2.24954	0	0	3.75728	9.84009	9.5405	0.516958	5.1513	0	0	0	0	1.12815	1.10455	0	0.950338	0	0	0	0	0	0	0	0	0
34164	MCAM	3021.25	1.89116	0.31994	5.91098	3.4e-09	5.88e-07	4875.96	5426.6	10873.8	9493.4	932.085	7641.62	2786.97	1474.01	6296.22	5189.44	2155.07	3607.64	7115.94	2427.57	7006.09	6480.96	4949	998.794	962.651	6321.32	6171.95	6625.66	3018.61	1395.79	224.081	476.675	2751.43	1445.74	228.874	249.885	347.934	1757.98	971.246	581.608	4085.92	827.812	453.427	334.979	1196.21	1612.59	506.828	6188.92
15022	SAP30	281.214	1.89107	0.279046	6.77689	1.23e-11	6.66e-09	668.008	727.86	326.012	347.946	80.5774	496.453	485.812	358.31	440.851	922.732	315.563	321.819	411.303	304.934	423.588	538.075	355.991	75.3595	40.0063	557.927	314.359	524.805	727.94	865.905	101.738	134.371	92.9806	86.2827	50.1763	37.7929	57.4368	153.9	79.3533	64.8716	313.71	35.6934	30.683	61.2328	69.7221	132.58	58.2167	369.037
61	AL645608.7	113.241	1.89021	0.338157	5.58974	2.27e-08	2.42e-06	1029.5	23.4533	122.832	633.781	41.3776	174.966	93.6886	45.4747	134.244	163.877	142.938	90.9488	129.115	65.4493	182.365	82.2939	152.739	67.4861	57.509	168.598	175.34	425.584	62.9673	16.0257	45.0739	39.2325	103.978	57.7482	67.782	23.127	41.4208	92.646	38.0135	19.3869	63.2548	60.4042	6.81845	81.0434	56.0511	31.0295	3.42451	51.0617
52312	SIGLEC10	182.778	1.88933	0.51467	3.67096	0.000241644	0.00245457	451.447	696.32	255.822	159.713	39.1998	119.149	264.749	1804.09	282.852	606.788	376.037	113.103	99.8308	426.908	119.647	351.965	75.7684	11.2477	7.50118	167.489	45.0873	59.0405	304.342	70.3063	20.6052	12.7506	15.9967	16.3054	14.0846	5.64074	6.62732	99.537	61.2968	29.826	488.942	4.11847	15.3415	7.20385	25.9749	41.3726	3.42451	330.741
36307	AC078820.2	1.27642	1.8891	0.957443	1.97307	0.0484879	0.134144	0	0	7.38837	1.90134	0	3.75694	0	0	7.73423	8.85823	0	0	1.33108	0	3.85957	7.59636	0	0	0	1.1092	0	0	0	2.58479	2.57565	0	0	0	0	0	0	0	0.950338	0	0	0	6.81845	0	0	0	0	0
23820	AC073264.3	4.02753	1.88756	0.50047	3.77157	0.000162225	0.00181024	11.661	4.04367	5.54128	2.53512	6.5333	4.83035	12.6322	9.40857	6.0769	7.38185	16.4929	0	3.99323	0	2.89468	12.6606	3.60802	0	5.00078	4.4368	11.2718	1.64002	16.2188	3.10175	0	0	0.999792	2.03817	0	0	5.52277	2.29701	0	1.4913	0.854794	0	0	0	0	0	0	2.32099
188	TP73	19.3506	1.8871	0.503578	3.74738	0.000178689	0.00194366	13.3268	58.2288	12.9297	19.0134	14.1555	8.5873	28.4224	94.0857	6.62934	5.90548	23.09	18.6562	10.6486	29.7497	0	30.3854	13.2294	2.24954	7.50118	21.0748	216.67	80.3607	9.5405	5.16958	1.28782	5.88487	1.99958	1.35878	1.76057	1.12815	5.52277	12.2507	4.75169	5.96521	18.8055	0	13.6369	0	2.7342	0	3.42451	20.8889
58200	AL008707.1	3.99707	1.88685	0.678042	2.78279	0.0053894	0.0255491	0	0	10.159	7.60537	2.17777	0	1.05268	1.56809	2.20978	45.7675	2.19905	4.66404	10.6486	0	3.85957	2.53212	27.6615	8.99815	0	0	0	8.20008	3.8162	8.78829	7.72695	0	0	0	0	5.64074	1.65683	0	2.37585	2.9826	0	0	0	3.60193	0	5.64172	0	0
6081	AC011247.1	4.08409	1.88676	0.558267	3.37968	0.000725692	0.00562939	3.33171	4.8524	7.38837	1.90134	0	3.75694	7.36876	57.2355	2.76223	2.95274	17.5924	11.6601	0	5.94994	5.78936	3.79818	0	0	6.25098	6.65519	2.50485	0	1.9081	1.55087	0	0.980812	0	2.03817	0	2.82037	0	4.59402	1.42551	5.21956	5.98356	0	0	0	0	3.76115	3.42451	0
8947	AC068051.1	3.28195	1.88668	0.631566	2.98731	0.0028144	0.0156417	13.3268	4.04367	5.54128	7.60537	0	6.44047	3.15804	5.48833	4.41956	4.42911	0	17.4902	0	2.97497	0	2.53212	12.0267	0	0	0	15.0291	14.7601	0	4.13567	2.57565	0	0	0	0	3.94852	0	1.53134	2.37585	0	0	2.74565	0	1.80096	0	0	3.42451	0
30978	LDHAP5	2.15639	1.88634	0.762453	2.47404	0.0133596	0.0511177	6.66342	4.8524	5.54128	3.80268	0	1.07341	2.10536	0	0	17.7165	4.3981	2.33202	0	0	1.92979	10.1285	0	0	0	8.87359	8.76698	0	1.9081	1.03392	5.1513	0	1.99958	0	0	0	0	1.53134	0	1.4913	0	0	0	0	0	0	0	2.32099
18326	AL021328.1	13.9613	1.88596	0.562663	3.35184	0.000802751	0.00606136	19.9903	67.9336	0	16.4783	0	23.6151	10.0005	3.13619	16.0209	5.90548	3.29857	4.66404	13.3108	38.6746	19.2979	55.7066	0	17.9963	2.50039	51.0232	0	102.501	38.162	14.4748	12.8782	3.92325	0	2.71756	1.76057	1.69222	0	1.53134	1.90068	2.9826	0	5.49129	5.11384	10.8058	0	3.76115	6.84902	6.96297
46677	LGALS9DP	23.748	1.88141	0.385109	4.8854	1.03e-06	4.11e-05	113.278	36.393	24.0122	22.1823	4.35554	30.0555	55.7921	102.71	56.3494	72.3422	20.891	27.9843	71.8782	72.8867	18.333	41.78	6.01336	3.37431	2.50039	45.4772	31.3106	11.4801	12.4026	13.9579	10.3026	7.84649	3.99917	2.03817	3.52114	0	4.41821	11.485	9.97855	8.94781	60.6904	5.49129	6.81845	3.60193	8.2026	4.70144	3.42451	34.8148
24575	LZTS1	286.206	1.88112	0.409768	4.59071	4.42e-06	0.000120919	444.783	325.111	519.957	822.647	60.9775	833.504	134.743	252.463	1459.56	835.626	434.312	494.389	604.309	130.899	806.651	697.599	333.14	69.7357	42.5067	198.547	326.883	533.005	335.826	108.044	10.3026	13.7314	17.9963	46.1986	36.972	20.3066	59.0936	93.4116	104.537	71.5825	577.841	41.1847	13.6369	39.6212	30.0762	63.9395	44.5186	1082.74
11242	CD80	21.7759	1.88093	0.575024	3.27105	0.0010715	0.00752227	9.99513	29.1144	31.4006	6.97159	0	59.5744	53.1604	227.374	40.8809	5.90548	36.2843	30.3163	37.2702	35.6996	23.1574	60.7709	20.4454	2.24954	0	17.7472	5.0097	1.64002	66.7835	20.1614	10.3026	0	1.99958	1.35878	0	5.07666	2.20911	22.9701	3.32618	2.9826	39.3205	0	0	0	10.9368	5.64172	0	33.6543
20322	LAMA4	1322.8	1.87998	0.397857	4.72526	2.3e-06	7.45e-05	2090.65	2009.7	4808.91	2111.12	121.955	3768.21	3750.17	628.806	2943.43	2973.41	1866.99	1251.13	4357.95	1703.17	3041.34	2489.07	1849.71	321.684	167.526	3043.64	1938.75	985.649	894.899	812.141	108.177	131.429	527.89	301.65	117.958	140.454	94.9916	373.647	261.818	152.858	3771.35	149.638	109.095	216.116	117.571	586.739	95.8863	2951.14
33989	NCAM1	193.867	1.87878	0.521807	3.60052	0.000317576	0.00300751	104.949	6.46987	24.0122	21.5485	32.6665	2151.65	34.2121	92.5176	12.7062	549.21	412.322	246.028	640.248	8.92491	150.523	1563.58	12.0267	42.7412	25.0039	98.7187	202.893	14.7601	70.5997	796.116	23.1808	9.80812	107.978	91.7178	35.2114	20.3066	24.3002	58.1909	48.9424	32.063	27.3534	53.5401	34.0922	21.6116	83.3931	175.834	17.1226	12.7654
8498	KRT8P10	1.99595	1.87735	0.687481	2.73076	0.00631878	0.0288566	0	1.61747	3.69419	2.53512	8.71107	1.07341	0	1.56809	5.52445	17.7165	0	0	0	2.97497	0	5.06424	2.40535	4.49907	7.50118	0	2.50485	0	5.7243	2.06783	2.57565	1.96162	0	0	1.76057	0	0	1.53134	0	0	0	2.74565	0	0	0	0	3.42451	0
46009	FBXO39	3.38273	1.87611	0.684989	2.73889	0.00616465	0.0283524	6.66342	0	6.46483	1.26756	0	5.36706	2.6317	15.6809	6.62934	5.90548	9.89572	0	5.32431	0	7.71915	10.1285	2.40535	2.24954	0	0	12.5243	1.64002	0	25.8479	0	0	3.99917	4.07635	0	0	1.10455	0	0	2.9826	3.41918	0	0	0	0	9.40287	0	4.64198
34583	AC005865.2	4.4641	1.8756	0.666497	2.81412	0.00489108	0.0237713	0	2.4262	3.69419	0	2.17777	1.07341	2.10536	1.56809	1.65734	2.95274	6.59714	0	2.66215	5.94994	0	8.86242	0	2.24954	0	23.2932	10.0194	9.84009	2.86215	77.5437	0	0	3.99917	1.35878	0	1.12815	1.10455	5.35968	0.950338	0	0	0	6.81845	0	2.7342	0	0	8.12346
6847	GNLY	168.575	1.87557	0.313142	5.98952	2.1e-09	3.93e-07	314.847	184.391	474.703	477.871	83.8441	183.553	193.167	358.31	125.957	116.633	744.378	132.925	408.641	291.547	369.554	257.01	208.062	24.7449	57.509	519.105	542.3	149.241	110.67	30.5005	20.6052	11.7697	37.9921	65.2216	44.0143	42.3055	45.2867	110.256	33.737	45.4847	229.085	49.4216	40.9107	32.4173	46.4814	50.7755	41.0941	106.765
11761	AC107021.1	9.40797	1.87486	0.486228	3.85593	0.000115291	0.00139479	6.66342	13.7485	10.159	5.70403	0	48.3035	40.5282	1.56809	5.52445	2.95274	24.1895	13.9921	6.65539	19.3373	15.4383	40.5139	12.0267	8.99815	2.50039	13.3104	2.50485	0	7.6324	50.6619	0	2.94244	5.99875	2.71756	0	0.564074	4.97049	3.06268	2.85102	0	1.70959	5.49129	6.81845	0	2.7342	2.82086	3.42451	27.8519
23275	CAV1	1941.88	1.87467	0.365527	5.12867	2.92e-07	1.64e-05	1945.72	9179.94	5824.81	2084.5	235.199	4285.6	4523.89	1991.48	2572.18	1681.59	3039.08	1333.92	2969.63	3504.51	2453.72	7669.79	2547.26	476.902	453.821	1691.53	2087.79	856.088	4597.57	5231.1	110.753	276.589	1515.68	624.36	156.691	136.506	196.058	954.79	548.345	216.239	1201.84	477.742	286.375	226.921	434.738	1008.93	202.046	5055.11
33839	CARD17	1.92778	1.87346	0.758459	2.47009	0.0135079	0.0514912	0	1.61747	8.31192	0	0	2.14682	3.68438	18.8171	4.41956	0	5.49762	2.33202	3.99323	5.94994	3.85957	5.06424	2.40535	0	0	0	0	0	3.8162	0.516958	0	0	0	0.679391	0	0	0	3.06268	0.475169	0	4.27397	0	0	0	0	1.88057	0	0
43498	PRSS21	8.52342	1.87227	0.669627	2.79598	0.00517419	0.0247724	6.66342	0	5.54128	1.90134	2.17777	2.14682	9.47412	69.7802	2.20978	23.6219	4.3981	0	25.2905	0	1.92979	13.9267	0	0	7.50118	93.1727	10.0194	30.3403	11.4486	0	2.57565	0	1.99958	1.35878	0	0	1.10455	6.12535	9.02821	1.4913	5.12877	2.74565	0	0	0	11.2834	0	9.28395
20325	Z99289.2	1.54116	1.86972	0.80887	2.31152	0.0208041	0.071347	0	1.61747	0	1.26756	0	7.51388	11.0531	1.56809	1.10489	2.95274	10.9952	2.33202	0	0	0	0	0	0	0	11.092	0	4.92005	1.9081	0.516958	0	1.96162	0	0	1.76057	0	0	1.53134	0.950338	0	5.12877	0	0	0	0	0	0	0
43930	CLEC19A	2.06928	1.86971	0.914479	2.04457	0.0408976	0.11832	0	0.808734	8.31192	0	0	1.07341	8.42144	4.70428	7.73423	0	10.9952	0	21.2972	0	3.85957	0	0	2.24954	0	4.4368	0	3.28003	0	1.03392	0	0	0	0.679391	0	0	0	4.59402	0	1.4913	8.54794	0	0	0	0	0	0	0
19069	HSPA1A	3.72197	1.86807	0.659999	2.83042	0.00464871	0.0229117	24.9878	1.61747	3.69419	6.33781	2.17777	3.22024	3.68438	0	0	47.2439	3.29857	0	0	5.94994	6.75425	0	0	0	0	11.092	13.7767	1.64002	6.67835	0	0	0.980812	4.99896	4.07635	3.52114	1.12815	3.86594	0.765669	0	1.4913	1.70959	0	0	0	0	1.88057	0	0
48413	CYGB	278.552	1.865	0.340413	5.47863	4.29e-08	4.02e-06	664.676	199.757	466.391	1180.73	124.133	369.254	74.214	117.607	486.704	763.284	348.549	188.894	533.762	50.5745	1416.46	286.129	669.889	40.4917	117.518	381.564	407.038	1212.79	313.882	77.5437	33.4834	63.7528	85.9821	146.748	54.5777	46.254	35.3457	117.913	96.9345	54.4325	524.844	61.777	63.0707	25.2135	118.938	138.222	87.325	480.445
16425	RPS2P24	3.23111	1.86422	0.747298	2.49462	0.0126093	0.0489369	26.6537	4.8524	5.54128	2.53512	0	0	6.31608	7.84047	0	8.85823	8.79619	0	5.32431	8.92491	0	20.257	0	0	0	2.2184	5.0097	1.64002	5.7243	1.03392	0	1.96162	0	1.35878	0	0	0	4.59402	0.950338	1.4913	1.70959	0	0	0	0	0	0	0
15326	LINC01511	1.17141	1.86408	0.922029	2.02171	0.0432063	0.123203	0	1.61747	1.84709	3.1689	0	3.22024	1.05268	4.70428	0	0	10.9952	0	0	0	0	0	0	1.12477	0	0	0	6.56006	0	8.27133	0	1.96162	0	0	0	0	1.10455	0	0	1.4913	0	0	0	3.60193	0	0	0	0
23973	ATG9B	32.2336	1.8638	0.358536	5.19836	2.01e-07	1.24e-05	86.6245	116.458	24.9358	30.4215	0	20.3948	15.7902	84.6771	43.0907	66.4367	81.3648	13.9921	21.2972	209.735	42.4553	110.147	2.40535	10.1229	7.50118	56.5691	32.5631	15.5801	17.1729	105.976	5.1513	15.693	16.9965	20.3817	7.04228	10.1533	8.28415	30.6268	15.6806	7.45651	18.8055	10.9826	13.6369	0	15.0381	22.5669	8.56128	12.7654
58777	MTCP1	48.116	1.86164	0.383354	4.8562	1.2e-06	4.63e-05	48.3098	82.4908	79.425	100.137	2.17777	74.0654	66.8452	58.8036	29.832	42.8148	144.038	92.1148	47.9188	10.4124	63.683	192.441	32.4722	14.622	15.0024	9.98279	80.1552	39.3604	160.28	324.65	0	11.7697	7.99833	16.9848	9.68314	7.89703	19.882	32.9238	19.4819	22.3695	3.41918	8.23694	5.11384	12.6067	5.4684	17.8655	10.2735	126.494
23039	MUC12	27.5219	1.86136	0.774575	2.40307	0.0162581	0.059276	56.6391	42.0542	24.9358	74.7861	2.17777	44.0099	31.5804	67.4281	1.65734	28.051	129.744	11.6601	0	25.2872	7.71915	67.1012	13.2294	1.12477	0	19.9656	164.068	1.64002	186.04	34.6362	0	0	0	0	0	2.25629	0	3.06268	2.85102	7.45651	13.6767	0	6.81845	0	0	0	0	16.2469
35162	BHLHE41	1316.63	1.86005	0.473609	3.92739	8.59e-05	0.00112256	4794.33	2869.39	1310.51	1855.71	167.688	1852.71	1568.49	837.363	1049.65	1257.87	2843.37	1554.29	2590.28	1996.2	1711.72	4224.84	1484.1	121.475	120.019	2323.77	1658.21	3270.19	7247.92	837.472	114.616	112.793	85.9821	131.122	71.3031	78.4062	81.737	220.513	181.515	126.761	217.973	104.335	47.7291	82.8443	98.4312	141.043	66.778	6325.85
37731	CYP51A1P2	4.42724	1.85907	0.54738	3.39631	0.000683	0.00538851	6.66342	4.8524	4.61773	3.1689	0	13.4176	12.1058	13.3288	9.39157	0	4.3981	4.66404	26.6215	5.94994	1.92979	5.06424	9.62138	2.24954	0	17.7472	2.50485	4.92005	1.9081	10.8561	5.1513	0	1.99958	0	1.76057	0	0	0	1.90068	1.4913	1.70959	0	0	0	0	3.76115	0	22.0494
45602	FOXL1	65.8167	1.85868	0.345149	5.38515	7.24e-08	5.84e-06	99.9513	65.5074	99.7431	115.982	26.1332	345.102	77.372	36.0662	87.2863	78.2477	191.317	78.1227	117.135	69.9118	75.2617	72.1654	36.0802	8.99815	20.0031	99.8279	247.98	141.041	233.742	54.7976	5.1513	11.7697	39.9917	33.2902	21.1268	12.4096	12.1501	55.1282	16.1558	10.4391	121.381	2.74565	20.4553	7.20385	32.8104	20.6863	0	41.7778
32519	AP000781.1	0.848024	1.85708	0.824881	2.25133	0.0243648	0.0804297	3.33171	3.23493	2.77064	0.633781	2.17777	0.536706	0	0	0	0	6.59714	0	0	0	0	0	1.20267	5.62384	0	0	2.50485	3.28003	0	1.55087	0	2.94244	0	0.679391	0	0	0	0	0.950338	0	0.854794	0	0	0	0	0	0	1.16049
52923	AL117335.1	41.589	1.857	0.441896	4.20234	2.64e-05	0.000465602	8.32928	111.605	29.5535	46.8998	6.5333	44.0099	61.5818	45.4747	7.18179	184.546	91.2605	80.4547	97.1686	47.5995	55.9638	48.1103	72.1604	0	0	36.6036	265.514	141.861	43.8863	38.2549	16.7417	5.88487	12.9973	7.4733	4.40143	6.76888	7.1796	9.9537	5.22686	11.1848	29.063	10.9826	10.2277	9.00482	5.4684	0	5.13677	88.1976
28167	AL359182.1	2.83121	1.85578	0.58298	3.18326	0.00145626	0.0094734	13.3268	5.66114	0	5.07024	4.35554	4.29365	6.31608	7.05643	5.52445	10.3346	8.79619	0	7.98646	14.8748	1.92979	0	1.20267	2.24954	0	0	1.25243	2.46002	1.9081	2.06783	2.57565	3.92325	0	0	0	0	0	1.53134	0.950338	5.21956	3.41918	2.74565	0	0	0	0	0	0
29046	AL157395.1	1.36534	1.85549	0.656805	2.82502	0.00472778	0.0231791	8.32928	0	2.77064	3.80268	0	1.07341	2.10536	1.56809	2.76223	2.95274	2.19905	2.33202	0	2.97497	0	2.53212	0	2.24954	1.2502	4.4368	5.0097	0	0	4.13567	0	0	3.99917	0	0	0	0.552277	0	0.950338	0	1.70959	0	0	0	0	0	0	2.32099
21127	Z94721.1	5.3377	1.8533	0.455744	4.06654	4.77e-05	0.000720088	0	0.808734	3.69419	4.43646	3.26665	12.8809	30.0014	5.48833	9.94401	14.7637	19.7914	8.16207	1.33108	0	11.5787	0	8.41871	4.49907	5.00078	6.65519	17.534	17.2202	1.9081	13.9579	0	3.92325	0.999792	0.679391	1.76057	2.25629	7.1796	3.06268	1.42551	0	10.2575	0	5.11384	1.80096	0	1.88057	0	2.32099
42851	NMB	301.496	1.85195	0.333047	5.56063	2.69e-08	2.77e-06	143.264	328.346	639.094	308.651	201.444	322.024	394.755	63.5078	64.0836	333.66	656.416	68.7946	493.83	501.282	818.23	1510.41	425.746	91.1063	77.5121	155.288	373.223	774.907	1558.92	1026.16	144.236	149.083	75.9842	72.6949	95.9511	87.9955	48.0481	104.897	65.0982	68.5999	44.4493	59.0314	37.5015	79.2424	51.9498	98.7301	99.3108	721.827
25677	AC090578.3	6.55533	1.85165	0.641027	2.88857	0.00386998	0.0198923	53.3074	0	12.9297	23.4499	0	23.0784	18.9482	10.9767	0	5.90548	21.9905	8.16207	7.98646	8.92491	1.92979	0	0	0	0	11.092	0	9.84009	27.6674	1.03392	5.1513	3.92325	3.99917	6.79391	3.52114	6.76888	5.52277	3.06268	2.85102	0	0	8.23694	0	0	6.8355	0	0	4.64198
18302	AL159166.1	1.53409	1.85125	0.914105	2.0252	0.0428467	0.122426	3.33171	8.08734	0	6.33781	0	1.07341	0	0	6.0769	5.90548	0	0	7.98646	0	1.92979	7.59636	7.21604	0	0	0	0	0	0	3.10175	0	1.96162	0	0	0	0	1.10455	0	0	5.96521	0	0	0	0	0	1.88057	0	0
3037	RP3-328E19.4	2.48058	1.85095	0.529428	3.49613	0.000472055	0.0040501	8.32928	7.2786	5.54128	10.1405	0	1.61012	3.68438	7.05643	3.31467	1.47637	6.59714	1.16601	2.66215	2.97497	0	0	0	1.12477	2.50039	12.2012	11.2718	1.64002	2.86215	1.03392	0	0.980812	0	2.71756	0	0	0.552277	2.29701	0.950338	0	4.27397	0	0	0	0	1.88057	0	5.80247
11762	LNCSRLR	7.3417	1.85075	0.663944	2.78751	0.00531146	0.0253064	0	15.3659	2.77064	1.26756	0	35.4226	40.0019	6.27238	8.28668	20.6692	14.2938	0	7.98646	2.97497	5.78936	41.78	8.41871	3.37431	0	8.87359	5.0097	4.92005	0	41.3567	0	0	0	1.35878	0	0	1.10455	1.53134	0.475169	0	6.83836	2.74565	3.40922	0	0	3.76115	0	34.8148
39675	AL358334.3	1.88987	1.85004	0.628084	2.94554	0.00322393	0.0173303	1.66586	3.23493	6.46483	0	0	3.75694	5.78974	3.13619	1.65734	10.3346	8.79619	1.16601	5.32431	0	5.78936	5.06424	2.40535	0	0	3.3276	0	0.820008	1.9081	1.03392	2.57565	0	0	0	3.52114	0	0.552277	3.82835	0	0	4.27397	0	0	0	1.3671	0	0	0
24696	EBF2	66.3178	1.84988	0.452216	4.09071	4.3e-05	0.000665302	83.2928	63.0812	174.55	158.445	2.17777	189.994	35.7911	13.3288	290.034	134.35	73.6681	208.716	87.8511	5.94994	306.836	196.239	156.347	4.49907	7.50118	125.339	42.5825	60.6806	45.7944	23.7801	7.72695	3.92325	26.9944	13.5878	7.04228	12.9737	0	4.59402	25.6591	5.96521	22.2247	5.49129	17.0461	21.6116	19.1394	48.8949	23.9716	299.408
8396	AC017048.3	12.8001	1.84936	0.48726	3.79542	0.000147396	0.00167952	9.99513	12.9397	13.8532	8.87293	0	31.1289	10.0005	3.13619	7.73423	32.4802	234.199	9.32809	5.32431	0	13.5085	2.53212	9.62138	17.9963	2.50039	28.8392	0	14.7601	1.9081	11.3731	10.3026	1.96162	13.9971	8.83209	1.76057	9.02518	7.73187	4.59402	13.7799	2.9826	1.70959	0	0	3.60193	5.4684	2.82086	10.2735	0
34398	AP001122.1	1.60916	1.84859	0.676397	2.73299	0.00627618	0.0287037	0	0.808734	1.84709	0	0	4.29365	4.21072	1.56809	4.41956	11.811	0	4.66404	0	0	2.89468	5.06424	4.81069	0	0	4.4368	1.25243	1.64002	5.7243	2.06783	1.28782	0	0	0.679391	0	0	1.10455	3.06268	0	0	3.41918	0	0	0	0	0	0	3.48148
941	AL020997.2	1.51306	1.84841	0.662539	2.78989	0.00527254	0.0251552	3.33171	2.4262	4.61773	0	1.08888	1.07341	2.6317	3.13619	1.65734	0	2.19905	4.66404	0	0	0	5.06424	0	0	6.25098	1.1092	2.50485	7.38007	7.6324	1.55087	2.57565	0	0	0	0	2.82037	2.20911	3.06268	0	0	0	0	0	0	0	1.88057	0	0
25385	C8orf34-AS1	3.98773	1.84838	0.886507	2.08501	0.0370681	0.109781	3.33171	9.7048	12.9297	1.26756	0	6.44047	0	0	7.73423	0	30.7867	2.33202	5.32431	0	0	0	48.1069	0	7.50118	5.54599	2.50485	6.56006	0	0	0	0	14.9969	6.79391	1.76057	0	0	0	0	0	0	5.49129	0	0	2.7342	7.5223	0	0
18911	HLA-J	33.157	1.84712	0.35047	5.27041	1.36e-07	9.36e-06	221.559	80.0646	82.1957	34.2242	15.2444	10.7341	29.4751	74.4845	19.888	33.9565	46.18	48.9724	27.9526	148.748	38.5957	40.5139	34.8775	3.37431	1.2502	78.7531	87.6698	34.4403	45.7944	7.23741	27.0443	11.7697	9.99792	9.51148	3.52114	2.82037	4.41821	21.4387	13.3047	9.69346	6.83836	6.86412	6.81845	14.4077	4.1013	8.46258	22.2593	32.4938
8314	PDK1	476.002	1.84587	0.272477	6.7744	1.25e-11	6.67e-09	746.303	825.717	501.486	564.699	39.1998	882.881	2095.89	671.145	708.235	504.919	881.818	1178.84	882.504	644.081	965.858	1453.44	656.659	177.713	127.52	661.083	427.077	450.184	619.178	1208.13	108.177	103.966	253.947	137.237	115.317	132.557	122.605	137.82	395.341	127.506	313.71	123.554	75.0029	156.684	136.71	227.549	130.131	702.099
12422	AC007920.2	9.50159	1.84549	0.466846	3.95311	7.71e-05	0.00103999	6.66342	0	29.5535	17.7459	0	8.05059	16.3165	0	6.62934	5.90548	0	27.9843	27.9526	14.8748	26.0521	15.1927	14.4321	4.49907	6.25098	42.1496	42.5825	20.5002	3.8162	18.0935	5.1513	0	1.99958	5.43513	0	3.38444	2.20911	10.7194	0	2.9826	0	0	10.2277	3.60193	8.2026	9.40287	3.42451	3.48148
56445	LINC01546	2.97819	1.84413	0.727956	2.5333	0.0112993	0.0450499	0	4.8524	5.54128	1.26756	0	5.36706	5.2634	5.48833	7.73423	0	37.3838	0	10.6486	14.8748	3.85957	0	2.40535	0	0	0	0	0	3.8162	3.10175	0	0	1.99958	0	0	1.12815	0	3.06268	0.950338	4.4739	1.70959	2.74565	0	0	0	0	0	2.32099
1283	LINC02811	1.11431	1.8439	0.802563	2.29752	0.0215893	0.0733444	0	3.23493	0.923547	0	0	3.22024	5.78974	0.784047	2.20978	0	2.19905	2.33202	0	0	0	11.3945	0	0	0	2.2184	5.0097	0	0.95405	2.06783	0	0	0	0	0	0	0.552277	3.06268	0	0	1.70959	0	0	0	0	0	0	0
7258	RFX8	23.832	1.84322	0.471347	3.91054	9.21e-05	0.00118613	64.9684	8.08734	69.266	47.5335	2.17777	81.5793	14.7375	7.84047	101.65	23.6219	26.3886	17.4902	65.2228	0	138.945	35.4497	63.7416	4.49907	0	37.7128	35.0679	27.8803	15.2648	6.2035	5.1513	3.92325	1.99958	4.07635	5.28171	6.76888	7.73187	17.6104	1.90068	5.21956	59.8356	0	3.40922	14.4077	0	5.64172	0	47.5803
8132	AC005042.1	1.49037	1.8404	0.758043	2.42783	0.0151894	0.0562591	6.66342	0	1.84709	0	0	3.75694	2.10536	4.70428	2.20978	0	2.19905	0	15.9729	2.97497	1.92979	0	4.81069	0	0	4.4368	2.50485	0	0	1.03392	0	1.96162	0	0	0	1.12815	1.10455	0	0	1.4913	0	0	0	0	0	5.64172	0	0
18320	PPP1R3G	96.3393	1.8399	0.312164	5.89404	3.77e-09	6.28e-07	196.571	354.225	94.2018	138.164	15.2444	168.526	166.85	29.7938	121.538	67.9131	140.739	179.566	159.729	282.622	177.54	286.129	115.457	17.9963	45.0071	443.68	87.6698	157.441	122.118	43.4245	15.4539	11.7697	7.99833	38.7253	21.1268	23.127	28.7184	35.2208	28.5102	26.8434	20.5151	10.9826	40.9107	39.6212	21.8736	31.9698	23.9716	116.049
35674	AC078864.1	58.0761	1.83914	0.335944	5.47455	4.39e-08	4.04e-06	13.3268	93.0044	24.9358	107.109	28.311	59.0377	41.5809	35.2821	53.0347	69.3894	60.4738	276.345	122.459	92.224	151.488	96.2205	274.209	5.62384	28.7545	16.638	117.728	143.501	94.4509	173.181	10.3026	14.7122	8.99813	23.7787	30.81	37.2289	38.6594	17.6104	16.1558	20.1326	0	24.7108	10.2277	43.2231	17.7723	11.2834	27.3961	3.48148
47078	CCL4L2	33.1037	1.83717	0.480031	3.82719	0.000129616	0.00152565	34.983	51.759	67.4189	26.6188	23.9554	7.51388	87.8988	247.759	69.6081	7.38185	185.82	55.9685	74.5403	129.411	16.4032	67.1012	18.0401	0	0	18.8564	27.5534	7.38007	10.4945	5.68654	9.01477	33.3476	1.99958	5.43513	7.04228	0.564074	3.31366	23.7357	15.2054	1.4913	100.866	9.60976	13.6369	12.6067	2.7342	21.6266	8.56128	18.5679
21309	AC073316.2	9.09176	1.83713	0.549857	3.34111	0.000834446	0.00623224	18.3244	1.61747	7.38837	6.97159	18.511	5.90377	1.57902	9.40857	2.20978	54.6257	5.49762	57.1345	27.9526	2.97497	2.89468	0	14.4321	6.74861	2.50039	2.2184	32.5631	0.820008	15.2648	45.4923	18.0295	2.94244	0	0.679391	2.64086	1.69222	7.73187	0.765669	4.75169	18.6413	1.70959	0	0	0	0	1.88057	0	0
7829	AC093724.3	9.00715	1.83593	0.45906	3.99933	6.35e-05	0.000901134	6.66342	30.7319	12.0061	6.33781	4.35554	35.9593	26.317	2.35214	10.4965	25.0983	62.6729	11.6601	9.31754	0	5.78936	18.9909	2.40535	0	0	33.276	10.0194	6.56006	6.67835	9.8222	2.57565	5.88487	0	1.35878	3.52114	5.07666	8.28415	3.06268	3.80135	2.9826	3.41918	6.86412	11.9323	3.60193	0	0	0	13.9259
37725	FLT1	3395.22	1.83586	0.29449	6.23402	4.55e-10	1.17e-07	3468.31	1913.46	12330.3	6773.85	561.864	10076.7	4693.9	1607.3	7991.12	4437.97	1212.78	7144.15	16673.1	1726.97	13210.4	9591.67	5437.28	1093.28	1456.48	4579.88	3958.92	3331.69	1700.12	2336.65	1045.71	490.406	658.863	635.231	1142.61	2011.49	1745.19	1690.6	897.595	1765.7	955.66	848.405	1440.4	1608.26	1211.25	958.153	1029.07	7105.71
39076	TRAV17	4.16339	1.8338	0.820674	2.23451	0.0254497	0.0830532	0	25.8795	3.69419	19.0134	0	0.536706	4.21072	52.5312	4.41956	0	14.2938	0	0	13.3874	0	2.53212	2.40535	8.99815	0	2.2184	0	0	0	1.03392	0	0	1.99958	0.679391	0	0	0	1.53134	0.950338	0	4.27397	0	0	0	0	0	0	18.5679
11951	PA2G4P4	13.2063	1.8334	0.380169	4.8226	1.42e-06	5.28e-05	34.983	14.5572	14.7767	5.70403	4.35554	11.8075	2.10536	102.71	5.52445	32.4802	53.8767	9.32809	6.65539	8.92491	12.5436	15.1927	25.2561	6.74861	10.0016	13.3104	23.7961	8.20008	29.5755	42.9075	2.57565	0	2.99938	12.9084	7.04228	9.02518	7.73187	5.35968	6.65237	5.21956	0	2.74565	10.2277	10.8058	2.7342	9.40287	5.13677	0
40853	PLD4	146.79	1.83321	0.435203	4.21231	2.53e-05	0.000450064	411.466	588.758	110.826	273.793	57.7109	41.3264	103.689	250.111	46.4054	987.692	704.795	53.6365	63.8917	797.292	112.893	75.9636	50.5123	22.4954	21.2533	128.667	235.456	82.0008	256.639	25.8479	15.4539	27.4627	26.9944	42.1223	7.04228	11.2815	12.1501	114.085	114.991	52.1956	186.345	41.1847	3.40922	14.4077	8.2026	52.6561	34.2451	53.3827
3723	HSPA6	284.706	1.83307	0.422907	4.33446	1.46e-05	0.000294289	1477.61	470.683	137.608	190.134	74.0441	391.259	502.655	771.503	222.083	1043.79	1043.45	113.103	286.182	315.347	131.225	196.239	38.4855	20.2458	25.0039	517.996	2293.19	90.2008	153.602	165.944	166.129	56.8871	27.9942	50.2749	61.62	28.2037	44.7344	125.57	69.3747	46.976	541.94	15.1011	35.7969	12.6067	146.28	90.2676	44.5186	167.111
54550	MAP3K7CL	291.196	1.83294	0.33099	5.53774	3.06e-08	3.07e-06	126.605	541.043	198.563	199.641	107.8	281.771	693.19	228.158	345.278	315.943	753.174	350.969	408.641	368.896	119.647	740.645	147.929	103.479	72.5114	1166.88	591.145	220.582	213.707	2614.77	43.786	83.369	273.943	101.229	59.8594	41.7414	71.796	101.068	120.693	59.6521	153.008	70.014	64.7753	63.0337	57.4182	107.193	47.9432	189.161
2716	NGF	48.1606	1.83127	0.368293	4.97231	6.62e-07	2.93e-05	126.605	25.8795	36.9419	262.385	15.2444	188.921	27.896	31.3619	112.146	51.673	52.7772	22.1542	157.067	26.7747	131.225	22.7891	28.8641	2.24954	5.00078	28.8392	100.194	176.302	156.464	13.9579	15.4539	11.7697	27.9942	16.9848	8.80285	19.1785	14.3592	27.5641	22.333	10.4391	11.1123	10.9826	6.81845	28.8154	10.9368	11.2834	34.2451	63.8272
37830	DCLK1	223.231	1.83097	0.441002	4.15185	3.3e-05	0.000547843	166.586	103.518	77.5779	158.445	26.1332	352.079	213.694	345.765	320.418	392.715	384.833	216.878	214.303	260.31	293.328	293.726	45.7016	96.7301	32.5051	135.322	112.718	22.9602	440.771	3655.93	18.0295	25.5011	65.9863	35.3283	31.6903	18.0504	25.4047	53.5968	86.956	29.826	182.926	16.4739	44.3199	28.8154	35.5446	207.803	20.5471	815.827
18281	AL391422.1	3.26607	1.83	0.518972	3.5262	0.000421562	0.00371541	3.33171	3.23493	21.2416	1.26756	0	3.75694	0.52634	4.70428	7.73423	10.3346	15.3933	4.66404	5.32431	10.4124	1.92979	3.79818	0	0	0	7.76439	7.51455	1.64002	6.67835	3.10175	2.57565	1.96162	2.99938	2.03817	4.40143	2.25629	0	1.53134	1.90068	1.4913	8.54794	0	0	0	0	0	0	0
6343	AC132153.1	5.1135	1.82927	0.53866	3.39597	0.000683854	0.0053912	0	24.262	2.77064	1.90134	1.08888	1.07341	17.3692	10.1926	7.18179	0	24.1895	0	9.31754	0	6.75425	3.79818	2.40535	6.74861	2.50039	12.2012	6.26213	2.46002	5.7243	42.9075	0	1.96162	7.99833	2.71756	0	1.12815	5.52277	3.06268	0.950338	0	0	2.74565	0	0	5.4684	0	0	5.80247
4972	HIST3H2BB	8.91349	1.82889	0.557757	3.27901	0.00104173	0.00736214	39.9805	1.61747	5.54128	36.7593	10.8888	7.51388	8.42144	14.1129	2.20978	0	39.5829	0	7.98646	14.8748	1.92979	13.9267	31.2695	0	5.00078	28.8392	5.0097	54.1205	4.77025	0	7.72695	0	0	0	1.76057	6.20481	14.3592	1.53134	6.65237	4.4739	10.2575	0	20.4553	0	0	0	0	0
35682	KRT86	13.1649	1.8287	0.475732	3.84397	0.000121062	0.00145103	9.99513	4.8524	18.4709	9.50671	1.08888	13.4176	9.47412	50.179	2.20978	159.448	73.6681	38.4784	18.6351	13.3874	1.92979	11.3945	7.21604	0	5.00078	8.87359	8.76698	17.2202	7.6324	2.58479	3.86347	3.92325	0.999792	8.15269	3.52114	1.12815	0	12.2507	6.1772	1.4913	6.83836	1.37282	5.11384	0	0	9.40287	6.84902	8.12346
31049	AC073585.1	4.14637	1.82862	0.516493	3.54046	0.000399436	0.0035772	6.66342	0	12.9297	0.633781	2.17777	28.9821	5.2634	18.8171	2.20978	2.95274	10.9952	2.33202	2.66215	0	5.78936	11.3945	0	4.49907	0	15.5288	10.0194	3.28003	3.8162	5.16958	0	0.980812	3.99917	1.35878	4.40143	0	0.552277	6.12535	5.22686	1.4913	0	0	3.40922	0	1.3671	3.76115	0	4.64198
23821	TCAF2	173.077	1.82861	0.265279	6.89314	5.46e-12	3.44e-09	368.154	267.691	305.694	254.78	29.3999	350.469	406.335	249.327	212.139	277.558	490.388	415.1	440.587	303.447	140.874	449.451	144.321	40.4917	77.5121	320.559	206.65	80.3607	437.909	212.987	12.8782	34.3284	122.974	72.6949	49.296	42.3055	32.5843	107.194	79.8284	39.5195	141.041	56.2857	75.0029	54.0289	28.7091	47.9546	27.3961	140.42
3110	AC241377.2	0.778374	1.82808	0.853976	2.14067	0.0323005	0.099209	3.33171	4.8524	0.923547	0	0	0.536706	2.10536	4.70428	0.552445	1.47637	0	0	0	1.48748	0	3.79818	0	1.12477	2.50039	0	0	0.820008	0	0.516958	0	0	0	0	0	0	0	0	0	0	2.56438	0	0	0	0	0	1.71226	0
14379	QRFPR	118.452	1.82742	0.444012	4.11569	3.86e-05	0.000614645	218.227	88.152	201.333	249.076	13.0666	33.2758	22.6326	79.9728	77.3423	60.5312	123.147	162.075	248.911	165.111	305.871	370.955	346.37	17.9963	21.2533	75.4255	326.883	206.642	747.975	270.886	12.8782	18.6354	34.9927	40.0841	10.5634	10.7174	14.9115	19.1417	14.2551	12.6761	3.41918	10.9826	11.9323	36.0193	10.9368	15.0446	18.8348	183.358
29654	DEPP1	4224.69	1.82651	0.343919	5.31089	1.09e-07	7.88e-06	8580.82	7879.49	9807.14	10554.3	1217.37	18930.2	6197.66	1526.54	5442.14	2214.56	7160.1	2764.61	7481.99	7673.93	4087.29	16279	6160.09	907.688	1172.68	3034.77	5193.81	5927.83	15244.8	2746.08	571.794	945.503	2198.54	1567.36	954.229	560.125	175.072	2685.2	1684.95	929.826	3008.88	650.718	303.421	349.387	899.551	2667.59	794.487	5594.74
29579	CCNYL2	33.6173	1.82613	0.50885	3.58875	0.000332273	0.00311205	84.9586	64.6987	81.2721	41.8295	8.71107	340.272	16.3165	6.27238	43.6432	17.7165	101.156	2.33202	10.6486	19.3373	7.71915	210.166	16.8374	3.37431	1.2502	55.4599	43.8349	6.56006	3.8162	68.2385	2.57565	0	7.99833	5.43513	8.80285	3.38444	12.1501	7.65669	2.37585	2.9826	0	30.2021	23.8646	14.4077	13.671	0	17.1226	134.617
55782	AC004832.1	0.659195	1.82571	0.900419	2.02762	0.0425988	0.121962	0	0	0	2.53512	2.17777	3.22024	1.05268	0	0	5.90548	2.19905	0	3.99323	0	0.964893	0	0	0	0	0	0	1.64002	1.9081	1.55087	0	0	0	0.679391	0	0	1.10455	0	0.950338	0	0	0	0	0	0	0	0	0
52896	C20orf202	6.92878	1.82512	0.435996	4.1861	2.84e-05	0.000489768	18.3244	5.66114	17.5474	25.3512	5.44442	14.4911	4.73706	2.35214	24.3076	7.38185	5.49762	0	18.6351	5.94994	37.6308	11.3945	9.62138	0	5.00078	0	7.51455	16.4002	15.2648	1.03392	2.57565	0	1.99958	2.71756	1.76057	2.25629	3.86594	3.06268	1.90068	1.4913	5.12877	4.11847	0	0	5.4684	1.88057	0	20.8889
55779	AC004832.6	1.46905	1.82487	0.819053	2.22803	0.0258785	0.0841037	0	0	0	3.80268	2.17777	0	1.05268	0	6.62934	4.42911	10.9952	2.33202	2.66215	2.97497	1.92979	7.59636	0	0	0	0	0	4.92005	0	4.13567	2.57565	3.92325	1.99958	2.71756	0	0	2.20911	0	0	0	0	0	0	0	0	0	0	0
28894	NRARP	406.049	1.82467	0.336503	5.42245	5.88e-08	5.13e-06	939.542	254.751	695.431	1584.45	125.222	744.411	301.067	149.753	796.626	806.099	396.928	282.175	1717.09	177.011	962.964	588.718	491.893	226.078	130.02	949.474	531.028	1597.37	646.846	103.392	77.2695	69.6376	139.971	182.756	49.296	45.1259	207.656	116.382	42.2901	66.3629	230.794	89.2335	114.209	162.087	277.521	95.9093	37.6696	1240.57
1799	AL136985.1	0.904957	1.82382	0.846885	2.15356	0.031275	0.0969288	4.99757	0.808734	1.84709	1.26756	0	0	1.05268	0	2.76223	0	4.3981	2.33202	0	0	0	0	0	2.24954	3.75059	1.1092	1.25243	0	0	4.65262	0	0	0	0	0	0	1.10455	0	0.475169	0	0.854794	0	8.52306	0	0	0	0	0
12863	AC097381.1	2.23328	1.82316	0.650613	2.80221	0.00507532	0.0244275	4.99757	0	0	4.43646	4.35554	4.29365	3.15804	0	6.0769	8.85823	0	2.33202	5.32431	11.8999	1.92979	12.6606	0	0	0	0	7.51455	4.92005	1.9081	1.03392	0	0.980812	0	1.35878	1.76057	6.20481	0	1.53134	0.950338	1.4913	0	0	0	0	0	2.82086	0	0
43253	IL9RP3	5.45174	1.82256	0.525864	3.46584	0.000528578	0.00439755	8.32928	8.08734	1.84709	4.43646	2.17777	6.44047	8.42144	32.93	7.18179	17.7165	57.1753	9.32809	1.33108	13.3874	1.92979	0	7.21604	0	0	8.87359	5.0097	0.820008	0	2.06783	0	0.980812	0	2.03817	1.76057	0	2.76138	3.06268	8.07788	4.4739	5.98356	4.11847	3.40922	0	0	0	5.13677	2.32099
24669	STC1	2026.48	1.81946	0.358495	5.07527	3.87e-07	2.02e-05	1062.82	2321.87	4089.47	2116.83	206.888	9238.32	5598.68	945.561	3511.89	1882.37	1503.05	2666.67	10976.1	2311.55	4346.84	9914.51	1802.81	584.88	500.078	2829.57	1383.93	730.627	2314.52	2954.42	337.41	578.679	625.87	1082.95	741.2	827.496	530.738	91.8803	210.025	436.951	228.23	488.725	518.202	896.88	1055.4	1142.45	291.083	5007.53
17429	PCDHB19P	1.44729	1.81878	0.756623	2.40381	0.0162254	0.0592116	0	0	5.54128	2.53512	0	5.36706	2.10536	0	4.97201	0	5.49762	2.33202	2.66215	4.46245	5.78936	0	2.40535	0	0	2.2184	0	0	7.6324	2.58479	0	0	0	0	0	1.12815	5.52277	3.06268	1.42551	0	0	0	0	0	0	0	0	0
28475	OLFML2A	796.501	1.81804	0.337821	5.38168	7.38e-08	5.91e-06	831.262	511.12	1340.07	2569.35	217.777	2299.25	384.228	227.374	2724.66	1733.26	633.326	916.484	2686.11	425.42	3727.38	1450.9	2733.67	238.451	377.559	572.347	730.164	1542.43	602.005	308.624	88.8599	58.8487	187.961	154.901	117.078	300.087	277.243	369.053	209.074	271.417	287.211	255.345	327.286	266.543	292.559	330.981	424.639	2814.2
34410	BARX2	384.248	1.81791	0.39551	4.59637	4.3e-06	0.000118818	786.284	576.627	326.936	1461.5	173.133	121.832	334.226	139.56	125.957	1192.91	337.554	464.072	401.985	501.282	1263.05	898.902	1404.72	51.7394	76.2619	276.191	874.193	1366.95	726.032	483.873	126.207	57.8679	9.99792	96.4735	114.437	118.455	62.4073	35.2208	98.8352	74.5651	1.70959	74.1324	51.1384	113.461	95.697	90.2676	169.513	670.766
6758	REG3G	11.4295	1.81756	0.745395	2.43838	0.0147532	0.0550516	53.3074	33.9668	0	0	30.4888	25.7619	18.9482	0	0	0	0	4.66404	7.98646	121.974	0	37.9818	0	65.2366	2.50039	13.3104	2.50485	0	3.8162	1119.73	422.406	1.96162	0	6.79391	1.76057	1.12815	2.20911	15.3134	22.8081	25.3521	0	0	3.40922	0	0	0	6.84902	0
57376	EDA2R	178.899	1.8168	0.307708	5.90431	3.54e-09	6.03e-07	299.854	321.876	188.404	217.387	47.9109	221.123	481.601	58.8036	303.845	308.562	248.492	368.459	435.262	130.899	363.765	553.268	339.154	96.7301	17.5027	371.582	279.291	282.903	161.234	590.883	56.6643	49.0406	99.9792	44.8398	22.0071	69.3811	41.4208	117.147	75.0767	77.5477	85.4794	52.1673	20.4553	32.4173	32.8104	40.4323	30.8206	523.383
5886	TRIM54	174.128	1.81645	0.642519	2.82708	0.00469749	0.0230654	76.6294	2505.46	16.6238	9.50671	60.9775	15.0278	164.218	345.765	19.888	59.0548	1427.18	4.66404	29.2837	217.173	4.82447	11.3945	0	17.9963	21.2533	349.398	13.7767	0	789.953	347.913	50.2252	43.1557	3.99917	19.023	42.2537	40.6133	25.4047	39.0491	12.3544	16.4043	10.2575	12.3554	3.40922	30.6164	10.9368	19.746	44.5186	278.519
44035	OTOAP1	8.47684	1.81623	0.615947	2.94868	0.00319134	0.017211	16.6586	16.1747	5.54128	7.60537	2.17777	5.36706	5.2634	45.4747	26.5174	5.90548	2.19905	6.99606	15.9729	56.5244	15.4383	29.1194	4.81069	8.99815	0	0	17.534	14.7601	7.6324	1.03392	2.57565	1.96162	1.99958	1.35878	0.880285	0	0	4.59402	0	11.9304	39.3205	0	0	0	0	0	0	0
15936	CCL28	222.838	1.81449	0.313388	5.78992	7.04e-09	1.02e-06	284.861	119.693	300.153	450.618	43.5554	200.728	308.435	156.025	346.936	277.558	387.032	348.637	252.905	102.636	962.964	752.039	507.528	87.7319	72.5114	475.846	167.825	349.323	983.625	387.719	46.3617	71.5993	137.971	113.458	30.81	29.8959	29.2707	153.9	168.21	44.739	49.5781	59.0314	112.504	52.2279	87.4944	89.3273	27.3961	236.741
21813	DPY19L2P1	21.4445	1.81448	0.537785	3.37398	0.000740888	0.00571208	16.6586	14.5572	5.54128	3.1689	0	271.573	3.15804	10.9767	27.6223	82.6768	83.5638	51.3045	45.2566	23.7997	0	15.1927	0	0	0	22.184	12.5243	7.38007	62.9673	40.8397	38.6347	7.84649	4.99896	2.71756	5.28171	5.64074	8.83643	9.18803	11.8792	12.6761	3.41918	2.74565	17.0461	14.4077	2.7342	5.64172	0	0
48849	AP000897.2	6.56311	1.81323	0.487391	3.72028	0.000199002	0.00211207	3.33171	7.2786	24.9358	8.23915	2.17777	2.68353	1.05268	0	24.3076	11.811	7.69667	69.9606	2.66215	14.8748	0	2.53212	4.81069	4.49907	2.50039	0	12.5243	9.84009	17.1729	10.8561	5.1513	5.88487	3.99917	4.07635	2.64086	4.51259	1.10455	3.06268	0	2.23695	1.70959	0	3.40922	0	2.7342	8.46258	0	0
37267	LINC00943	8.08733	1.81307	0.568551	3.18894	0.00142797	0.00934149	6.66342	0.808734	9.23547	1.26756	0	14.4911	18.9482	41.5545	5.52445	11.811	71.4691	10.4941	5.32431	8.92491	16.4032	35.4497	4.81069	0	0	14.4196	17.534	1.64002	0	6.2035	5.1513	1.96162	0	0	0	0.564074	0	14.5477	8.55305	2.23695	17.0959	0	0	0	8.2026	0.940287	1.71226	3.48148
18750	HIST1H3H	17.0027	1.81208	0.397754	4.55579	5.22e-06	0.000136563	39.9805	6.46987	35.0948	26.6188	4.35554	15.5645	8.42144	39.2024	4.41956	32.4802	15.3933	30.3163	31.9459	2.97497	0	78.4957	38.4855	11.2477	12.502	28.8392	41.33	115.621	13.3567	1.03392	7.72695	4.90406	7.99833	9.51148	5.28171	5.64074	1.10455	1.53134	2.85102	10.4391	1.70959	2.74565	20.4553	0	16.4052	15.0446	10.2735	2.32099
8860	MYOSLID	3.17724	1.81171	0.697497	2.59745	0.00939196	0.0390248	0	4.8524	0	5.07024	2.17777	23.6151	5.2634	6.27238	6.62934	1.47637	15.3933	13.9921	0	0	0	7.59636	0	2.24954	0	11.092	8.76698	0	3.8162	1.55087	0	0	1.99958	2.03817	0.880285	4.51259	0.552277	1.53134	1.90068	0	11.1123	0	0	0	0	0	0	0
29023	LINC02678	8.74543	1.81144	0.513981	3.52432	0.000424565	0.00373812	9.99513	9.7048	3.69419	9.50671	0	5.36706	12.1058	2.35214	9.94401	1.47637	21.9905	33.8143	2.66215	25.2872	3.85957	10.1285	39.6882	0	2.50039	24.4024	11.2718	8.20008	45.7944	31.5344	21.893	0	0	3.39696	3.52114	0.564074	1.10455	1.53134	0.475169	2.9826	0	5.49129	1.70461	0	2.7342	0	0	2.32099
11744	SLC9A9	247.743	1.81058	0.360801	5.01823	5.21e-07	2.48e-05	288.193	565.305	206.874	183.163	56.622	228.637	506.866	694.666	359.642	183.07	450.805	135.257	270.209	406.083	254.732	370.955	127.483	73.11	38.7561	277.3	127.747	64.7806	630.627	2751.77	69.5425	57.8679	69.9854	53.6719	44.0143	58.0996	53.0186	119.444	148.253	58.1608	309.436	35.6934	30.683	27.0145	32.8104	152.327	42.8064	2252.52
26342	COL22A1	176.003	1.8099	0.522376	3.46475	0.000530718	0.00440542	13.3268	109.988	66.4954	15.2107	30.4888	22.5417	1092.16	611.557	85.0765	97.4405	1549.23	20.9882	77.2025	107.099	75.2617	890.04	0	107.978	40.0063	429.26	10.0194	1.64002	50.5646	1069.59	36.0591	35.3092	22.9952	33.9696	17.6057	18.6144	36.4503	160.791	74.1264	128.252	187.2	13.7282	61.366	32.4173	42.3801	9.40287	6.84902	565.161
50921	MIR3188	1.27967	1.8093	0.741912	2.4387	0.0147403	0.0550227	0	0	0	1.90134	0	0	2.10536	3.13619	2.20978	1.47637	17.5924	0	0	1.48748	3.85957	0	2.40535	1.12477	5.00078	1.1092	2.50485	0.820008	0	1.55087	0	0	0	0	0	0.564074	0	3.06268	2.37585	1.4913	0	0	0	0	0	0	0	0
5875	CGREF1	294.778	1.80892	0.369799	4.89161	1e-06	4.02e-05	551.398	1485.64	12.0061	417.661	166.599	57.9642	343.174	188.171	92.8108	496.061	317.762	394.112	22.6283	853.816	149.558	649.489	485.88	58.488	56.2588	468.082	956.853	719.967	1324.22	737.182	110.753	140.256	26.9944	41.4429	112.677	91.944	143.592	39.8148	34.2122	85.0042	98.3014	80.9966	75.0029	66.6357	98.4312	31.9698	94.1741	298.247
31365	LINC01150	7.11809	1.80797	0.547995	3.29924	0.000969473	0.00697135	9.99513	21.8358	3.69419	8.87293	0	9.124	12.1058	18.0331	7.73423	32.4802	19.7914	2.33202	21.2972	56.5244	3.85957	15.1927	7.21604	0	0	4.4368	6.26213	0	5.7243	0	1.28782	3.92325	1.99958	1.35878	0	0	1.10455	3.82835	1.90068	2.9826	22.2247	0	0	0	0	5.64172	0	4.64198
14614	AC097658.1	7.02913	1.80767	0.425781	4.24553	2.18e-05	0.000401454	16.6586	12.9397	7.38837	3.80268	4.35554	2.14682	13.6848	6.27238	1.10489	44.2911	7.69667	0	7.98646	32.7247	3.85957	12.6606	13.2294	2.24954	2.50039	24.4024	33.8155	0	7.6324	3.10175	5.1513	3.92325	3.99917	1.35878	1.76057	4.51259	0	4.59402	4.75169	4.4739	3.41918	0	0	0	2.7342	2.82086	5.13677	4.64198
44375	ITGAD	44.1209	1.80693	0.523397	3.45231	0.000555816	0.00456114	58.3049	90.5782	198.563	23.4499	4.35554	23.6151	62.1082	243.055	197.223	25.0983	56.0757	149.249	103.824	101.149	43.4202	49.3763	31.2695	8.99815	2.50039	70.9887	17.534	31.1603	40.0701	13.9579	2.57565	0	1.99958	3.39696	0	2.25629	0.552277	24.5014	14.7302	11.1848	75.2219	6.86412	8.52306	0	6.8355	9.40287	3.42451	16.2469
24705	PNMA2	518.488	1.80677	0.340697	5.30317	1.14e-07	8.18e-06	614.701	511.12	264.134	426.534	198.177	629.019	2024.3	440.635	605.48	854.819	401.326	908.322	946.396	1108.18	439.026	817.875	748.062	267.695	30.0047	1496.31	1191.06	726.527	986.488	2718.17	298.775	196.162	49.9896	96.4735	177.818	127.481	136.965	194.48	92.1828	265.452	85.4794	63.1499	30.683	52.2279	58.7853	119.416	102.735	1288.15
28750	COL5A1	785.317	1.80657	0.3652	4.94679	7.54e-07	3.22e-05	816.269	858.875	919.853	1651.63	213.421	9145.47	1113.74	892.246	875.073	674.702	1540.43	225.04	2245.53	243.947	614.637	1031.84	304.276	1146.14	178.778	560.145	2734.04	604.346	325.331	399.609	59.2399	245.203	1001.79	419.864	101.233	66.5607	79.5279	793.999	367.306	337.78	17974.6	256.718	201.144	61.2328	161.318	648.798	393.819	1332.25
30098	DDIT4	3452.96	1.80644	0.322713	5.59767	2.17e-08	2.35e-06	10741.4	6139.1	3488.24	5705.93	1573.44	11468.9	4361.78	1393.25	3309.15	11340	2818.08	2586.21	4156.95	4794.16	3186.08	12894.8	2356.04	281.192	1541.49	7682.31	3593.21	3684.29	17286.4	2509.31	565.355	672.837	1958.59	961.339	864.44	986.565	335.232	1293.22	1053.45	935.792	5712.59	884.098	380.129	639.342	639.803	2431.58	1047.9	1332.25
32538	YPEL4	27.2855	1.80615	0.386268	4.6759	2.93e-06	8.87e-05	111.612	28.3057	54.4893	90.6306	4.35554	62.2579	37.3702	80.7569	38.6712	62.0076	37.3838	9.32809	50.5809	22.3123	50.1745	25.3212	19.2428	2.24954	5.00078	104.265	12.5243	45.9204	53.4268	11.89	5.1513	10.7889	8.99813	14.2672	0	9.58925	2.76138	19.1417	13.7799	5.96521	39.3205	2.74565	1.70461	0	16.4052	3.76115	0	42.9383
26231	TMEM75	1.67357	1.80578	0.810733	2.22734	0.0259244	0.0842008	0	4.8524	0	6.33781	0	1.07341	4.21072	3.13619	3.31467	0	6.59714	0	10.6486	0	1.92979	2.53212	0	0	0	0	5.0097	3.28003	0	9.8222	0	0	0	0	0	1.12815	0	1.53134	0	0	2.56438	0	0	0	0	1.88057	0	6.96297
1380	SLC2A1	2555.77	1.80566	0.362267	4.98433	6.22e-07	2.81e-05	1707.5	7759.8	2902.71	4288.79	496.531	12743.5	7608.77	872.645	1621.43	2431.58	3471.2	2189.77	6003.16	3596.74	4953.76	8615.54	3988.06	453.282	712.612	1496.31	1186.05	3173.43	8110.38	5003.12	319.381	766.995	1456.7	919.216	534.333	395.98	335.232	337.66	530.289	364.623	653.063	859.387	398.879	439.435	702.689	949.69	517.101	4819.53
22526	FZD9	5.71961	1.80531	0.490565	3.68007	0.000233173	0.00239274	6.66342	11.3223	9.23547	2.53512	19.5999	3.22024	0	3.13619	23.2027	8.85823	8.79619	2.33202	18.6351	2.97497	11.5787	22.7891	2.40535	0	2.50039	8.87359	8.76698	19.6802	11.4486	3.10175	0	0	0	2.71756	0	1.12815	1.10455	1.53134	2.85102	0	0	0	0	0	0	3.76115	13.698	6.96297
21700	JAZF1-AS1	1.69765	1.80171	0.713388	2.52556	0.0115513	0.0457941	3.33171	2.4262	0	3.1689	0	3.22024	4.21072	10.1926	1.65734	1.47637	7.69667	0	2.66215	2.97497	0.964893	0	1.20267	0	0	12.2012	2.50485	0	3.8162	0	0	0	0	4.07635	0	0	0	0.765669	0	2.9826	2.56438	0	3.40922	0	0	2.82086	0	1.16049
10938	EPHA6	20.1725	1.80089	0.543315	3.31463	0.000917639	0.0066743	59.9708	59.8463	84.0428	7.60537	0	88.5565	11.5795	1.56809	44.7481	20.6692	19.7914	0	19.9662	34.2121	3.85957	70.8993	0	4.49907	22.5035	33.276	5.0097	0	85.8645	72.8911	1.28782	3.92325	3.99917	4.75574	3.52114	0	4.41821	3.06268	9.50338	1.4913	0	0	3.40922	3.60193	24.6078	6.58201	0	46.4198
15024	AC093849.4	5.89588	1.80085	0.440377	4.08932	4.33e-05	0.000667919	3.33171	4.04367	7.38837	8.23915	0	7.51388	22.1063	9.40857	12.1538	8.85823	8.79619	36.1463	10.6486	2.97497	5.78936	11.3945	2.40535	2.24954	0	14.4196	6.26213	4.92005	7.6324	23.2631	0	3.92325	2.99938	4.07635	0	1.12815	1.65683	0	4.27652	1.4913	6.83836	5.49129	0	10.8058	0	1.88057	0	0
47509	HIGD1B	23.5834	1.79937	0.408146	4.40866	1.04e-05	0.000228969	54.9732	43.6716	25.8593	76.0537	2.17777	49.9137	15.2639	9.40857	90.601	48.7202	25.2891	54.8025	53.2431	2.97497	91.6649	18.9909	43.2962	8.99815	1.2502	48.8048	28.8058	50.0205	27.6674	6.72046	0	12.7506	25.9946	24.4581	3.52114	1.12815	6.62732	4.59402	6.65237	0.745651	14.5315	15.1011	3.40922	0	10.9368	5.64172	3.42451	73.1111
51995	AC011484.1	2.76914	1.79772	0.557607	3.22399	0.00126417	0.00853603	0	3.23493	7.38837	5.07024	0	0	1.57902	4.70428	11.6013	4.42911	7.69667	4.66404	2.66215	5.94994	10.6138	0	0	0	6.25098	4.4368	5.0097	6.56006	3.8162	7.75437	0	1.96162	0	0	0	0	0	2.29701	0.950338	3.72825	6.83836	0	0	0	2.7342	3.76115	3.42451	0
18089	AACSP1	40.5154	1.79609	0.361542	4.96786	6.77e-07	2.97e-05	34.983	38.8192	108.055	25.3512	30.4888	8.05059	10.0005	14.8969	84.5241	90.0586	8.79619	66.4626	35.9391	11.8999	165.962	7.59636	241.737	14.622	30.0047	27.73	35.0679	171.382	118.302	129.24	10.3026	24.5203	6.99854	7.4733	44.8945	37.7929	19.3297	26.7984	7.60271	32.8086	0.854794	32.9478	27.2738	28.8154	17.7723	11.2834	6.84902	2.32099
44245	ASPHD1	148.377	1.79586	0.379578	4.7312	2.23e-06	7.31e-05	264.871	97.8568	144.997	152.741	76.2219	235.614	218.431	98.79	39.776	261.318	197.914	183.064	240.925	257.335	104.208	458.314	60.1336	20.2458	13.7522	331.65	549.815	576.465	563.843	380.998	54.0886	17.6546	7.99833	9.51148	22.8874	41.7414	69.5869	58.1909	67.9492	95.4433	35.0466	21.9652	30.683	3.60193	27.342	24.4475	3.42451	135.778
50211	ARRDC5	12.5394	1.79581	0.596124	3.01248	0.00259122	0.0146918	26.6537	8.08734	9.23547	19.0134	1.08888	20.3948	27.896	144.265	13.2587	23.6219	63.7724	13.9921	10.6486	34.2121	3.85957	11.3945	4.81069	4.49907	0	14.4196	1.25243	1.64002	6.67835	3.10175	0	0	0	0	1.76057	0	0	20.6731	12.3544	13.4217	27.3534	0	0	0	2.7342	7.5223	6.84902	2.32099
34873	KLRC4-KLRK1	3.59385	1.79481	0.583544	3.07571	0.00210002	0.0124965	0	9.7048	21.2416	4.43646	0	6.44047	5.78974	19.6012	10.4965	0	14.2938	3.49803	3.99323	8.92491	1.92979	5.06424	9.62138	2.24954	1.2502	4.4368	2.50485	0	0	0	0	0	0	2.71756	2.64086	1.69222	1.10455	5.35968	1.90068	2.23695	12.8219	0	0	0	0	0	0	2.32099
58680	TREX2	58.5867	1.7932	0.403242	4.44694	8.71e-06	0.000202352	19.9903	46.0978	18.4709	93.1657	30.4888	42.3998	24.738	112.119	11.6013	574.308	133.042	177.234	119.797	59.4994	39.5606	12.6606	9.62138	14.622	15.0024	24.4024	43.8349	154.161	13.3567	391.337	14.1661	22.5587	17.9963	30.5726	44.8945	27.0755	24.8525	29.0954	19.4819	26.8434	25.6438	0	61.366	14.4077	38.2788	1.88057	10.2735	8.12346
6144	AC010883.2	4.59435	1.79253	0.642314	2.79073	0.00525892	0.0251017	9.99513	11.3223	16.6238	3.80268	2.17777	1.61012	9.47412	35.2821	6.0769	7.38185	8.79619	2.33202	0	14.8748	0	7.59636	0	2.24954	0	13.3104	2.50485	8.20008	7.6324	0	0	3.92325	3.99917	1.35878	0	0	0	4.59402	4.27652	1.4913	9.40274	0	0	0	0	2.82086	0	0
13783	CXCL9	628.32	1.78883	0.530792	3.37011	0.000751387	0.00577034	73.2976	1751.72	4028.51	599.556	30.4888	813.646	1206.37	6181.43	256.335	94.4877	453.004	3225.19	186.351	1115.61	661.917	1131.86	663.875	53.9889	62.5098	135.322	205.398	131.201	225.156	101.324	23.1808	117.697	25.9946	67.9391	14.0846	28.2037	17.6729	179.167	81.7291	195.36	812.055	205.923	44.3199	21.6116	41.013	197.46	30.8206	1629.33
28101	RPS2P35	1.98625	1.78849	0.818534	2.185	0.028889	0.0911311	9.99513	8.08734	3.69419	0	0	2.14682	1.05268	1.56809	2.20978	20.6692	0	0	0	8.92491	0	0	0	0	0	4.4368	2.50485	0	5.7243	3.10175	0	0	3.99917	1.35878	0	1.12815	0	0	0	0	1.70959	0	6.81845	0	0	0	0	0
46008	PRAL	4.20505	1.78534	0.472203	3.78088	0.000156275	0.00175692	3.33171	5.66114	4.61773	4.43646	4.35554	18.7847	8.42144	15.6809	2.76223	5.90548	8.79619	11.6601	6.65539	5.94994	1.92979	0	3.60802	0	0	23.2932	10.0194	1.64002	0	9.30525	7.72695	0	0	0	5.28171	1.12815	1.10455	3.82835	0.950338	0.745651	5.12877	0	0	0	1.3671	3.76115	1.71226	5.80247
54484	LINC01684	10.7032	1.78434	0.553682	3.22267	0.00127001	0.00856254	13.3268	4.8524	21.2416	6.97159	6.5333	10.1974	37.3702	76.0526	29.2796	2.95274	80.2653	17.4902	0	29.7497	25.0872	7.59636	7.21604	2.24954	0	6.65519	10.0194	0	1.9081	2.06783	5.1513	1.96162	3.99917	6.79391	0	0	3.31366	5.35968	15.6806	2.9826	23.9342	0	3.40922	0	0	7.5223	0	16.2469
3701	ADAMTS4	781.851	1.78361	0.572997	3.11277	0.0018534	0.0114018	1136.11	957.541	292.764	1623.75	19.5999	6032.58	798.458	363.798	3452.23	978.834	474.994	382.452	4448.46	364.434	1301.64	2245.99	334.343	74.2347	27.5043	1185.73	964.367	505.125	748.929	368.074	5.1513	82.3882	37.9921	68.6185	29.9297	33.2803	19.882	36.7521	36.1129	46.2303	1631.8	20.5923	0	16.2087	91.5957	251.997	10.2735	3149.58
29640	C10orf142	2.76844	1.78345	0.804375	2.21718	0.0266106	0.0858537	4.99757	1.61747	0	1.26756	0	10.1974	1.05268	0	3.86712	25.0983	0	0	27.9526	0	0	1.26606	0	0	20.0031	0	2.50485	0	0	3.61871	0	1.96162	0	1.35878	2.64086	0.564074	2.76138	3.06268	0	0	0	0	1.70461	0	8.2026	0	0	0
52592	KIR2DL3	4.22604	1.78321	0.720863	2.47372	0.0133716	0.0511452	26.6537	8.08734	15.7003	4.43646	0	5.90377	0.52634	5.48833	2.76223	11.811	2.19905	0	18.6351	2.97497	6.75425	7.59636	2.40535	0	0	11.092	18.7864	1.64002	2.86215	0	0	0	0	0	0	1.12815	0	6.12535	0.950338	0	4.27397	0	0	0	0	3.76115	0	0
42170	AC092755.2	1.39334	1.78277	0.757556	2.35331	0.0186069	0.0656129	3.33171	8.08734	0	1.90134	4.35554	0	6.31608	3.13619	0.552445	0	5.49762	0	0	0	0	1.26606	0	0	0	3.3276	5.0097	5.74005	3.8162	0.516958	0	1.96162	0	0	0	0	0.552277	0	0	0.745651	4.27397	0	0	0	0	0	0	0
32666	MS4A14	45.6646	1.78252	0.395722	4.50447	6.65e-06	0.000164887	124.939	24.262	42.4832	58.9416	2.17777	56.8908	90.0042	373.991	77.8948	69.3894	283.677	82.7868	93.1754	75.8617	41.4904	24.0551	14.4321	19.1211	11.2518	46.5864	40.0776	4.92005	3.8162	37.7379	25.7565	8.82731	31.9933	20.3817	3.52114	9.02518	9.3887	56.6595	28.035	17.8956	65.8192	8.23694	3.40922	14.4077	10.9368	23.5072	0	59.1852
11763	PLOD2	2973.67	1.78239	0.406602	4.38362	1.17e-05	0.000249366	1014.51	6076.02	2400.3	1197.85	289.643	10225.3	9318.33	2127.9	1757.88	4536.89	2879.65	2023.03	3331.69	3302.22	2415.13	14935.7	2187.66	749.096	492.577	4429.03	1272.46	1630.18	4666.26	27326.9	512.554	472.751	880.817	1067.32	453.347	536.434	511.961	678.383	790.206	486.91	1312.96	586.195	496.042	536.687	885.88	766.334	428.064	14518.9
23378	GPR37	30.5896	1.78201	0.533982	3.3372	0.000846261	0.00627697	109.946	21.8358	79.425	19.0134	19.5999	47.2301	41.5809	6.27238	1.10489	259.841	24.1895	41.9764	202.324	0	9.64893	0	0	11.2477	5.00078	4.4368	5.0097	101.681	81.0942	44.9754	10.3026	6.86568	0	10.8703	5.28171	7.89703	6.62732	3.06268	30.886	17.8956	0	2.74565	3.40922	10.8058	0	11.2834	23.9716	16.2469
16104	PLK2	1088.78	1.78014	0.312015	5.70532	1.16e-08	1.47e-06	1842.44	728.669	2609.94	3114.4	191.644	2661.52	4586.53	575.491	2149.01	1191.43	1373.31	1259.29	3478.11	1411.62	1987.68	1131.86	1374.65	282.317	238.787	3848.92	1511.68	1330.05	1041.82	555.213	173.856	153.987	455.905	394.726	170.775	168.094	246.315	722.792	376.809	263.96	1346.3	284.174	219.895	234.125	473.016	411.846	95.8863	2286.17
6709	HK2	843.155	1.77932	0.532971	3.33849	0.000842336	0.00626468	1002.84	3623.94	927.241	763.072	32.6665	1809.24	1367.96	1113.35	986.115	1575.29	1014.86	2222.42	991.653	1661.52	1048.84	1252.13	2402.94	56.2384	37.5059	1356.55	479.679	637.146	1549.38	3427.43	30.9078	47.079	23.995	51.6337	29.9297	23.6911	50.8095	152.368	117.842	66.3629	2030.14	41.1847	10.2277	7.20385	21.8736	123.178	71.9147	2466.05
43150	FAM169B	23.372	1.77909	0.540479	3.29169	0.000995864	0.00711826	3.33171	71.1686	85.8899	13.9432	2.17777	25.7619	14.7375	0	3.31467	19.1928	34.0852	100.277	114.473	2.97497	19.2979	164.588	2.40535	22.4954	2.50039	94.2819	2.50485	51.6605	13.3567	4.65262	95.299	9.80812	0	12.229	22.0071	5.64074	3.86594	19.9074	7.60271	14.913	0	5.49129	0	0	0	13.164	0	9.28395
44732	AC007728.3	1.85507	1.77837	0.843913	2.10728	0.0350929	0.105369	6.66342	1.61747	5.54128	1.26756	0	9.66071	3.15804	15.6809	0.552445	0	8.79619	0	0	1.48748	0	7.59636	0	0	0	4.4368	0	1.64002	0	0.516958	2.57565	0	0	0	0	0	0	0	0.950338	0	8.54794	0	3.40922	0	0	0	0	0
17628	AC008453.2	10.4882	1.77751	0.396148	4.48697	7.22e-06	0.000175741	13.3268	0	1.84709	22.1823	2.17777	25.7619	20.0009	4.70428	7.18179	16.2401	34.0852	10.4941	31.9459	2.97497	24.1223	10.1285	14.4321	26.9944	1.2502	7.76439	10.0194	53.3005	13.3567	35.1532	7.72695	1.96162	1.99958	2.71756	2.64086	3.38444	6.07504	3.06268	1.90068	1.4913	8.54794	0	1.70461	10.8058	5.4684	3.76115	0	23.2099
21158	KIF25	6.67648	1.77744	0.513397	3.46211	0.000535959	0.00444102	39.9805	6.46987	11.0826	10.7743	2.17777	23.0784	6.31608	0	2.20978	5.90548	35.1848	10.4941	7.98646	4.46245	13.5085	17.7248	0	0	0	5.54599	5.0097	23.7802	3.8162	11.3731	2.57565	0	3.99917	5.43513	1.76057	5.64074	0	4.59402	3.80135	2.9826	0	0	0	3.60193	8.2026	0	0	0
3876	LINC00626	5.59914	1.77675	0.622319	2.85504	0.00430313	0.0215424	0	22.6445	12.9297	2.53512	0	9.66071	59.4764	4.70428	2.20978	8.85823	24.1895	5.83005	0	35.6996	0	2.53212	0	0	0	4.4368	2.50485	6.56006	0.95405	3.10175	0	0	3.99917	6.11452	0	3.38444	0	1.53134	6.65237	4.4739	0	4.11847	0	0	2.7342	0	3.42451	6.96297
10902	EPHA3	83.2956	1.7757	0.46961	3.78123	0.000156054	0.00175523	66.6342	35.5843	138.532	172.388	6.5333	872.147	29.4751	126.232	116.013	64.9603	171.526	144.585	55.9052	0	448.675	240.551	98.6192	38.2421	35.0055	46.5864	52.6019	29.5203	76.324	27.9157	0	17.6546	89.9813	48.2368	3.52114	7.89703	9.94098	70.4416	39.9142	25.3521	63.2548	27.4565	23.8646	21.6116	54.684	73.3424	0	221.654
24691	CDCA2	101.959	1.77427	0.621446	2.85506	0.00430282	0.0215424	23.322	45.2891	117.29	55.7727	0	91.7767	346.332	169.354	181.202	60.5312	131.943	247.194	263.553	184.448	342.537	153.193	275.412	0	5.00078	219.621	211.66	77.0807	114.486	469.398	10.3026	5.88487	3.99917	0	13.2043	5.64074	2.20911	13.782	8.55305	2.9826	66.674	5.49129	6.81845	3.60193	2.7342	3.76115	0	798.42
5162	LDHAP2	1.97418	1.77407	0.629203	2.81956	0.00480894	0.0234699	0	1.61747	4.61773	0	2.17777	2.14682	4.73706	4.70428	2.20978	5.90548	6.59714	10.4941	2.66215	0	5.78936	10.1285	3.60802	0	0	6.65519	0	0	0	1.03392	0	0.980812	0	0	1.76057	3.38444	0	1.53134	3.32618	0	1.70959	0	0	0	0	1.88057	0	0
1270	HEYL	484.641	1.77389	0.349666	5.07309	3.91e-07	2.03e-05	842.923	579.053	806.256	2222.03	155.71	1325.13	233.695	359.094	2103.71	586.119	704.795	397.61	811.957	178.498	1219.63	800.15	613.363	156.343	98.7655	818.589	969.377	1183.27	586.741	247.623	36.0591	123.582	271.943	206.535	86.268	46.8181	32.0321	207.496	216.202	90.9694	1064.22	90.6063	42.6153	122.466	106.634	189.938	78.7638	1224.32
53365	AL121772.1	11.1914	1.77346	0.602929	2.9414	0.00326732	0.0174978	6.66342	3.23493	0	0	6.5333	13.9544	12.1058	33.714	4.97201	0	208.91	0	0	2.97497	15.4383	15.1927	0	4.49907	0	38.822	17.534	18.8602	0	12.924	5.1513	1.96162	7.99833	2.71756	2.64086	6.20481	6.62732	26.0328	6.1772	1.4913	1.70959	0	0	7.20385	2.7342	5.64172	6.84902	9.28395
56252	SMC1B	3.14638	1.77218	0.670451	2.64326	0.00821123	0.0351717	0	0.808734	0	0	0	1.61012	3.15804	27.4417	6.62934	5.90548	5.49762	1.16601	5.32431	14.8748	7.71915	7.59636	0	2.24954	0	8.87359	17.534	0	0	1.03392	0	0	1.99958	0.679391	0	0	1.10455	3.82835	0	2.9826	3.41918	0	0	0	0	0	0	2.32099
12079	LRRC77P	6.72323	1.77121	0.62175	2.84874	0.00438921	0.0218932	0	0	9.23547	17.7459	0	2.68353	6.31608	0	19.3356	4.42911	10.9952	4.66404	30.6148	0	51.1393	6.3303	55.3229	0	0	3.3276	11.2718	12.3001	1.9081	0	5.1513	0	0.999792	5.43513	0	0	2.76138	0.765669	1.90068	0	3.41918	0	8.52306	0	8.2026	1.88057	3.42451	2.32099
56451	PRKX-AS1	1.08549	1.76996	0.890637	1.9873	0.0468896	0.130959	3.33171	0	0	2.53512	0	0.536706	2.10536	3.13619	0	0	0	0	0	5.94994	1.92979	5.06424	2.40535	10.1229	3.75059	0	0	0	0	0.516958	0	0	0	0	3.52114	1.12815	0	0	0.475169	0	0	0	0	0	0	0	0	0
16395	SV2C	3.11522	1.76969	0.730871	2.42135	0.0154632	0.0570317	13.3268	2.4262	5.54128	2.53512	0	6.44047	0	3.13619	14.3636	0	0	30.3163	7.98646	0	0	0	12.0267	0	2.50039	4.4368	2.50485	3.28003	1.9081	2.06783	0	0	1.99958	0	0	2.25629	0	3.06268	1.90068	0	5.12877	0	0	0	0	1.88057	0	0
51940	GPR4	389.584	1.76776	0.329596	5.36342	8.17e-08	6.35e-06	801.276	547.513	734.22	1498.89	142.644	771.246	342.121	192.092	1042.46	363.187	116.55	329.981	1414.94	251.385	1814.96	731.783	434.165	147.345	116.268	488.048	462.145	1102.91	470.347	137.511	42.4982	49.0406	420.912	206.535	77.4651	55.2792	75.6619	94.943	50.3679	103.645	291.485	115.317	75.0029	82.8443	139.444	138.222	78.7638	995.704
7413	MALL	59.7153	1.76728	0.295084	5.9891	2.11e-09	3.93e-07	19.9903	126.162	88.6605	147.037	30.4888	135.787	23.159	79.1888	166.838	175.688	60.4738	220.376	170.378	148.748	193.944	50.6424	64.9443	14.622	27.5043	37.7128	25.0485	8.20008	165.051	35.1532	10.3026	21.5779	15.9967	19.7023	14.0846	20.8707	38.6594	35.2208	26.6095	24.6065	54.7068	8.23694	10.2277	10.8058	10.9368	37.6115	34.2451	30.1729
53006	PRND	10.4062	1.76722	0.645427	2.73807	0.00618012	0.0284048	16.6586	0.808734	511.645	27.8863	2.17777	36.496	8.42144	9.40857	37.5663	5.90548	26.3886	0	39.9323	23.7997	19.2979	0	26.4588	0	2.50039	17.7472	55.1067	1.64002	20.9891	1.03392	0	0	3.99917	6.79391	3.52114	0	0	7.65669	0	0	39.3205	0	3.40922	0	8.2026	0	0	20.8889
17434	AC005618.1	17.7015	1.76694	0.382131	4.62391	3.77e-06	0.000107376	19.9903	14.5572	12.9297	5.07024	2.17777	56.3541	5.2634	20.3852	9.94401	0	40.6824	81.6207	11.9797	55.0369	43.4202	7.59636	150.334	4.49907	0	37.7128	10.0194	26.2402	17.1729	24.297	10.3026	1.96162	7.99833	14.9466	3.52114	7.89703	8.83643	10.7194	10.4537	4.4739	10.2575	8.23694	13.6369	3.60193	5.4684	7.5223	13.698	2.32099
2850	SNX18P16	8.04373	1.76678	0.803311	2.19937	0.0278517	0.0888219	24.9878	55.8026	5.54128	1.26756	0	2.14682	7.8951	0	7.18179	2.95274	7.69667	1.16601	26.6215	7.43742	17.3681	2.53212	3.60802	0	7.50118	0	0	0	0	115.799	0	0	0	1.35878	0	2.25629	1.10455	1.53134	1.90068	0.745651	1.70959	0	5.11384	0	4.1013	0	0	49.9013
29401	LYZL1	1.08249	1.7666	0.846791	2.08623	0.0369575	0.109558	0	0	0	0.633781	0	6.44047	2.10536	0	2.20978	60.5312	2.19905	6.99606	0	0	0.964893	0	10.8241	0	0	2.2184	3.75728	0.820008	0	1.55087	0	0.980812	0	0	0	2.25629	1.10455	0	0	0	0	4.11847	0	0	0	0	0	0
15332	SDHAP3	706.125	1.7661	0.251873	7.01186	2.35e-12	1.72e-09	1137.78	855.64	782.244	1055.88	181.844	637.07	1180.05	831.09	583.382	1039.37	4004.47	1187	724.106	428.395	1887.33	579.855	2763.74	187.836	233.787	1470.8	789.028	770.807	1640.01	1241.22	330.971	288.359	317.934	334.94	260.564	306.856	304.304	509.17	306.484	222.95	160.701	345.951	328.99	282.751	273.42	205.923	208.895	87.0371
55789	AC005006.1	1.23638	1.76473	0.666818	2.64649	0.00813311	0.0348899	0	3.23493	0	3.80268	3.26665	3.22024	0.52634	3.13619	6.0769	0	5.49762	1.16601	2.66215	1.48748	1.92979	1.26606	0	1.12477	0	0	2.50485	2.46002	1.9081	1.03392	0	1.96162	0	0	0	0	1.10455	3.82835	0	0	4.27397	0	0	0	0	0	0	0
46068	AC113189.3	20.9449	1.76221	0.579565	3.04057	0.00236129	0.0136839	0	0.808734	0	5.07024	2.17777	15.0278	4.21072	13.3288	12.7062	122.539	0	46.6404	0	17.8498	56.9287	1.26606	19.2428	5.62384	7.50118	45.4772	2.50485	1.64002	209.891	184.037	2.57565	3.92325	1.99958	4.75574	3.52114	2.25629	3.31366	4.59402	0.950338	1.4913	4.27397	10.9826	15.3415	14.4077	2.7342	8.46258	11.9858	17.4074
45448	AC105411.1	3.29805	1.76215	0.572369	3.07869	0.0020791	0.0124048	6.66342	3.23493	8.31192	2.53512	0	2.14682	0.52634	0	3.86712	4.42911	8.79619	2.33202	0	0	33.7713	0	7.21604	0	7.50118	1.1092	15.0291	1.64002	11.4486	1.03392	0	1.96162	1.99958	2.03817	0	0	1.10455	0	0.950338	0	1.70959	0	0	3.60193	5.4684	0.940287	0	0
15184	C4orf47	61.2957	1.76164	0.2399	7.34323	2.08e-13	2.12e-10	161.588	109.988	42.4832	93.1657	21.7777	144.911	128.427	38.4183	53.5872	79.724	189.118	106.107	110.479	58.0119	61.7532	155.725	69.755	37.1174	25.0039	131.995	95.1843	51.6605	175.545	129.24	36.0591	36.29	17.9963	30.5726	20.2466	13.5378	22.0911	45.9402	17.1061	34.2999	6.83836	17.8467	23.8646	36.0193	4.1013	30.0892	41.0941	8.12346
47514	GFAP	36.2759	1.76084	0.421052	4.18199	2.89e-05	0.000495838	16.6586	1.61747	11.0826	29.7877	19.5999	136.323	83.1618	3.13619	35.9089	456.199	18.6919	13.9921	134.439	26.7747	3.85957	103.817	9.62138	17.9963	5.00078	62.1151	5.0097	16.4002	92.5428	39.2888	30.9078	7.84649	11.9975	8.15269	10.5634	7.33296	25.957	12.2507	7.60271	5.96521	5.12877	16.4739	10.2277	3.60193	8.2026	15.0446	20.5471	17.4074
52320	SIGLEC12	17.0956	1.75632	0.4888	3.59312	0.000326742	0.00306664	41.6464	16.1747	20.318	38.6606	4.35554	99.8273	6.31608	31.3619	30.9369	70.8658	19.7914	26.8182	53.2431	14.8748	1.92979	63.303	9.62138	6.74861	0	12.2012	22.5437	4.92005	20.9891	15.5087	2.57565	0	3.99917	5.43513	1.76057	0	2.20911	12.2507	2.85102	7.45651	357.304	0	10.2277	3.60193	0	9.40287	0	9.28395
47019	TOMM20P2	7.25716	1.75535	0.578751	3.03299	0.00242144	0.0139325	0	8.08734	12.9297	3.80268	0	6.97718	16.8429	73.7005	6.0769	2.95274	37.3838	6.99606	18.6351	8.92491	0	0	16.8374	6.74861	0	22.184	15.0291	1.64002	1.9081	2.06783	0	0.980812	1.99958	1.35878	0	1.12815	1.65683	3.06268	11.4041	4.4739	18.8055	0	0	0	0	3.76115	0	4.64198
23040	AC105446.1	3.08394	1.75405	0.82488	2.12643	0.0334671	0.101838	6.66342	7.2786	4.61773	5.70403	0	7.51388	2.10536	6.27238	0	0	17.5924	0	1.33108	0	0.964893	5.06424	0	0	0	2.2184	37.5728	0	8.58645	1.03392	0	0	0.999792	0	0	0	0	1.53134	2.37585	0	0	0	0	0	0	0	0	0
56658	PTCHD1-AS	1.38996	1.75394	0.874837	2.00488	0.0449761	0.126807	0	0	1.84709	0	0	4.29365	0.52634	0	1.10489	0	7.69667	2.33202	11.9797	0	0	0	0	0	7.50118	4.4368	2.50485	0	5.7243	1.55087	0	0	0	0	0	1.12815	0	0	0	1.4913	0	0	0	0	0	0	0	0
23759	TRBV27	11.2541	1.75325	0.713053	2.45879	0.0139406	0.0527341	0	11.3223	60.0305	13.3094	5.44442	2.68353	5.78974	196.012	7.73423	1.47637	10.9952	36.1463	1.33108	26.7747	11.5787	0	9.62138	0	0	6.65519	0	4.10004	5.7243	0	0	0.980812	2.99938	3.39696	0	1.12815	0	7.65669	3.32618	7.45651	34.1918	0	0	0	0	0.940287	6.84902	23.2099
21204	AL596442.2	14.3931	1.75298	0.394604	4.44239	8.9e-06	0.000204761	54.9732	19.4096	13.8532	24.7174	21.7777	47.2301	4.21072	14.1129	23.7551	31.0038	64.8719	30.3163	33.2769	0	56.9287	0	7.21604	6.74861	16.2525	16.638	20.0388	12.3001	11.4486	2.58479	11.5904	5.88487	1.99958	9.51148	5.28171	4.51259	1.65683	19.9074	1.90068	2.9826	6.83836	5.49129	0	0	2.7342	5.64172	0	33.6543
15194	TLR3	554.869	1.75282	0.25602	6.84639	7.57e-12	4.42e-09	281.53	785.28	1052.84	667.371	43.5554	385.355	1169	392.024	777.843	392.715	553.061	1777	1405.62	996.614	1366.29	1695.25	1973.59	377.922	247.539	549.053	791.533	930.709	537.13	1389.58	155.827	145.16	217.955	181.397	176.057	185.016	212.627	226.638	306.484	245.319	88.8986	238.871	289.784	205.31	266.584	175.834	212.32	1031.68
19958	AL391416.1	2.59032	1.75264	0.679267	2.58019	0.00987464	0.0405801	11.661	1.61747	0	1.26756	0	1.07341	0	3.13619	1.10489	0	4.3981	0	7.98646	20.8248	5.78936	7.59636	0	2.24954	0	13.3104	10.0194	0	1.9081	2.06783	2.57565	3.92325	0	0	0	0	1.10455	0	0.950338	1.4913	0	0	0	3.60193	2.7342	3.76115	0	0
48866	MTCL1	497.005	1.75104	0.279282	6.26977	3.62e-10	9.81e-08	474.769	1678.93	982.654	942.432	140.466	887.712	358.964	548.049	358.537	1161.9	923.6	956.129	1413.6	1316.42	699.548	795.086	888.775	165.341	173.777	97.6095	1532.97	675.686	373.988	845.227	163.554	167.719	83.9825	180.718	182.219	151.736	160.713	137.82	141.6	346.728	93.1726	181.213	129.551	172.893	118.938	109.073	113.009	396.889
3727	FCGR2C	324.798	1.75089	0.426559	4.10469	4.05e-05	0.000637215	1226.07	312.171	321.394	245.273	58.7997	792.715	1089	1709.22	570.123	1043.79	1160	145.751	608.302	536.982	345.432	645.69	79.3764	60.7375	30.0047	330.541	268.019	63.9606	249.961	128.206	199.613	78.4649	90.9811	74.733	58.9791	45.69	33.6889	291.72	270.846	82.7672	1036.87	10.9826	15.3415	19.8106	34.1775	124.118	11.9858	218.173
23749	TRBV20-1	16.3523	1.75005	0.530728	3.29745	0.000975671	0.00700734	8.32928	15.3659	33.2477	15.2107	8.71107	5.36706	27.3697	175.627	11.6013	8.85823	52.7772	22.1542	6.65539	81.8116	40.5255	7.59636	0	5.62384	0	34.3852	7.51455	6.56006	26.7134	4.13567	2.57565	0.980812	0	4.75574	4.40143	0	1.65683	19.1417	15.6806	3.72825	25.6438	0	0	0	4.1013	10.3432	0	18.5679
33157	ANO1	250.675	1.74986	0.312141	5.60598	2.07e-08	2.26e-06	496.425	388.192	741.608	1076.79	69.6886	340.272	156.323	136.424	556.312	782.477	393.63	256.522	509.803	89.2491	920.508	284.863	265.791	110.227	77.5121	268.426	546.057	540.385	211.799	57.3824	12.8782	65.7144	227.953	175.962	46.6551	50.2025	39.2116	147.774	143.976	79.039	189.764	64.5227	52.843	23.4125	105.267	210.624	89.0373	482.766
1122	CSMD2	31.2756	1.74969	0.41498	4.21632	2.48e-05	0.000443889	51.6415	17.7921	62.8012	28.5201	4.35554	262.449	8.42144	4.70428	35.9089	47.2439	13.1943	33.8143	53.2431	0	98.4191	10.1285	62.539	4.49907	10.0016	44.368	82.6601	62.3206	11.4486	147.333	12.8782	5.88487	21.9954	9.51148	3.52114	6.76888	12.7024	18.3761	15.2054	7.45651	75.2219	5.49129	13.6369	0	10.9368	16.9252	0	27.8519
55066	AP000525.9	27.9479	1.74956	0.457834	3.82137	0.000132711	0.00155301	6.66342	106.753	9.23547	46.266	2.17777	442.782	47.3706	10.9767	49.1676	2.95274	20.891	4.66404	57.2363	26.7747	35.7011	11.3945	25.2561	2.24954	6.25098	39.9312	21.2912	8.20008	11.4486	37.221	15.4539	13.7314	1.99958	4.75574	9.68314	14.6659	4.41821	8.42236	14.2551	10.4391	38.4657	10.9826	3.40922	14.4077	4.1013	1.88057	3.42451	74.2716
29206	VIM	12399.3	1.74946	0.363945	4.80694	1.53e-06	5.61e-05	17573.1	27164.6	32764.7	20635.3	3705.47	34737.2	16917.6	6956.07	11110.2	4935.51	10278.4	9314.09	15083.8	23658.4	21955.2	23057.5	24841.2	2477.87	2057.82	24018.6	13380.9	15472.7	77473.6	19162.6	1094.65	2214.67	5748.8	3396.28	1647.89	1173.84	1499.98	6766.98	3080.52	3801.33	9599.34	1418.13	1280.16	1066.17	2075.26	3370.93	2588.93	29170.2
17922	DUSP1	18385	1.74944	0.275061	6.36018	2.02e-10	6.1e-08	17008.4	59011.7	20585.9	42834.7	7513.3	45846.5	12596.4	6512.3	25406.4	29471.3	17987.1	28953.2	32954.8	48222.8	32333.6	41276.1	20449	4657.67	11555.6	20103.1	20930.5	27566.2	91711.9	14691.4	2287.18	5166.92	9288.07	5810.83	4625.9	4717.91	4149.81	8232.48	3147.05	3278.63	8973.63	6710.36	4754.16	6949.92	8120.57	14233.1	3859.42	10987.6
30319	AL096706.1	13.008	1.74941	0.486037	3.59933	0.000319034	0.00301678	46.644	8.08734	50.7951	31.0552	8.71107	3.22024	23.159	1.56809	2.76223	13.2873	0	13.9921	10.6486	0	11.5787	21.523	26.4588	6.74861	2.50039	31.0576	47.5922	72.1607	36.2539	10.3392	0	0	0	0	0	5.07666	4.41821	9.18803	3.80135	0.745651	6.83836	0	17.0461	7.20385	1.3671	1.88057	10.2735	1.16049
39051	TRAV4	5.54479	1.74879	0.668201	2.61717	0.00886631	0.0372683	0	4.8524	24.0122	5.07024	0	3.22024	20.5273	43.1226	2.20978	0	27.4881	2.33202	5.32431	47.5995	7.71915	2.53212	0	0	0	6.65519	0	0	0	2.06783	0	0	0	1.35878	1.76057	0	1.10455	7.65669	0.950338	2.9826	3.41918	2.74565	5.11384	0	0	0.940287	0	0
38106	RNASEH2B-AS1	9.90521	1.74875	0.470134	3.71968	0.000199479	0.00211595	3.33171	6.46987	12.0061	6.97159	2.17777	20.3948	48.9496	78.4047	23.7551	17.7165	46.18	16.3241	5.32431	29.7497	3.85957	0	3.60802	10.1229	2.50039	0	7.51455	3.28003	11.4486	5.16958	0	1.96162	1.99958	1.35878	2.64086	1.69222	2.20911	7.65669	8.07788	2.9826	17.9507	8.23694	0	0	1.3671	1.88057	0	11.6049
15817	SLC1A3	341.982	1.7487	0.46868	3.73111	0.000190634	0.00204881	396.474	775.576	827.498	179.36	45.7331	356.909	728.455	1914.64	1600.99	671.749	670.71	651.8	375.364	879.103	188.154	708.993	331.938	71.9852	17.5027	297.265	150.291	44.2804	495.152	270.886	112.041	97.1004	122.974	31.252	26.4086	21.4348	17.6729	274.875	118.317	98.4259	735.123	50.7945	0	18.0096	13.671	159.849	6.84902	623.185
18749	HIST1H2AI	3.05434	1.74784	0.683148	2.55851	0.010512	0.042577	13.3268	0	1.84709	10.7743	0	1.61012	3.15804	7.84047	0	29.5274	3.29857	6.99606	0	0	0	15.1927	3.60802	0	0	6.65519	2.50485	7.38007	0	0	0	0	1.99958	2.71756	0	1.69222	1.10455	1.53134	0	2.9826	3.41918	0	0	0	2.7342	0	0	0
46428	LGALS9C	3.72432	1.74708	0.517787	3.37413	0.000740481	0.00571134	9.99513	6.46987	1.84709	2.53512	3.26665	4.29365	2.10536	14.1129	5.52445	14.7637	2.19905	2.33202	7.98646	8.92491	1.92979	0	4.81069	0	5.00078	6.65519	27.5534	3.28003	3.8162	1.03392	0	0	0	1.35878	0	2.25629	0	1.53134	5.70203	2.9826	10.2575	0	0	0	0	3.76115	0	4.64198
56891	GPR82	18.4566	1.74703	0.463361	3.77035	0.000163021	0.00181784	8.32928	56.6114	25.8593	11.4081	2.17777	23.6151	32.6331	81.5409	9.94401	11.811	96.7581	27.9843	69.216	89.2491	42.4553	22.7891	20.4454	8.99815	2.50039	2.2184	7.51455	3.28003	5.7243	21.7122	3.86347	3.92325	5.99875	1.35878	0	3.38444	1.10455	24.5014	38.9639	22.3695	18.8055	0	0	0	10.9368	15.0446	6.84902	13.9259
2299	SNORA51	2.41077	1.74692	0.535811	3.26032	0.00111286	0.00774866	1.66586	0	1.84709	4.43646	1.08888	2.14682	3.15804	2.35214	5.52445	0	19.7914	15.1581	2.66215	2.97497	1.92979	0	4.81069	0	2.50039	0	1.25243	5.74005	5.7243	4.65262	0	1.96162	0	2.71756	0	2.25629	1.10455	2.29701	1.42551	0	3.41918	4.11847	1.70461	3.60193	0	0	0	0
29989	RPL12P8	2.72472	1.74689	0.648354	2.69435	0.00705264	0.0312866	0	0	3.69419	3.80268	6.5333	0	4.21072	10.9767	0	5.90548	26.3886	2.33202	10.6486	8.92491	1.92979	2.53212	2.40535	0	0	4.4368	0	1.64002	3.8162	1.03392	5.1513	3.92325	1.99958	0	1.76057	0	0	4.59402	3.80135	0	1.70959	0	0	0	0	0	3.42451	0
47508	GJC1	272.402	1.74606	0.378447	4.61376	3.95e-06	0.000111347	253.21	286.292	478.397	756.1	40.2887	792.715	161.06	158.378	1161.79	733.756	326.559	528.203	573.694	65.4493	1483.04	455.781	505.123	77.609	60.0094	179.69	341.912	333.743	193.672	126.138	10.3026	31.386	171.964	110.061	22.8874	42.3055	57.4368	111.788	65.5733	49.9586	452.186	60.4042	85.2306	36.0193	84.7602	133.521	27.3961	992.223
4177	AL445228.2	5.95734	1.74573	0.561957	3.10652	0.00189303	0.0115755	23.322	17.7921	1.84709	3.1689	2.17777	1.07341	7.36876	4.70428	7.73423	5.90548	2.19905	2.33202	2.66215	0	3.85957	12.6606	0	0	0	16.638	28.8058	1.64002	62.9673	11.3731	12.8782	1.96162	5.99875	1.35878	1.76057	0.564074	2.20911	6.12535	1.90068	0	0	0	3.40922	0	2.7342	0	0	0
18172	BTNL9	818.461	1.74549	0.34258	5.09514	3.48e-07	1.87e-05	6681.75	291.144	531.963	2613.08	385.465	823.844	106.321	104.278	1760.64	2010.82	391.431	1417.87	1894.12	133.874	1872.86	119.01	1965.17	359.926	382.56	2124.12	1336.34	1410.41	411.195	1134.21	883.448	354.073	151.968	294.176	261.445	403.313	337.993	710.541	282.25	285.584	63.2548	369.289	264.215	500.668	205.065	275.504	183.211	537.309
18285	AL590004.3	14.92	1.7452	0.496122	3.51769	0.000435323	0.00380928	3.33171	11.3223	27.7064	2.53512	4.35554	11.8075	7.36876	66.644	11.0489	26.5747	903.809	73.4587	119.797	26.7747	0	37.9818	3.60802	0	0	39.9312	15.0291	13.1201	34.3458	6.2035	2.57565	0	3.99917	1.35878	5.28171	7.89703	4.41821	7.65669	5.70203	13.4217	1.70959	5.49129	17.0461	0	5.4684	0	0	20.8889
12824	JAKMIP1	2.09289	1.74442	0.81508	2.14018	0.0323402	0.0992915	0	2.4262	0.923547	5.07024	0	0	7.36876	29.7938	2.76223	0	7.69667	2.33202	2.66215	2.97497	8.68404	0	0	0	0	2.2184	1.25243	0	0.95405	0	2.57565	0	0	0	0	0	0	2.29701	0.475169	1.4913	9.40274	0	0	0	0	0	0	2.32099
7597	MTCO3P43	1.0707	1.74311	0.804836	2.16579	0.030327	0.0945961	0	0	1.84709	0	0	1.07341	5.2634	1.56809	1.10489	1.47637	6.59714	9.32809	5.32431	0	0	0	4.81069	0	0	0	0	0.820008	0	1.03392	0	0	0	0	0	0.564074	2.20911	0.765669	0.950338	0	1.70959	0	0	3.60193	0	0	0	0
10086	CX3CR1	143.963	1.74181	0.358643	4.85666	1.19e-06	4.62e-05	371.486	145.572	166.238	346.044	53.3553	64.4047	706.349	125.448	140.874	380.904	387.032	86.2848	335.431	889.516	281.749	108.881	151.537	155.218	20.0031	88.7359	150.291	41.0004	113.532	10.3392	59.2399	13.7314	23.995	86.9621	14.9648	15.7941	56.8845	52.0655	133.998	90.9694	52.9973	27.4565	40.9107	32.4173	24.6078	69.5812	51.3677	380.642
21248	AC147651.4	23.6437	1.73845	0.443181	3.92266	8.76e-05	0.00114109	63.3025	29.9231	69.266	48.1673	0	58.501	34.7385	79.1888	15.4685	8.85823	147.336	20.9882	35.9391	65.4493	22.1925	45.5781	19.2428	4.49907	0	44.368	30.0582	14.7601	7.6324	7.75437	0	7.84649	0	9.51148	3.52114	5.64074	4.41821	9.18803	9.02821	1.4913	47.0137	5.49129	0	16.2087	1.3671	5.64172	0	26.6914
17422	PCDHB10	57.8421	1.73837	0.297643	5.84047	5.21e-09	8.15e-07	69.9659	25.8795	113.596	140.699	25.0443	163.159	60.5291	25.8736	60.769	81.2004	95.6586	115.435	191.675	147.261	69.4723	41.78	55.3229	12.3725	11.2518	79.8623	70.1358	145.961	103.991	230.563	20.6052	13.7314	30.9935	13.5878	10.5634	27.0755	22.6433	47.4715	29.9357	43.2477	41.0301	31.5749	25.5692	0	2.7342	16.9252	13.698	92.8395
33229	AP000812.1	1.98055	1.7382	0.723841	2.40136	0.0163342	0.0594777	9.99513	3.23493	0	3.80268	3.26665	0	3.68438	7.84047	4.41956	2.95274	8.79619	0	2.66215	0	1.92979	0	1.20267	2.24954	0	0	0	5.74005	11.4486	0	0	0	0	0.679391	0	1.12815	0	1.53134	0.950338	1.4913	1.70959	2.74565	0	0	0	0	0	11.6049
45242	CALB2	7.73663	1.73775	0.665351	2.61178	0.00900725	0.0377348	0	14.5572	1.84709	20.281	2.17777	7.51388	95.7939	1.56809	5.52445	23.6219	30.7867	0	0	26.7747	11.5787	0	0	0	0	2.2184	13.7767	4.92005	5.7243	17.0596	0	0	0	4.07635	3.52114	0	7.1796	3.06268	3.80135	4.4739	3.41918	0	0	0	0	11.2834	0	0
12724	AC147067.2	4.81674	1.73715	0.691378	2.5126	0.0119846	0.0471106	11.661	5.66114	12.0061	3.80268	0	19.3214	0	4.70428	22.6502	2.95274	12.0948	4.66404	17.304	2.97497	8.68404	20.257	0	0	0	16.638	2.50485	0	9.5405	1.03392	0	0	0	0	1.76057	0	1.10455	6.89102	5.70203	0	5.98356	1.37282	0	0	0	0	0	22.0494
29291	AL513128.3	3.76566	1.73665	0.704951	2.4635	0.0137587	0.052207	0	0	15.7003	2.53512	0	2.68353	0	7.84047	2.20978	0	29.6871	6.99606	3.99323	19.3373	5.78936	0	2.40535	1.12477	0	0	11.2718	4.92005	1.9081	21.7122	0	0	0	0	1.76057	0	0	10.7194	4.75169	1.4913	1.70959	0	0	0	0	5.64172	0	4.64198
10992	COL8A1	695.431	1.73546	0.352031	4.92984	8.23e-07	3.45e-05	959.533	132.632	1033.45	2241.68	198.177	3616.86	183.693	1248.2	656.305	2177.65	2491.52	1016.76	1343.06	371.871	1857.42	136.734	1265.21	976.299	133.771	799.732	909.261	378.843	1497.86	46.5262	41.2104	134.371	451.906	190.23	88.9088	117.327	134.203	695.228	432.879	438.443	1169.36	215.533	95.4583	133.271	205.065	375.175	178.075	371.358
20720	AL035446.2	0.959301	1.7353	0.811847	2.13747	0.03256	0.0997233	0	3.23493	3.69419	1.26756	0	2.14682	3.15804	1.56809	5.52445	0	8.79619	0	0	0	0	3.79818	0	0	0	0	1.25243	1.64002	0	0.516958	0	0.980812	0.999792	0	0	0	1.65683	0	0.950338	0	0	0	0	0	0	2.82086	0	0
48780	GAPLINC	3.35794	1.73338	0.830239	2.08781	0.0368152	0.109248	0	1.61747	3.69419	1.26756	4.35554	29.5188	5.2634	0	11.0489	5.90548	0	0	25.2905	0	0	17.7248	4.81069	4.49907	0	0	0	4.92005	3.8162	1.03392	2.57565	0	0	0	0	1.12815	0	2.29701	3.80135	1.4913	23.0794	0	0	0	0	0	0	0
52611	AC011476.2	2.50508	1.73291	0.533934	3.24555	0.00117223	0.00806219	3.33171	1.61747	1.84709	7.60537	2.17777	1.61012	0	8.62452	3.31467	5.90548	2.19905	9.32809	0	5.94994	9.64893	2.53212	12.0267	0	0	5.54599	2.50485	4.10004	3.8162	1.55087	0	0	0	4.07635	0.880285	5.07666	2.20911	0	0.475169	2.9826	1.70959	0	0	1.80096	0	0	0	0
22128	EGFR	2809.95	1.73259	0.293683	5.89952	3.65e-09	6.12e-07	2898.59	6866.96	5209.73	2995.25	484.553	3179.98	5588.15	1348.56	6504.49	4129.41	1936.26	11627.5	5959.23	4402.95	2593.63	5704.87	2496.75	1317.1	778.872	1546.22	6323.49	3608.85	10165.4	6011.19	677.396	776.803	1180.75	1108.77	706.869	984.308	874.806	685.274	712.754	1087.16	192.329	988.433	1024.47	823.04	758.74	1122.7	648.945	6181.95
51390	FXYD1	5.35398	1.73172	0.701937	2.46705	0.0136231	0.0518174	1.66586	0.808734	18.4709	15.2107	0	4.83035	2.10536	0.784047	2.20978	8.85823	42.8814	0	0	0	0.964893	0	15.6347	0	0	2.2184	45.0873	36.0803	0	0	1.28782	0	0.999792	1.35878	1.76057	1.12815	0.552277	5.35968	2.37585	1.4913	0	0	1.70461	0	0	1.88057	8.56128	3.48148
8883	RPL12P17	3.23938	1.73137	0.536062	3.22979	0.00123882	0.00840632	19.9903	4.8524	5.54128	2.53512	4.35554	1.07341	7.36876	1.56809	5.52445	0	2.19905	4.66404	0	20.8248	15.4383	0	0	3.37431	2.50039	2.2184	2.50485	3.28003	7.6324	2.06783	0	3.92325	0	0	5.28171	0	1.10455	3.06268	1.90068	1.4913	0	0	0	3.60193	0	0	0	0
58540	MIR509-2	1.63662	1.73107	0.596447	2.90231	0.00370423	0.0192006	1.66586	0	1.84709	5.07024	0	2.14682	3.68438	0	0.552445	5.90548	1.09952	3.49803	5.32431	0	1.92979	1.26606	4.81069	2.24954	0	3.3276	6.26213	0	3.8162	7.23741	0	0	0	0	0	2.82037	2.20911	1.53134	2.37585	0	0	0	0	3.60193	0	0.940287	0	0
7583	STEAP3-AS1	5.42745	1.73038	0.547051	3.16311	0.00156092	0.00998988	9.99513	3.23493	0	5.07024	0	8.5873	17.3692	10.1926	1.65734	5.90548	28.5876	4.66404	0	8.92491	0	31.6515	0	0	0	15.5288	10.0194	4.10004	3.8162	31.0175	0	0	1.99958	2.71756	1.76057	2.25629	1.10455	3.06268	1.42551	2.9826	3.41918	0	3.40922	0	2.7342	1.88057	0	22.0494
7444	AC108463.2	3.19662	1.72926	0.542685	3.18648	0.00144016	0.00939971	6.66342	3.23493	2.77064	5.70403	0	7.51388	7.8951	6.27238	4.97201	2.95274	0	3.49803	13.3108	4.46245	15.4383	2.53212	0	7.87338	0	14.4196	0	3.28003	0	4.65262	2.57565	0	3.99917	0	1.76057	0.564074	0	0	1.42551	2.23695	5.98356	5.49129	0	0	4.1013	0	0	4.64198
45802	RTN4RL1	108.399	1.72924	0.397508	4.35021	1.36e-05	0.00027983	149.927	504.65	14.7767	45.6322	60.9775	48.3035	136.848	75.2686	128.167	11.811	305.668	46.6404	21.2972	35.6996	84.9106	412.735	19.2428	87.7319	72.5114	102.046	20.0388	26.2402	103.037	1482.64	15.4539	23.5395	17.9963	72.0155	33.4508	23.6911	38.1071	78.0983	113.09	52.1956	34.1918	46.676	85.2306	36.0193	71.0892	135.401	65.0657	2.32099
2633	TMIGD3	48.0521	1.72921	0.530779	3.25787	0.0011225	0.00780197	39.9805	70.3598	66.4954	41.8295	2.17777	69.2351	100.531	337.924	88.3912	36.9093	34.0852	37.3123	210.31	151.723	13.5085	225.359	19.2428	6.74861	2.50039	34.3852	52.6019	5.74005	93.4969	31.5344	5.1513	11.7697	5.99875	4.75574	5.28171	4.51259	3.31366	36.7521	13.3047	14.1674	138.477	2.74565	0	0	0	0	6.84902	146.222
34639	AC005845.1	1.76339	1.72713	0.730465	2.36443	0.0180578	0.0641871	0	1.61747	0	5.07024	0	3.75694	7.36876	0	7.73423	2.95274	2.19905	4.66404	0	0	9.64893	0	7.21604	0	0	3.3276	5.0097	2.46002	0	1.03392	1.28782	0.980812	0	0	0	1.12815	0	0	0.475169	0	3.41918	0	0	0	0	0	8.56128	0
34635	ANO2	44.0794	1.7265	0.318984	5.41251	6.21e-08	5.33e-06	178.247	46.9066	104.361	170.487	0	71.3819	41.0545	37.6343	136.454	107.775	91.2605	32.6483	119.797	14.8748	128.331	56.9727	43.2962	15.7468	20.0031	103.156	47.5922	30.3403	12.4026	15.5087	10.3026	15.693	31.9933	32.6108	9.68314	13.5378	3.86594	42.1118	14.2551	11.9304	44.4493	30.2021	6.81845	14.4077	9.5697	28.2086	10.2735	39.4568
30642	MIR4685	0.975829	1.72499	0.711051	2.42597	0.0152677	0.0564736	0	0	0	5.07024	0	0.536706	3.68438	7.05643	0	0	4.3981	0	1.33108	0	0	2.53212	0	2.24954	2.50039	2.2184	1.25243	0.820008	0.95405	2.06783	0	0	0	0.679391	0	0	1.10455	0	0.475169	1.4913	1.70959	0	0	0	1.3671	0	0	2.32099
25979	ZFPM2-AS1	25.6262	1.72427	0.468909	3.6772	0.000235807	0.00241163	16.6586	4.8524	14.7767	19.0134	6.5333	165.842	214.22	9.40857	29.2796	0	15.3933	8.16207	57.2363	17.8498	9.64893	13.9267	21.6481	24.7449	7.50118	118.684	75.1455	4.92005	14.3107	75.4759	16.7417	4.90406	16.9965	10.1909	4.40143	0	13.2546	23.7357	27.5598	14.913	11.1123	2.74565	1.70461	14.4077	0	1.88057	0	23.2099
20352	LINC01268	76.8058	1.72399	0.313548	5.49831	3.83e-08	3.7e-06	39.9805	50.1415	229.04	95.0671	10.8888	22.5417	386.334	105.062	114.356	59.0548	323.26	107.273	113.142	242.46	143.769	30.3854	103.43	53.9889	27.5043	103.156	187.864	169.742	22.8972	90.4677	28.3321	24.5203	13.9971	24.4581	24.648	25.9474	32.5843	88.052	47.0417	35.0456	37.611	16.4739	6.81845	10.8058	15.0381	18.8057	17.1226	133.457
47517	C1QL1	1066.95	1.72354	0.640078	2.69271	0.00708745	0.0313924	199.903	889.607	87.7369	609.697	344.087	838.871	2426.95	348.117	194.461	4266.71	7266.75	18.6562	698.816	1863.82	305.871	200.037	1942.32	107.978	67.5106	793.077	3419.12	21.3202	10756.9	1640.83	175.144	56.8871	0	29.8932	110.916	79.5344	103.828	87.2863	23.7585	96.9346	1.70959	118.063	27.2738	111.66	73.8234	37.6115	183.211	4913.53
3071	RP11-14N7.2	17.6446	1.72299	0.307754	5.59858	2.16e-08	2.35e-06	16.6586	23.4533	12.0061	6.33781	6.5333	19.3214	34.7385	37.6343	9.39157	47.2439	75.8672	23.3202	35.9391	49.087	27.9819	15.1927	3.60802	7.87338	6.25098	44.368	37.5728	8.20008	36.2539	64.1028	9.01477	5.88487	4.99896	2.71756	7.92257	6.76888	9.94098	9.9537	7.60271	8.20216	5.98356	12.3554	6.81845	0	1.3671	0.940287	11.9858	19.7284
7474	AC092645.1	19.3105	1.71878	0.514846	3.33843	0.00084252	0.00626468	16.6586	12.131	15.7003	38.6606	2.17777	148.668	82.1091	8.62452	18.7831	0	24.1895	43.1424	61.2296	60.9869	5.78936	35.4497	42.0935	19.1211	1.2502	18.8564	17.534	35.2603	1.9081	0	0	0	11.9975	5.43513	0	5.07666	2.20911	13.782	7.60271	6.71086	30.7726	0	0	10.8058	5.4684	3.76115	0	39.4568
34827	AC141557.1	4.42026	1.71877	0.644111	2.66844	0.00762037	0.0332246	14.9927	0	0	19.0134	0	16.6379	7.8951	13.3288	4.41956	0	8.79619	3.49803	5.32431	4.46245	17.3681	7.59636	12.0267	0	0	9.98279	12.5243	1.64002	0	3.61871	0	0.980812	1.99958	1.35878	13.2043	0	1.10455	0.765669	0.475169	0	4.27397	0	0	0	0	0	0	18.5679
21678	HOXA13	8.17042	1.7187	0.687766	2.49896	0.0124558	0.0484969	0	30.7319	3.69419	1.26756	6.5333	2.68353	48.4233	23.5214	3.31467	0	113.251	0	0	14.8748	5.78936	10.1285	1.20267	0	0	16.638	5.0097	8.20008	1.9081	1.03392	0	0	0	1.35878	0	1.12815	1.10455	7.65669	2.85102	1.4913	3.41918	10.9826	0	25.2135	0	0	0	0
4220	PACERR	3.46485	1.71809	0.618777	2.77659	0.00549328	0.025941	3.33171	3.23493	3.69419	5.70403	0	18.7847	18.9482	1.56809	0	2.95274	8.79619	0	2.66215	2.97497	7.71915	0	0	1.12477	7.50118	24.4024	2.50485	0	1.9081	10.3392	2.57565	0	9.99792	4.07635	0	0	0	4.59402	1.90068	2.9826	1.70959	0	0	0	0	1.88057	0	2.32099
41884	AC051619.3	16.664	1.71759	0.49546	3.46665	0.000526985	0.00438917	46.644	28.3057	8.31192	17.1121	8.71107	8.5873	5.78974	8.62452	18.7831	20.6692	46.18	83.9528	38.6012	0	9.64893	2.53212	10.8241	8.99815	2.50039	12.2012	67.631	62.3206	0.95405	93.5694	7.72695	0	1.99958	0	10.5634	7.89703	7.73187	1.53134	1.90068	7.45651	0	2.74565	23.8646	3.60193	20.5065	3.76115	0	0
54910	LINC00313	9.0833	1.71696	0.543616	3.15841	0.00158631	0.0101186	21.6561	8.08734	12.0061	7.60537	1.08888	101.974	3.15804	3.92024	24.86	5.90548	36.2843	0	1.33108	0	21.2277	39.2479	4.81069	0	0	3.3276	6.26213	2.46002	24.8053	3.10175	3.86347	0.980812	2.99938	2.71756	1.76057	0	0.552277	4.59402	2.37585	1.4913	2.56438	5.49129	10.2277	0	0	1.88057	0	23.2099
23272	CAV2	1133.75	1.71695	0.27819	6.17185	6.75e-10	1.59e-07	1369.33	3680.55	2832.52	1046.37	317.954	2199.96	2486.96	732.3	1155.72	1982.77	1200.68	1202.16	1950.03	2683.42	1519.71	2567.57	1968.78	456.656	310.049	1055.96	1135.95	2036.9	2410.88	3421.23	218.93	418.807	625.87	262.245	290.494	203.066	298.229	528.312	440.957	372.08	396.625	277.31	187.507	234.125	308.964	489.89	215.744	1548.1
42625	CSPG4P13	25.4578	1.71627	0.446304	3.84551	0.000120304	0.00144488	83.2928	12.131	9.23547	79.8564	16.3333	35.9593	10.0005	6.27238	82.3143	138.779	41.7819	6.99606	51.912	5.94994	76.2266	12.6606	31.2695	4.49907	20.0031	90.9543	78.9028	36.0803	0	8.27133	10.3026	1.96162	0	12.229	17.6057	6.76888	9.94098	35.9865	21.8578	7.45651	13.6767	0	0	0	10.9368	5.64172	3.42451	27.8519
48974	AP001029.1	3.24151	1.716	0.492892	3.48148	0.000498651	0.00422304	26.6537	7.2786	10.159	2.53512	1.08888	6.97718	1.05268	7.05643	3.31467	0	6.59714	0	2.66215	0	1.92979	2.53212	9.62138	1.12477	0	8.87359	7.51455	2.46002	5.7243	3.61871	2.57565	0.980812	1.99958	0	0	0.564074	0	4.59402	2.37585	0.745651	0	0	5.11384	5.40289	1.3671	3.76115	0	0
21149	LINC02487	6.82163	1.71556	0.539457	3.18017	0.0014719	0.00955535	3.33171	8.08734	13.8532	15.2107	0	2.14682	16.3165	0	6.62934	8.85823	0	13.9921	33.2769	2.97497	23.1574	2.53212	19.2428	0	17.5027	8.87359	12.5243	6.56006	34.3458	1.03392	0	0	0	1.35878	10.5634	2.25629	1.10455	0	3.80135	2.23695	0	0	3.40922	0	0	7.5223	0	4.64198
36745	AC011313.1	13.2649	1.71542	0.49444	3.46942	0.000521582	0.00435861	3.33171	5.66114	3.69419	20.281	1.08888	8.5873	7.36876	7.05643	13.2587	2.95274	74.7676	46.6404	33.2769	13.3874	15.4383	54.4406	14.4321	7.87338	0	46.5864	65.1261	35.2603	7.6324	0.516958	12.8782	11.7697	0	3.39696	0.880285	1.12815	3.31366	11.485	3.80135	4.4739	0	5.49129	6.81845	0	2.7342	0	3.42451	0
3962	FASLG	26.552	1.71504	0.606164	2.82933	0.0046645	0.0229553	16.6586	40.4367	110.826	24.0837	2.17777	15.0278	85.7935	328.516	18.7831	11.811	78.0662	23.3202	10.6486	26.7747	46.3149	20.257	12.0267	6.74861	5.00078	52.1324	30.0582	1.64002	1.9081	7.23741	5.1513	0	0	6.79391	3.52114	0	3.31366	14.5477	8.55305	2.9826	51.2877	0	0	0	10.9368	0	0	90.5186
19545	PTCHD4	36.0368	1.71456	0.396022	4.32946	1.49e-05	0.000299309	36.6488	22.6445	11.0826	21.5485	14.1555	90.7033	173.692	4.70428	202.747	138.779	15.3933	71.1267	79.8646	2.97497	137.98	91.1563	22.8508	11.2477	10.0016	72.0979	7.51455	22.9602	0	64.6198	15.4539	7.84649	31.9933	10.1909	2.64086	9.02518	14.3592	26.0328	34.6873	25.3521	26.4986	13.7282	15.3415	3.60193	15.0381	31.0295	17.1226	33.6543
28461	AL162724.2	7.03523	1.71356	0.391712	4.37455	1.22e-05	0.000257083	28.3195	7.2786	7.38837	27.2526	4.35554	2.68353	8.42144	3.13619	9.39157	8.85823	6.59714	12.8261	15.9729	5.94994	22.1925	1.26606	4.81069	8.99815	1.2502	4.4368	23.7961	23.7802	14.3107	4.65262	7.72695	3.92325	0	0.679391	3.52114	2.25629	4.97049	5.35968	1.42551	0.745651	1.70959	1.37282	0	7.20385	1.3671	0	0	4.64198
6116	LDHAP3	11.681	1.7135	0.418725	4.09218	4.27e-05	0.000663323	3.33171	29.1144	7.38837	11.4081	0	20.3948	32.6331	12.5448	12.1538	2.95274	15.3933	16.3241	45.2566	5.94994	27.017	30.3854	12.0267	8.99815	12.502	37.7128	0	4.92005	19.081	62.035	0	3.92325	15.9967	6.79391	1.76057	2.25629	3.31366	1.53134	4.75169	5.96521	6.83836	0	6.81845	0	0	7.5223	0	16.2469
35132	BCAT1	232.551	1.71345	0.383709	4.4655	7.99e-06	0.000189447	89.9562	147.19	198.563	146.403	39.1998	2826.29	405.808	671.929	942.471	75.2949	329.857	220.376	358.06	159.161	243.153	291.194	140.713	131.598	107.517	339.415	172.835	54.9405	124.026	337.057	52.8008	32.3668	68.9856	32.6108	110.916	53.0229	25.4047	171.51	101.211	69.3455	2282.3	21.9652	34.0922	18.0096	62.8866	121.297	53.0799	574.445
11651	ATP5MC1P3	1.79776	1.71326	0.826315	2.07338	0.0381373	0.112188	0	0	0	1.26756	0	3.22024	0.52634	1.56809	3.86712	19.1928	4.3981	13.9921	10.6486	0	0	0	2.40535	0	0	1.1092	5.0097	0	0	0	0	0	3.99917	1.35878	0	0	1.10455	6.12535	0	1.4913	0.854794	1.37282	0	0	0	0	0	0
16342	FUNDC2P1	1.60801	1.71199	0.635602	2.69349	0.00707083	0.0313433	13.3268	4.8524	1.84709	1.26756	2.17777	1.61012	2.10536	1.56809	0	0	0	2.33202	1.33108	0	0	2.53212	2.40535	0	2.50039	2.2184	12.5243	1.64002	1.9081	0.516958	2.57565	0	0	2.71756	0	0	0	0	0.950338	0	0	0	3.40922	3.60193	0	1.88057	0	0
29541	ZNF37CP	4.75425	1.71113	0.632554	2.70511	0.0068281	0.030544	0	8.89607	0	3.1689	0	9.66071	10.5268	2.35214	13.8111	8.85823	9.89572	15.1581	2.66215	0	4.82447	0	4.81069	0	0	8.87359	7.51455	1.64002	1.9081	58.9332	0	0	1.99958	0	0	1.12815	2.20911	3.06268	1.90068	0	3.41918	2.74565	0	0	5.4684	0	0	2.32099
8960	FN1	15327.6	1.71012	0.453899	3.76762	0.000164812	0.00183196	8300.96	8710.06	12194.5	31850	1640.95	114922	77977.8	15212.1	18058.9	7637.27	7968.25	6780.35	36878.8	22389.6	9491.66	13924.1	8009.8	6908.33	2087.83	94126.6	26669.1	5993.44	2967.09	22802.5	698.001	2276.46	22534.3	5228.59	737.679	978.668	1079.7	7544.9	2662.37	2346.56	71531.8	2567.18	1194.93	1534.42	2531.87	4931.81	1121.53	18855.7
51979	AC006262.1	9.6297	1.7095	0.692032	2.47027	0.0135013	0.0514791	3.33171	1.61747	3.69419	1.26756	10.8888	26.8353	8.42144	25.0895	2.20978	0	23.09	0	0	0	0	55.7066	0	10.1229	2.50039	0	0	0	99.2212	78.5776	2.57565	1.96162	0	3.39696	8.80285	4.51259	3.31366	2.29701	0.950338	2.23695	0	0	10.2277	0	4.1013	7.5223	0	0
52762	AC004076.1	1.02947	1.70845	0.815889	2.09398	0.0362618	0.10802	0	0.808734	0	3.80268	0	3.22024	1.05268	0	2.20978	0	0	3.49803	2.66215	0	3.85957	0	0	4.49907	7.50118	4.4368	0	0	0	0.516958	0	2.94244	0	0	0	0	0	0	0.950338	1.4913	0	0	3.40922	0	0	1.88057	0	0
42749	ADAMTS7P1	11.5569	1.70795	0.458609	3.72421	0.000195931	0.00209358	46.644	21.8358	60.0305	7.60537	3.26665	8.05059	3.15804	10.9767	12.1538	44.2911	7.69667	13.9921	11.9797	1.48748	27.017	6.3303	3.60802	4.49907	0	42.1496	31.3106	34.4403	16.2188	6.72046	11.5904	1.96162	12.9973	2.71756	7.04228	0.564074	2.20911	3.82835	1.42551	4.4739	29.9178	0	0	1.80096	0	15.0446	0	4.64198
43162	AC036108.2	1.77155	1.70795	0.697134	2.44996	0.0142873	0.0537317	0	1.61747	4.61773	2.53512	0	0	2.6317	0	7.73423	0	0	4.66404	0	8.92491	2.89468	0	3.60802	0	0	6.65519	0	7.38007	7.6324	4.13567	0	0	0	0	0.880285	0.564074	3.31366	0	0	0.745651	3.41918	0	0	0	1.3671	0	3.42451	0
22694	CD36	727.41	1.70716	0.454633	3.75502	0.00017333	0.00190313	1597.56	140.72	1107.33	1124.33	44.6442	1333.71	401.071	284.609	3583.16	496.061	128.644	2375.16	2638.2	132.386	4225.27	1681.33	2092.65	222.704	95.0149	783.094	711.378	558.425	411.195	561.933	105.602	66.6952	119.975	123.649	29.9297	29.3318	61.855	116.382	468.992	161.061	1795.92	107.08	97.1629	46.8251	43.7472	812.408	37.6696	2188.69
5671	LRATD1	392.461	1.70607	0.264584	6.44812	1.13e-10	3.87e-08	674.671	2684.19	972.495	376.466	108.888	547.44	393.703	75.2686	333.677	546.257	826.842	732.255	553.728	291.547	353.151	801.416	987.394	309.311	151.274	455.881	472.164	382.124	684.054	706.165	133.934	206.951	277.942	137.237	108.275	103.225	111.008	255.734	267.52	184.176	33.337	131.791	78.4122	79.2424	140.811	300.892	116.433	473.482
48460	AC021683.1	5.59103	1.7056	0.505949	3.3711	0.000748696	0.00575958	33.3171	4.8524	1.84709	30.4215	4.35554	10.1974	1.05268	1.56809	22.0978	8.85823	8.79619	0	13.3108	0	11.5787	0	0	0	7.50118	6.65519	17.534	15.5801	3.8162	1.55087	2.57565	0	5.99875	2.71756	0	1.12815	1.10455	6.12535	0	0	5.12877	5.49129	3.40922	3.60193	0	3.76115	0	6.96297
8181	SLC4A10	7.92425	1.70544	0.722823	2.35942	0.0183035	0.0647681	6.66342	9.7048	14.7767	2.53512	0	3.22024	2.10536	37.6343	14.3636	0	69.27	20.9882	0	11.8999	3.85957	12.6606	0	2.24954	0	67.6611	10.0194	0	1.9081	1.03392	0	0	0.999792	5.43513	1.76057	0	1.10455	12.2507	13.3047	2.9826	20.5151	0	0	0	0	0	0	424.741
45500	CDH13	419.451	1.70459	0.326596	5.21926	1.8e-07	1.16e-05	782.952	306.51	1217.23	953.206	91.4663	852.289	304.751	70.5643	1223.11	597.93	80.2653	474.566	1733.06	215.685	1868.03	919.159	988.597	143.97	205.032	652.209	880.455	450.184	204.167	191.275	75.9817	34.3284	438.909	218.085	49.296	102.661	50.2572	195.246	152.529	112.593	281.227	100.216	172.166	111.66	263.85	308.414	34.2451	717.185
55764	AC004264.1	24.4431	1.70412	0.449665	3.78976	0.000150793	0.00171179	6.66342	33.1581	6.46483	67.8145	13.0666	28.9821	221.589	12.5448	7.18179	20.6692	47.2795	18.6562	117.135	34.2121	6.75425	16.4588	2.40535	1.12477	0	157.506	25.0485	23.7802	10.4945	17.5766	10.3026	10.7889	0.999792	7.4733	5.28171	3.38444	2.76138	14.5477	7.12754	6.71086	9.40274	8.23694	0	12.6067	0	15.0446	1.71226	40.6173
15019	AC097534.1	2.78573	1.7033	0.517336	3.29243	0.000993239	0.00710274	0	4.04367	8.31192	0.633781	0	0.536706	1.57902	0	2.20978	4.42911	4.3981	3.49803	2.66215	0	4.82447	15.1927	19.2428	3.37431	6.25098	4.4368	1.25243	8.20008	0.95405	6.72046	2.57565	0.980812	3.99917	0	0	2.25629	0	1.53134	2.37585	0	0.854794	0	1.70461	0	0	2.82086	1.71226	5.80247
22827	GNGT1	23.0636	1.70183	0.537386	3.16686	0.00154094	0.00990145	54.9732	0	42.4832	35.4917	3.26665	1.07341	105.794	0	4.41956	0	0	71.1267	151.743	34.2121	0.964893	13.9267	42.0935	17.9963	0	22.184	23.7961	82.0008	60.1051	79.0946	14.1661	2.94244	1.99958	8.15269	2.64086	2.25629	13.8069	7.65669	16.1558	19.3869	0	13.7282	10.2277	18.0096	0	4.70144	10.2735	34.8148
15214	AC110772.2	2.98452	1.70182	0.811207	2.09788	0.0359155	0.107205	0	0	8.31192	9.50671	0	14.4911	0	0	0	11.811	8.79619	1.16601	0	0	0	0	0	0	2.50039	26.6208	5.0097	0	19.081	2.58479	0	5.88487	0	3.39696	0	1.12815	0	4.59402	1.90068	0	3.41918	2.74565	0	0	0	1.88057	0	0
29867	LNCAROD	4.59764	1.70166	0.804129	2.11616	0.0343312	0.103669	0	11.3223	5.54128	9.50671	0	4.29365	14.7375	22.7374	9.94401	2.95274	19.7914	0	18.6351	14.8748	0	5.06424	0	4.49907	0	2.2184	0	0	22.8972	0	2.57565	0	0	2.71756	0	0	0	1.53134	1.90068	0	17.9507	0	0	0	0	0	0	13.9259
12175	NLGN1	217.284	1.70145	0.254625	6.6822	2.35e-11	1.03e-08	363.156	648.604	379.578	274.427	40.2887	108.415	499.497	133.288	371.796	292.321	289.175	480.396	460.553	501.282	213.241	479.837	384.855	194.585	55.0086	117.575	389.504	273.883	295.755	729.428	100.45	56.8871	15.9967	69.2979	144.367	161.889	99.4098	70.4416	95.0338	126.761	10.2575	85.115	112.504	111.66	98.4312	73.3424	89.0373	99.8025
47010	SLFN13	420.144	1.70121	0.295313	5.76069	8.38e-09	1.16e-06	691.33	367.974	689.889	516.531	9.79996	690.741	364.227	869.509	413.781	953.736	665.212	753.243	696.153	592.019	573.147	734.315	633.808	199.084	85.0133	1159.11	1492.89	852.808	111.624	1309.45	141.661	113.774	237.95	159.657	89.7891	68.2529	96.0962	239.654	232.833	201.326	288.921	126.3	85.2306	111.66	118.938	181.475	58.2167	435.185
30633	GOLGA7B	44.5855	1.70062	0.575482	2.95513	0.00312542	0.0169451	103.283	43.6716	55.4128	22.8161	19.5999	26.8353	88.4252	46.2588	27.6223	23.6219	326.559	18.6562	23.9594	59.4994	25.0872	359.561	24.0535	0	0	47.6956	70.1358	44.2804	112.578	67.2046	2.57565	7.84649	9.99792	2.71756	3.52114	6.76888	0	29.0954	24.2336	5.96521	78.6411	10.9826	3.40922	0	0	15.9849	0	78.9136
19128	HLA-DQB1	1758.2	1.7005	0.697687	2.43734	0.0147957	0.0551905	274.866	9599.67	95.1253	3845.15	14.1555	2715.73	76.3193	190.524	55.797	3028.04	87.9619	67.6286	57.2363	7233.64	3983.08	97.4866	4706.06	4.49907	421.316	2333.75	3429.14	3116.85	15551	3550.47	24.4687	1332.92	13.9971	330.864	7.04228	367.776	7.73187	18.3761	22.333	386.993	37.611	6.86412	6.81845	135.072	509.928	2.82086	351.012	19.7284
17417	PCDHB16	78.2348	1.70013	0.31719	5.35996	8.32e-08	6.4e-06	71.6318	93.8131	70.1896	218.021	41.3776	238.834	34.7385	58.8036	94.4681	17.7165	67.071	74.6247	133.108	254.36	302.012	60.7709	175.59	35.9926	13.7522	14.4196	102.699	52.4805	140.245	503.517	6.43912	19.6162	42.991	23.0993	18.486	28.7678	43.0776	32.9238	70.8002	68.5999	7.69315	42.5575	75.0029	52.2279	15.0381	15.0446	34.2451	37.1358
34504	AC007406.3	30.5016	1.69976	0.406835	4.178	2.94e-05	0.000503123	23.322	13.7485	34.1712	119.151	15.2444	72.4553	9.47412	11.7607	58.0067	32.4802	4.3981	22.1542	95.8376	5.94994	221.925	56.9727	103.43	6.74861	0	37.7128	37.5728	107.421	19.081	8.27133	11.5904	10.7889	5.99875	11.5496	28.1691	7.89703	9.94098	1.53134	6.1772	5.96521	10.2575	12.3554	6.81845	10.8058	5.4684	4.70144	41.0941	75.4321
29179	DCLRE1CP1	1.29186	1.69958	0.804001	2.11391	0.034523	0.104145	1.66586	0	0	0	0	0.536706	0.52634	13.3288	0.552445	0	1.09952	12.8261	5.32431	0	0.964893	2.53212	0	1.12477	0	3.3276	0	0	0	3.61871	1.28782	0	0	0	0	0.564074	0.552277	0.765669	0.475169	0	4.27397	0	0	0	1.3671	0.940287	0	0
16538	EDIL3	663.547	1.69663	0.312468	5.42977	5.64e-08	4.97e-06	994.516	433.481	2573	1192.78	165.51	3524.55	1499.02	176.411	2015.32	298.227	1902.18	1565.95	1305.79	464.095	931.122	520.351	483.474	375.673	310.049	287.283	1704.55	887.248	643.984	86.849	117.192	186.354	894.814	417.146	114.437	146.095	215.94	514.53	310.285	104.391	259.857	326.732	199.44	111.66	298.028	471.084	111.297	734.593
43535	AC108134.2	4.93829	1.69592	0.492523	3.44333	0.000574605	0.0046739	0	8.08734	7.38837	7.60537	11.9777	6.44047	4.73706	2.35214	4.97201	5.90548	4.3981	16.3241	18.6351	0	9.64893	10.1285	9.62138	0	1.2502	7.76439	10.0194	4.92005	27.6674	2.06783	0	7.84649	0	5.43513	3.52114	2.25629	0	3.06268	0.475169	0	4.27397	0	0	0	0	0	0	4.64198
54942	AP001056.1	8.78733	1.6958	0.513921	3.29973	0.000967763	0.00696879	23.322	21.0271	2.77064	2.53512	2.17777	21.4682	19.4746	43.1226	22.6502	14.7637	31.8862	0	10.6486	16.3623	9.64893	17.7248	10.8241	2.24954	0	3.3276	21.2912	4.10004	14.3107	5.16958	5.1513	2.94244	1.99958	2.71756	0	0	0	0	6.65237	2.23695	17.0959	0	0	10.8058	5.4684	0.940287	0	3.48148
22645	AC114737.1	1.27915	1.69529	0.863723	1.96277	0.0496734	0.13642	3.33171	3.23493	0	0	4.35554	0	1.57902	4.70428	0	5.90548	9.89572	0	2.66215	1.48748	0	3.79818	0	0	0	2.2184	2.50485	0	0	1.55087	0	0	0	0	0	0	0	4.59402	0	0.745651	1.70959	0	0	3.60193	0	0	0	0
5519	TMSB4XP2	1.49519	1.69454	0.82952	2.0428	0.0410724	0.118682	16.6586	3.23493	1.84709	1.26756	4.35554	0	2.10536	3.13619	3.31467	0	2.19905	2.33202	2.66215	0	0	0	0	2.24954	0	5.54599	5.0097	0	0	0	0	0	3.99917	0	0	0	0	0	0	2.9826	1.70959	0	0	0	0	1.88057	0	0
28682	NTNG2	111.311	1.69311	0.445672	3.799	0.00014528	0.0016618	84.9586	131.824	83.1192	67.8145	52.2664	47.2301	476.338	713.483	36.4614	39.862	1212.78	62.9646	34.608	151.723	72.367	60.7709	81.7817	15.7468	10.0016	175.253	61.3688	48.3804	38.162	320.514	24.4687	11.7697	7.99833	23.0993	51.0565	11.2815	11.0455	73.5042	21.3826	22.3695	209.425	2.74565	37.5015	64.8347	2.7342	58.2978	17.1226	315.654
4298	CFHR3	11.7074	1.693	0.517479	3.27164	0.00106926	0.00751323	11.661	7.2786	3.69419	5.07024	0	16.1012	80.0037	8.62452	17.1258	4.42911	7.69667	5.83005	9.31754	2.97497	4.82447	51.9084	4.81069	6.74861	0	43.2588	1.25243	0	1.9081	134.926	6.43912	1.96162	3.99917	0.679391	1.76057	5.07666	4.97049	6.12535	16.1558	2.9826	5.98356	1.37282	0	0	2.7342	11.2834	0	9.28395
34100	AP002800.1	5.14455	1.69217	0.570144	2.96796	0.00299781	0.0164066	0	0	12.0061	10.1405	0	18.248	3.68438	3.13619	20.4405	2.95274	8.79619	18.6562	17.304	0	27.017	5.06424	7.21604	0	5.00078	4.4368	5.0097	1.64002	6.67835	12.407	0	0	3.99917	1.35878	0	0	1.10455	6.12535	2.85102	0	20.5151	0	0	0	0	3.76115	0	2.32099
9389	ACKR3	718.258	1.69199	0.327591	5.16494	2.41e-07	1.42e-05	1161.1	790.133	2668.13	1595.86	203.621	2138.24	1653.23	337.924	661.829	422.242	745.477	548.025	2515.74	953.477	1066.21	1971.25	1017.46	249.699	128.77	1566.19	1350.11	1042.23	1166.8	373.244	106.889	229.51	415.913	281.947	99.4722	122.968	133.651	160.791	113.565	110.356	966.772	249.854	126.141	145.878	153.115	330.041	133.556	1712.89
54739	SRSF9P1	2.11384	1.69175	0.594067	2.84775	0.004403	0.0219363	0	6.46987	1.84709	3.1689	0	0.536706	2.10536	7.05643	4.41956	2.95274	2.19905	0	3.99323	2.97497	0	2.53212	2.40535	5.62384	0	2.2184	2.50485	1.64002	1.9081	19.1275	0	0	1.99958	0	0	0	1.10455	1.53134	0.950338	2.9826	0	0	0	7.20385	0	1.88057	0	2.32099
42937	MIR9-3HG	112.398	1.69154	0.534808	3.1629	0.00156207	0.00999234	116.61	11.3223	167.162	15.2107	21.7777	1.07341	21.58	280.689	34.2516	1281.49	83.5638	413.934	5.32431	116.024	1.92979	12.6606	19.2428	42.7412	25.0039	13.3104	215.417	1.64002	11.4486	1206.06	38.6347	33.3476	51.9892	42.1223	51.0565	35.5366	8.83643	35.2208	57.9706	32.8086	43.5945	24.7108	34.0922	3.60193	19.1394	30.0892	51.3677	522.222
51719	AC011510.1	2.66449	1.69111	0.647264	2.6127	0.00898306	0.0376585	3.33171	1.61747	0	8.23915	2.17777	10.7341	7.8951	9.40857	11.0489	4.42911	4.3981	0	0	0	7.71915	2.53212	2.40535	0	0	3.3276	11.2718	0	7.6324	0	0	0	0.999792	2.03817	0	0	0.552277	3.06268	2.85102	0	1.70959	0	0	0	0	0	0	9.28395
4532	AVPR1B	83.1087	1.69105	0.483125	3.50023	0.000464861	0.00400805	66.6342	128.589	60.0305	223.725	20.6888	22.0049	63.6872	26.6576	104.412	97.4405	49.4786	128.261	69.216	60.9869	140.874	101.285	368.018	11.2477	0	38.822	249.233	747.847	198.442	66.1706	12.8782	28.4435	0	18.3436	14.0846	22.5629	24.3002	12.2507	11.4041	31.3173	0	19.2195	39.2061	14.4077	12.3039	9.40287	10.2735	11.6049
51839	RN7SL368P	1.88771	1.6899	0.625968	2.69965	0.00694119	0.030888	3.33171	1.61747	0	6.33781	2.17777	6.97718	5.78974	7.84047	0	0	6.59714	2.33202	7.98646	2.97497	1.92979	5.06424	0	0	0	2.2184	2.50485	0.820008	1.9081	1.55087	0	0	1.99958	0	0	0	1.10455	1.53134	0	0	8.54794	0	0	0	0	0	0	2.32099
16570	LINC01949	2.57822	1.68966	0.725951	2.32752	0.0199378	0.0691448	0	6.46987	4.61773	1.26756	0	3.75694	4.21072	9.40857	5.52445	0	26.3886	1.16601	2.66215	2.97497	1.92979	2.53212	2.40535	0	0	15.5288	3.75728	0	0	0	0	0	0	1.35878	0	1.12815	0	2.29701	0	2.9826	6.83836	0	0	0	0	0	0	0
[truncated: 7,310 more rows]
[truncated: 6 more columns]

## Sheet: Table S2_GAIN VELs
Sup. Table S2 The gain VELs in ccRCC
Row.names	chr	start	end	log2FoldChange	padj	sum	foldchange_A_B
Gain_1	chr1	96034	97323	0.68814	0.00630785	3	1.33074
Gain_8	chr1	408566	409645	0.437454	0.0441063	3	1.26493
Gain_20	chr1	786446	787807	1.57673	6.47e-09	6	2.74722
Gain_25	chr1	933668	942943	1.01738	1.41e-07	4	1.88286
[truncated: 10,167 more rows]

## Sheet: Table S3_LOST VELs
Sup. Table S3 The lost VELs in ccRCC
[truncated: 6,069 more rows]

[truncated: 5 more sheets: Table S4_Antibodies, Table S5_Primers for qPCR,  Table S6_sgRNA or shRNA, Table S7_Organoid culture media, Table S8_Patient tissue info]
